# Supplementary material for: The genome regulatory landscape of Atlantic salmon liver through smoltification
Source: PLoS One. 2024 Apr 22;19(4):e0302388. doi: 10.1371/journal.pone.0302388 (PMC11034671; doi:10.1371/journal.pone.0302388)
Supplement: S2 Table — Atlantic salmon genes differentially expressed (FDR <0.05) between any time points across the smoltification experiment. Columns provide: the NCBI id for genes (gene_id), available gene name (gene_name), description of coded protein (description), and expression cluster number genes were assigned to (deg_cluster). (TSV) [file pone.0302388.s005.tsv]

gene_id	gene_name	description	deg_cluster
100136351	raf1	serine/threonine protein kinase RAF1c	1
100136359	rig	ribosomal protein S15	1
100136373	rs11	40S ribosomal protein S11	1
100136378	LOC100136378	nuclear receptor subfamily 1 group D member 2	1
100136380	cd9	CD9 antigen isoform X2	1
100136385	LOC100136385	hyperosmotic glycine rich protein	1
100136391	LOC100136391	sodium/potassium-transporting ATPase subunit beta-233	1
100136434	mgp	matrix Gla protein isoform X1	1
100136448	LOC100136448	C type lectin receptor C	1
100136478	LOC100136478	alpha amylase precursor	1
100136537	LOC100136537	ubiquitin-60S ribosomal protein L40	1
100136567	rps7	40S ribosomal protein S7 isoform X1	1
100136585	tap1	transport-associated protein precursor	1
100194506	rps13	40S ribosomal protein S13	1
100194527	bloc1s1	lysosome-related organelle complex-1 subunit 1	1
100194561	rpl35	60S ribosomal protein L35	1
100194607	rpl34	60S ribosomal protein L34 isoform X1	1
100194608	rpl28	60S ribosomal protein L28 isoform X1	1
100194612	fau	40S ribosomal protein S30	1
100194615	eif3m	eukaryotic translation initiation factor 3 subunit M	1
100194627	LOC100194627	basic transcription factor 3-1 isoform X1	1
100194649	LOC100194649	ribosomal protein L26	1
100194650	LOC100194650	ribosomal protein L36a-2	1
100194651	rla2	ribosomal protein, large P2, like 1-2 isoform X1	1
100194652	LOC100194652	ribosomal protein S14-2	1
100194653	rs23	ribosomal protein S23-1	1
100194654	LOC100194654	ribosomal protein S27-3	1
100194682	LOC100194682	40S ribosomal protein S17	1
100194692	LOC100194692	Krueppel-like factor 11	1
100194701	LOC100194701	uncharacterized LOC100194701	1
100194703	LOC100194703	transposase-like	1
100194725	LOC100194725	60S ribosomal protein L7a	1
100194733	ef-1g	elongation factor 1 gamma	1
100194767	pim1	serine/threonine-protein kinase pim-1	1
100194772	eif3i	Eukaryotic translation initiation factor 3 subunit I	1
100194817	lypa3	1-O-acylceramide synthase precursor	1
100194827	acot5	Acyl-coenzyme A thioesterase 5	1
100194829	creg2	protein CREG2 precursor	1
100194838	pim3	serine/threonine protein kinase pim-3	1
100194848	dab2	disabled homolog 2 isoform X1	1
100194859	rufy2	RUN and FYVE domain-containing protein 2 isoform X2	1
100194861	lpp60	60 kDa lysophospholipase isoform X1	1
100194864	zn313	Zinc finger protein 313	1
100194872	junb	transcription factor jun-B	1
100194883	rs2	40S ribosomal protein S2	1
100194923	cpvl	probable serine carboxypeptidase CPVL precursor	1
100194963	pnba	Para-nitrobenzyl esterase	1
100194970	ctgf	Connective tissue growth factor precursor	1
100194981	tcpd	T-complex protein 1 subunit delta	1
100195026	clk4	CDC-like kinase 4 isoform X1	1
100195065	np1l1	Nucleosome assembly protein 1-like 1	1
100195074	papl	iron/zinc purple acid phosphatase-like protein isoform X2	1
100195144	sbp1	selenium-binding protein 1 isoform X1	1
100195160	spon2	Spondin-2 precursor	1
100195165	nmd3	60S ribosomal export protein NMD3 isoform X2	1
100195186	k2c8	Keratin, type II cytoskeletal 8	1
100195187	s61a1	transport protein Sec61 subunit alpha	1
100195232	tco2	Transcobalamin-2 precursor	1
100195234	lis1b	lissencephaly-1 homolog B isoform X2	1
100195283	sphm	N-sulphoglucosamine sulphohydrolase precursor	1
100195288	tcf21	transcription factor 21	1
100195322	exoc7	exocyst complex component 7 isoform X13	1
100195325	lap4a	Lysosomal-associated transmembrane protein 4A	1
100195384	dkga	2,5-diketo-D-gluconic acid reductase A isoform X1	1
100195387	gtpbp4	noggin-1	1
100195403	ip6k2	inositol hexaphosphate kinase 2 isoform X1	1
100195422	tisb	Butyrate response factor 1	1
100195451	rpl7	60S ribosomal protein L7 isoform X1	1
100195470	hmgb3	High mobility group protein B3	1
100195532	cops3	COP9 signalosome complex subunit 3	1
100195591	tm6s1	transmembrane 6 superfamily member 1 isoform X1	1
100195596	rs16	40S ribosomal protein S16 isoform X1	1
100195636	rl23	60S ribosomal protein L23	1
100195651	rl10	60S ribosomal protein L10 isoform X1	1
100195658	rs15a	40S ribosomal protein S15a	1
100195668	cssa01h5orf63	glutaredoxin-like protein C5orf63 homolog isoform X1	1
100195714	rs15	40S ribosomal protein S15	1
100195715	LOC100195715	conserved oligomeric Golgi complex subunit 8	1
100195727	rpl7a	60S ribosomal protein L7a	1
100195751	rl14	60S ribosomal protein L14	1
100195753	rs14	40S ribosomal protein S14	1
100195813	pno1	RNA-binding protein PNO1	1
100195814	rps20	40S ribosomal protein S20	1
100195836	ccl25	C-C motif chemokine 25 isoform X1	1
100195844	ltmd1	LETM1 domain-containing protein 1 isoform X1	1
100195867	rs8	40S ribosomal protein S8	1
100195873	ube2a	ubiquitin-conjugating enzyme E2 A	1
100195896	rssa	40S ribosomal protein SA isoform X1	1
100195925	ef1b	Elongation factor 1-beta	1
100195938	dcp2	m7GpppN-mRNA hydrolase isoform X2	1
100195945	ppip2	proline-serine-threonine phosphatase-interacting protein 2 isoform X1	1
100195950	apopt1	apoptogenic protein 1, mitochondrial isoform X1	1
100195986	rl39	60S ribosomal protein L39 isoform X1	1
100195996	hyi	putative hydroxypyruvate isomerase isoform X2	1
100196029	emp2	epithelial membrane protein 2	1
100196065	rl15	60S ribosomal protein L15 isoform X1	1
100196074	dapl1	Death-associated protein-like 1-A	1
100196080	btf3	transcription factor BTF3 isoform X1	1
100196089	rs29	40S ribosomal protein S29	1
100196093	chp2	calcineurin B homologous protein 2 isoform X1	1
100196105	rcl1	RNA 3'-terminal phosphate cyclase-like protein	1
100196135	rs26	40S ribosomal protein S26	1
100196262	rl13	60S ribosomal protein L13	1
100196272	rl23a	60S ribosomal protein L23a	1
100196277	rs19	40S ribosomal protein S19	1
100196288	rs3a	40S ribosomal protein S3a	1
100196358	dhpr	Dihydropteridine reductase	1
100196361	rpl12	60S ribosomal protein L12 isoform X2	1
100196420	c209e	CD209 antigen-like protein E isoform X1	1
100196432	nsa2	ribosome biogenesis protein NSA2 homolog	1
100196464	cebpd	CCAAT/enhancer-binding protein delta	1
100196468	mbl2	Mannose-binding protein C	1
100196487	prps2	Ribose-phosphate pyrophosphokinase 2	1
100196552	rl19	60S ribosomal protein L19	1
100196577	rl3	60S ribosomal protein L3	1
100196580	rl37a	60S ribosomal protein L37a	1
100196611	ef1g	Elongation factor 1-gamma	1
100196615	tsn9	tetraspanin-9 isoform X1	1
100196616	march3	E3 ubiquitin-protein ligase MARCH3 isoform X1	1
100196622	at7l3	Ataxin-7-like protein 3	1
100196661	LOC100196661	glutathione S-transferase kappa 1-like isoform X1	1
100196666	eif3ea	eukaryotic translation initiation factor 3 subunit E	1
100196668	rpl6	60S ribosomal protein L6 isoform X1	1
100196680	LOC100196680	eukaryotic translation initiation factor 3 subunit H	1
100196713	pht4	4,5-dihydroxyphthalate dehydrogenase isoform X1	1
100196732	sbno1	protein strawberry notch homolog 1 isoform X4	1
100196761	rl4a	60S ribosomal protein L4-A	1
100196813	rpl27a	60S ribosomal protein L27a	1
100196821	timp3	metalloproteinase inhibitor 3 isoform X1	1
100196843	folr1	Folate receptor alpha precursor	1
100196856	rl37	60S ribosomal protein L37	1
100196873	fhl1	four and a half LIM domains protein 1 isoform X2	1
100196874	kpra	phosphoribosyl pyrophosphate synthetase-associated protein 1 isoform X1	1
100286403	LOC100286403	nascent polypeptide-associated complex subunit alpha, muscle-specific form isoform X2	1
100286476	zcrb1	zinc finger CCHC-type and RNA-binding motif-containing protein 1	1
100286497	nbl1	neuroblastoma suppressor of tumorigenicity 1 precursor	1
100286510	cssa10h11orf74	CK074 protein	1
100286534	hs90b	heat shock protein HSP 90-beta isoform X1	1
100286536	cl012	CL012 protein	1
100286545	tmm80	transmembrane protein 80 isoform X2	1
100286555	rs17	40S ribosomal protein S17	1
100286559	LOC100286559	LOW QUALITY PROTEIN: proline-rich protein 5	1
100286569	rpc7l	DNA-directed RNA polymerase III subunit RPC7-like isoform X1	1
100286582	mo4l1	Mortality factor 4-like protein 1	1
100286627	twistnb	DNA-directed RNA polymerase I subunit RPA43	1
100286702	nelfe	negative elongation factor E isoform X1	1
100306730	rl6	60S ribosomal protein L6	1
100306745	s10ae	S100-A14	1
100306759	rl28	60S ribosomal protein L28	1
100306843	hecd2	probable E3 ubiquitin-protein ligase HECTD2 isoform X1	1
100306854	LOC100306854	protein RMD5 homolog B	1
100380348	ubf1	nucleolar transcription factor 1 isoform X1	1
100380378	lips	Hormone-sensitive lipase	1
100380407	ical	calpastatin isoform X24	1
100380415	ccny	cyclin-Y isoform X3	1
100380492	tprgl	Tumor protein p63-regulated gene 1-like protein	1
100380517	nub1	NEDD8 ultimate buster 1 isoform X2	1
100380540	pcmd1	protein-L-isoaspartate O-methyltransferase domain-containing protein 1 isoform X1	1
100380554	tcpe	T-complex protein 1 subunit epsilon	1
100380644	LOC100380644	calcium/calmodulin-dependent protein kinase type II subunit delta isoform X1	1
100380658	LOC100380658	calcium/calmodulin-dependent protein kinase type II delta 1 chain isoform X3	1
100380663	LOC100380663	myosin-11 isoform X1	1
100380672	LOC100380672	RNA-binding protein 5-B isoform X2	1
100380725	LOC100380725	probable carboxypeptidase X1	1
100380747	LOC100380747	neurabin-2	1
100380775	LOC100380775	negative elongation factor A	1
100380809	cdc5l	cell division cycle 5-like protein	1
100380823	zmy11	zinc finger MYND domain-containing protein 11 isoform X4	1
100380836	gtpba	GTP-binding protein 10 isoform X1	1
100380841	slc3a1	Neutral and basic amino acid transport protein rBAT	1
100846972	LOC100846972	estrogen receptor beta 2 isoform X1	1
101448064	igfbp-2b2	insulin-like growth factor binding protein 2 paralog B2 isoform X2	1
106560232	LOC106560232	biogenesis of lysosome-related organelles complex 1 subunit 2-like	1
106560261	LOC106560261	DCN1-like protein 4	1
106560265	LOC106560265	ubiquitin carboxyl-terminal hydrolase 46-like	1
106560321	rpl5	60S ribosomal protein L5	1
106560366	exoc2	exocyst complex component 2 isoform X1	1
106560383	LOC106560383	uncharacterized LOC106560383	1
106560406	LOC106560406	zinc finger CCCH domain-containing protein 3-like	1
106560448	syde2	rho GTPase-activating protein SYDE2 isoform X1	1
106560490	LOC106560490	dedicator of cytokinesis protein 7-like	1
106560497	LOC106560497	low-density lipoprotein receptor-related protein 8-like	1
106560545	LOC106560545	DENN domain-containing protein 1A-like	1
106560598	LOC106560598	60S ribosomal protein L36	1
106560619	LOC106560619	basic salivary proline-rich protein 4-like	1
106560672	LOC106560672	uncharacterized LOC106560672	1
106560692	LOC106560692	eukaryotic initiation factor 4A-I-like	1
106560813	LOC106560813	choline kinase alpha-like isoform X2	1
106560852	LOC106560852	copine-2-like	1
106560857	LOC106560857	testican-2-like	1
106560919	LOC106560919	protein NDRG4-like isoform X1	1
106561079	LOC106561079	40S ribosomal protein S13	1
106561100	LOC106561100	hyaluronan and proteoglycan link protein 3-like	1
106561102	ppip5k1	inositol hexakisphosphate and diphosphoinositol-pentakisphosphate kinase 1 isoform X3	1
106561150	LOC106561150	nuclear receptor ROR-alpha isoform X2	1
106561182	LOC106561182	uncharacterized LOC106561182	1
106561227	LOC106561227	uncharacterized protein LOC106561227	1
106561241	LOC106561241	CD9 antigen-like isoform X1	1
106561286	LOC106561286	casein kinase I isoform gamma-1-like isoform X2	1
106561290	LOC106561290	uncharacterized protein LOC106561290 isoform X2	1
106561420	LOC106561420	aryl hydrocarbon receptor nuclear translocator-like protein 2 isoform X2	1
106561473	LOC106561473	tripartite motif-containing protein 47-like	1
106561474	LOC106561474	tripartite motif-containing protein 47-like, transcript variant X2	1
106561504	LOC106561504	tripartite motif-containing protein 47-like	1
106561505	LOC106561505	uncharacterized LOC106561505	1
106561509	LOC106561509	tripartite motif-containing protein 47-like isoform X3	1
106561510	LOC106561510	laminin subunit beta-4-like isoform X1	1
106561590	rassf9	ras association domain-containing protein 9	1
106561622	LOC106561622	cytochrome c oxidase subunit 8B, mitochondrial-like	1
106561653	rabgap1	rab GTPase-activating protein 1 isoform X2	1
106561805	LOC106561805	uncharacterized LOC106561805, transcript variant X3	1
106561808	LOC106561808	anoctamin-5-like	1
106561913	epb41l4a	band 4.1-like protein 4A isoform X2	1
106561961	LOC106561961	putative nuclease HARBI1	1
106562046	LOC106562046	adhesion G-protein coupled receptor G5-like	1
106562052	tpcn2	two pore calcium channel protein 2 isoform X1	1
106562062	LOC106562062	RING finger protein 166-like isoform X2	1
106562124	fer	tyrosine-protein kinase Fer isoform X1	1
106562199	LOC106562199	myocardial zonula adherens protein-like isoform X3	1
106562205	rnf111	E3 ubiquitin-protein ligase Arkadia isoform X4	1
106562221	LOC106562221	uncharacterized LOC106562221, transcript variant X3	1
106562245	LOC106562245	lysosomal protective protein-like	1
106562418	LOC106562418	lysophosphatidylcholine acyltransferase 2-like	1
106562419	LOC106562419	dipeptidase 2-like	1
106562454	LOC106562454	abhydrolase domain-containing protein 2-A	1
106562466	LOC106562466	tetraspanin-3-like	1
106562483	LOC106562483	fibrillin-1-like	1
106562535	LOC106562535	semaphorin-6D-like isoform X1	1
106562543	LOC106562543	fibrillin-1-like	1
106562606	LOC106562606	eukaryotic translation initiation factor 3 subunit M-like	1
106562614	LOC106562614	mortality factor 4-like protein 1	1
106562628	LOC106562628	vacuolar protein sorting-associated protein 33B-like isoform X3	1
106562633	LOC106562633	kelch repeat and BTB domain-containing protein 13-like	1
106562674	LOC106562674	poly [ADP-ribose] polymerase 15-like	1
106562790	LOC106562790	RNA-binding protein with multiple splicing-like	1
106562877	LOC106562877	mediator of RNA polymerase II transcription subunit 22 isoform X2	1
106563035	LOC106563035	60S ribosomal protein L13a	1
106563047	LOC106563047	homer protein homolog 1-like isoform X2	1
106563143	LOC106563143	protein LAP2-like isoform X2	1
106563253	LOC106563253	uncharacterized LOC106563253, transcript variant X2	1
106563429	LOC106563429	calpain-5-like	1
106563454	LOC106563454	histone acetyltransferase KAT5-like	1
106563491	LOC106563491	uncharacterized oxidoreductase Mvan_2161-like	1
106563504	LOC106563504	transmembrane protein 151B-like isoform X1	1
106563517	LOC106563517	60S acidic ribosomal protein P2-like	1
106563677	LOC106563677	60S ribosomal protein L17-like	1
106563700	bbs1	Bardet-Biedl syndrome 1 protein isoform X1	1
106563757	LOC106563757	glutamine--fructose-6-phosphate aminotransferase [isomerizing] 2-like	1
106563776	LOC106563776	uncharacterized PE-PGRS family protein PE_PGRS24-like	1
106563816	LOC106563816	merlin-like, transcript variant X2	1
106563825	ubl3	ubiquitin-like protein 3	1
106563882	LOC106563882	solute carrier family 46 member 3-like isoform X1	1
106563968	LOC106563968	fibrous sheath CABYR-binding protein-like	1
106564061	LOC106564061	ADP-ribosylation factor-binding protein GGA2-like	1
106564148	LOC106564148	perforin-1-like	1
106564149	LOC106564149	perforin-1-like	1
106564242	LOC106564242	GTPase IMAP family member 7-like	1
106564310	exosc1	exosome complex component CSL4 isoform X1	1
106564343	LOC106564343	protein phosphatase Slingshot homolog 1-like isoform X1	1
106564346	LOC106564346	uncharacterized protein LOC106564346	1
106564382	LOC106564382	voltage-dependent P/Q-type calcium channel subunit alpha-1A-like isoform X1	1
106564470	LOC106564470	gamma-adducin-like	1
106564502	LOC106564502	volume-regulated anion channel subunit LRRC8C-like	1
106564518	LOC106564518	iron-sulfur cluster assembly scaffold protein IscU-like	1
106564566	LOC106564566	transcription factor jun-B-like isoform X2	1
106564628	LOC106564628	RING finger protein 122-like	1
106564667	LOC106564667	uncharacterized protein LOC106564667	1
106564776	LOC106564776	zinc finger protein 260-like isoform X1	1
106564828	LOC106564828	RNA-binding protein 34-like	1
106564884	LOC106564884	beta-2-glycoprotein 1-like	1
106564885	LOC106564885	beta-2-glycoprotein 1-like isoform X2	1
106564892	LOC106564892	uncharacterized protein LOC106564892	1
106564929	depdc5	DEP domain-containing protein 5 isoform X4	1
106565061	LOC106565061	dystroglycan-like	1
106565069	ccndbp1	cyclin-D1-binding protein 1	1
106565095	nfasc	neurofascin isoform X1	1
106565117	LOC106565117	differentially expressed in FDCP 6 homolog isoform X2	1
106565120	LOC106565120	60S ribosomal protein L10a	1
106565375	LOC106565375	paxillin-like isoform X2	1
106565377	LOC106565377	60S acidic ribosomal protein P0 isoform X1	1
106565397	LOC106565397	repressor of RNA polymerase III transcription MAF1 homolog isoform X2	1
106565402	LOC106565402	acyl-coenzyme A thioesterase 1-like isoform X2	1
106565433	LOC106565433	leucine-rich repeat flightless-interacting protein 2-like isoform X2	1
106565466	LOC106565466	low-density lipoprotein receptor-related protein 1-like isoform X2	1
106565539	LOC106565539	uncharacterized LOC106565539	1
106565569	LOC106565569	RNA-binding protein 5-like isoform X1	1
106565670	LOC106565670	guanine nucleotide-binding protein G(t) subunit alpha-2-like	1
106565726	LOC106565726	band 4.1-like protein 1 isoform X6	1
106565744	LOC106565744	FERM domain-containing protein 4B-like isoform X5	1
106565871	LOC106565871	leucine-rich repeats and immunoglobulin-like domains protein 2 isoform X1	1
106565904	LOC106565904	60S ribosomal protein L22	1
106565931	LOC106565931	leucine-rich repeats and immunoglobulin-like domains protein 1	1
106566014	LOC106566014	40S ribosomal protein S10-like	1
106566033	LOC106566033	uncharacterized protein LOC106566033	1
106566040	LOC106566040	mitochondrial glutamate carrier 1-like	1
106566064	LOC106566064	guanine nucleotide-binding protein G(i) subunit alpha-2 isoform X2	1
106566095	LOC106566095	40S ribosomal protein S23	1
106566099	LOC106566099	radical S-adenosyl methionine domain-containing protein 2-like	1
106566201	LOC106566201	60S ribosomal protein L32-like	1
106566216	LOC106566216	60S ribosomal protein L32-like	1
106566347	LOC106566347	40S ribosomal protein S21	1
106566399	LOC106566399	matrix metalloproteinase-9-like	1
106566462	LOC106566462	kelch domain-containing protein 8B-like, transcript variant X2	1
106566491	gripap1	GRIP1-associated protein 1 isoform X5	1
106566562	LOC106566562	protein snail homolog Sna-like isoform X2	1
106566577	LOC106566577	DNA-binding protein inhibitor ID-2-like	1
106566598	LOC106566598	40S ribosomal protein S23	1
106566619	LOC106566619	interleukin-17 receptor C-like isoform X1	1
106566669	LOC106566669	60S ribosomal protein L32	1
106566722	LOC106566722	atrial natriuretic peptide receptor 2-like isoform X1	1
106566732	LOC106566732	collagen alpha-3(IX) chain-like	1
106566770	LOC106566770	UDP-GlcNAc:betaGal beta-1,3-N-acetylglucosaminyltransferase 7-like	1
106566799	LOC106566799	acetyl-coenzyme A synthetase, cytoplasmic-like isoform X1	1
106566811	LOC106566811	60S ribosomal protein L22-like	1
106566824	LOC106566824	protein-L-isoaspartate O-methyltransferase domain-containing protein 2-like isoform X1	1
106566903	LOC106566903	V-set and transmembrane domain-containing protein 2-like protein	1
106566911	LOC106566911	specifically androgen-regulated gene protein-like isoform X1	1
106566972	LOC106566972	keratin, type I cytoskeletal 18-like isoform X1	1
106567010	LOC106567010	rho-related GTP-binding protein Rho6-like	1
106567049	dnajc22	dnaJ homolog subfamily C member 22	1
106567051	LOC106567051	40S ribosomal protein S26-like	1
106567125	LOC106567125	pleckstrin homology domain-containing family G member 5-like isoform X4	1
106567129	klhl21	kelch-like protein 21	1
106567173	LOC106567173	uncharacterized protein LOC106567173	1
106567182	LOC106567182	general receptor for phosphoinositides 1-associated scaffold protein-like	1
106567187	LOC106567187	ORM1-like protein 2	1
106567254	mxra8	matrix-remodeling-associated protein 8	1
106567293	LOC106567293	40S ribosomal protein S10-like isoform X2	1
106567375	LOC106567375	sterile alpha motif domain-containing protein 11-like isoform X2	1
106567537	ccdc83	coiled-coil domain-containing protein 83 isoform X3	1
106567545	LOC106567545	GRAM domain-containing protein 1B-like isoform X8	1
106567554	LOC106567554	general transcription factor II-I repeat domain-containing protein 1-like isoform X4	1
106567602	LOC106567602	alpha-tectorin-like	1
106567617	LOC106567617	neurogranin-like	1
106567731	arhgap32	rho GTPase-activating protein 32 isoform X1	1
106567822	LOC106567822	mitochondrial uncoupling protein 2-like	1
106567870	LOC106567870	E3 ubiquitin-protein ligase RNF167-like	1
106567876	LOC106567876	acetylcholine receptor subunit gamma-like	1
106567903	LOC106567903	solute carrier organic anion transporter family member 2B1-like	1
106567935	LOC106567935	spectrin beta chain, non-erythrocytic 4-like	1
106567980	ncor1	nuclear receptor corepressor 1 isoform X1	1
106568161	LOC106568161	60S ribosomal protein L17	1
106568245	LOC106568245	armadillo repeat protein deleted in velo-cardio-facial syndrome-like	1
106568251	LOC106568251	uncharacterized protein LOC106568251	1
106568391	LOC106568391	anthrax toxin receptor 2-like	1
106568453	LOC106568453	seizure 6-like protein	1
106568483	nedd4l	E3 ubiquitin-protein ligase NEDD4-like isoform X7	1
106568503	ptpn13	tyrosine-protein phosphatase non-receptor type 13 isoform X1	1
106568525	LOC106568525	cyclin-I-like isoform X2	1
106568533	onecut2	one cut domain family member 2	1
106568559	mob3b	MOB kinase activator 3B isoform X3	1
106568568	LOC106568568	YTH domain-containing protein 1-like isoform X2	1
106568622	LOC106568622	cytospin-A-like	1
106568638	stard3nl	STARD3 N-terminal like, transcript variant X4	1
106568659	LOC106568659	uncharacterized LOC106568659, transcript variant X1	1
106568725	LOC106568725	UDP-N-acetylglucosamine/UDP-glucose/GDP-mannose transporter-like	1
106568875	LOC106568875	dual specificity protein phosphatase CDC14A-like isoform X1	1
106568903	LOC106568903	ectoderm-neural cortex protein 1-like isoform X1	1
106568907	LOC106568907	olfactomedin-like protein 2B isoform X3	1
106568947	LOC106568947	cAMP-specific 3',5'-cyclic phosphodiesterase 4D-like isoform X1	1
106568958	LOC106568958	40S ribosomal protein S28	1
106568988	LOC106568988	rho guanine nucleotide exchange factor 28-like	1
106569139	LOC106569139	serine/arginine-rich splicing factor 11-like isoform X2	1
106569186	LOC106569186	laminin subunit alpha-3-like isoform X4	1
106569187	LOC106569187	vacuolar protein sorting-associated protein 4B-like isoform X1	1
106569203	LOC106569203	tRNA selenocysteine 1-associated protein 1-like	1
106569259	LOC106569259	dual specificity testis-specific protein kinase 2-like isoform X2	1
106569297	LOC106569297	transcription factor SOX-4-like	1
106569393	rnf165	RING finger protein 165 isoform X1	1
106569518	LOC106569518	nuclear receptor ROR-beta-like	1
106569522	LOC106569522	cactin-like isoform X2	1
106569524	LOC106569524	elongation factor 2-like	1
106569549	LOC106569549	zona pellucida sperm-binding protein 3-like	1
106569576	LOC106569576	eukaryotic translation initiation factor 3 subunit F-like	1
106569723	LOC106569723	elongation factor 1-delta-like isoform X2	1
106569873	LOC106569873	Ig heavy chain C region, membrane-bound form-like	1
106569881	LOC106569881	mothers against decapentaplegic homolog 4-like isoform X1	1
106569932	LOC106569932	ATPase family AAA domain-containing protein 2-like isoform X7	1
106569936	LOC106569936	H-2 class I histocompatibility antigen, Q10 alpha chain-like isoform X1	1
106569946	LOC106569946	40S ribosomal protein S18	1
106569947	LOC106569947	major histocompatibility complex class I-related gene protein-like	1
106569960	LOC106569960	class I histocompatibility antigen, F10 alpha chain-like	1
106570028	LOC106570028	60S ribosomal protein L11 isoform X2	1
106570032	LOC106570032	palmitoyl-protein thioesterase 1-like	1
106570038	LOC106570038	protein argonaute-4-like isoform X5	1
106570045	LOC106570045	probable thiopurine S-methyltransferase	1
106570065	LOC106570065	40S ribosomal protein S5-like	1
106570097	LOC106570097	40S ribosomal protein S27	1
106570109	LOC106570109	pre-B-cell leukemia transcription factor-interacting protein 1-like isoform X2	1
106570183	LOC106570183	protein Jumonji-like	1
106570247	LOC106570247	palmitoyltransferase ZDHHC18-like isoform X1	1
106570265	LOC106570265	ras-related protein Rab-39B-like	1
106570284	ube2e1	ubiquitin-conjugating enzyme E2 E1	1
106570285	rpl15	60S ribosomal protein L15	1
106570361	LOC106570361	zinc finger protein 40-like isoform X2	1
106570368	thrap3	thyroid hormone receptor-associated protein 3 isoform X4	1
106570388	LOC106570388	60S ribosomal protein L35	1
106570403	LOC106570403	60S acidic ribosomal protein P1-like	1
106570575	LOC106570575	ataxin-1-like	1
106570637	LOC106570637	wiskott-Aldrich syndrome protein family member 2-like	1
106570647	LOC106570647	60S ribosomal protein L14-like	1
106570725	LOC106570725	uncharacterized protein KIAA1522 homolog isoform X1	1
106570793	LOC106570793	polyadenylate-binding protein 1-like	1
106570840	rad17	cell cycle checkpoint protein RAD17	1
106570964	LOC106570964	elongation factor 2-like	1
106570977	LOC106570977	tripartite motif-containing protein 16-like	1
106570983	LOC106570983	DNA (cytosine-5)-methyltransferase 3A-like	1
106571007	LOC106571007	40S ribosomal protein S12	1
106571028	LOC106571028	proto-oncogene c-Fos-like	1
106571128	LOC106571128	uncharacterized protein LOC106571128	1
106571250	LOC106571250	probable palmitoyltransferase ZDHHC14 isoform X2	1
106571284	LOC106571284	small integral membrane protein 8-like	1
106571295	LOC106571295	ankyrin repeat domain-containing protein 6-like isoform X4	1
106571305	LOC106571305	ribonuclease ZC3H12A-like isoform X1	1
106571319	LOC106571319	laminin subunit alpha-4-like isoform X1	1
106571354	wrn	Werner syndrome ATP-dependent helicase isoform X2	1
106571502	l3hypdh	trans-3-hydroxy-L-proline dehydratase isoform X1	1
106571710	LOC106571710	transcription factor IIIB 90 kDa subunit-like	1
106571715	ppp1r13b	apoptosis-stimulating of p53 protein 1 isoform X1	1
106571744	LOC106571744	glycerophosphocholine phosphodiesterase GPCPD1-like isoform X1	1
106571805	LOC106571805	long-chain fatty acid transport protein 6-like isoform X1	1
106571810	LOC106571810	solute carrier family 22 member 16-like	1
106571853	LOC106571853	60S ribosomal protein L32	1
106571941	LOC106571941	nascent polypeptide-associated complex subunit alpha, muscle-specific form-like isoform X1	1
106571990	LOC106571990	leucine-rich repeat-containing protein 47-like	1
106572013	LOC106572013	uncharacterized protein LOC106572013 isoform X2	1
106572043	LOC106572043	E3 ubiquitin-protein ligase RNF213-like	1
106572058	masp2	mannan-binding lectin serine protease 2 isoform X1	1
106572080	LOC106572080	src-like-adapter 2	1
106572095	LOC106572095	cyclin-I-like isoform X2	1
106572102	LOC106572102	laminin subunit beta-2-like isoform X2	1
106572121	LOC106572121	neurotensin receptor type 1-like	1
106572161	LOC106572161	kazrin-like isoform X2	1
106572207	arhgef16	rho guanine nucleotide exchange factor 16	1
106572208	LOC106572208	nuclease-sensitive element-binding protein 1-like isoform X1	1
106572227	LOC106572227	protein-L-isoaspartate O-methyltransferase domain-containing protein 2-like	1
106572248	LOC106572248	60S ribosomal protein L22	1
106572538	LOC106572538	calcium-binding and coiled-coil domain-containing protein 1-like isoform X1	1
106572649	LOC106572649	low-density lipoprotein receptor-related protein 1-like	1
106572662	LOC106572662	low-density lipoprotein receptor-related protein 1-like	1
106572680	LOC106572680	uncharacterized protein LOC106572680	1
106572702	LOC106572702	rho GTPase-activating protein 4-like isoform X3	1
106572704	LOC106572704	ceramide kinase-like isoform X1	1
106572727	LOC106572727	cyclic AMP-dependent transcription factor ATF-7-like isoform X2	1
106572753	LOC106572753	eukaryotic translation initiation factor 4B-like isoform X3	1
106572769	LOC106572769	uncharacterized LOC106572769	1
106572797	LOC106572797	uncharacterized protein LOC106572797 isoform X1	1
106572888	LOC106572888	epidermal growth factor receptor kinase substrate 8-like protein 3	1
106572910	LOC106572910	40S ribosomal protein S21	1
106572969	LOC106572969	reelin-like	1
106572990	LOC106572990	60S ribosomal protein L10-like	1
106573023	LOC106573023	reelin-like	1
106573045	LOC106573045	uncharacterized LOC106573045, transcript variant X2	1
106573122	LOC106573122	succinate dehydrogenase [ubiquinone] flavoprotein subunit, mitochondrial-like	1
106573124	cttnbp2	cortactin-binding protein 2 isoform X1	1
106573225	LOC106573225	spondin-1-like isoform X1	1
106573276	LOC106573276	2-hydroxyacyl-CoA lyase 1-like	1
106573291	LOC106573291	ankyrin repeat and BTB/POZ domain-containing protein BTBD11-B isoform X1	1
106573332	rps17	40S ribosomal protein S17	1
106573428	LOC106573428	complement C4-like	1
106573445	LOC106573445	uncharacterized LOC106573445, transcript variant X1	1
106573476	LOC106573476	proteoglycan 4-like	1
106573482	LOC106573482	uncharacterized LOC106573482	1
106573556	LOC106573556	cystinosin-like isoform X2	1
106573563	tmprss9	transmembrane protease serine 9 isoform X1	1
106573600	LOC106573600	cold-inducible RNA-binding protein B-like isoform X1	1
106573719	LOC106573719	transmembrane protein 196-like	1
106573829	LOC106573829	ceramide synthase 1-like isoform X1	1
106573922	LOC106573922	membralin-like, transcript variant X2	1
106574033	LOC106574033	cytochrome P450 2J5-like, transcript variant X2	1
106574040	LOC106574040	PDZK1-interacting protein 1-like	1
106574128	LOC106574128	acyl-CoA dehydrogenase family member 10-like	1
106574162	LOC106574162	protein naked cuticle homolog 2-like	1
106574163	LOC106574163	nuclear receptor subfamily 5 group A member 2-like	1
106574184	armc9	lisH domain-containing protein ARMC9 isoform X2	1
106574207	LOC106574207	dermatopontin-like, transcript variant X2	1
106574219	LOC106574219	ephrin type-B receptor 3-like	1
106574232	LOC106574232	lymphocyte antigen 75-like	1
106574299	LOC106574299	potassium/sodium hyperpolarization-activated cyclic nucleotide-gated channel 3-like	1
106574406	LOC106574406	ribose-phosphate pyrophosphokinase 2	1
106574492	LOC106574492	inositol-3-phosphate synthase 1-A-like	1
106574501	LOC106574501	coiled-coil domain-containing protein 94-like	1
106574508	LOC106574508	single-stranded DNA-binding protein 3-like isoform X1	1
106574643	LOC106574643	potassium/sodium hyperpolarization-activated cyclic nucleotide-gated channel 2-like	1
106574873	LOC106574873	NF-kappa-B inhibitor zeta-like	1
106574898	LOC106574898	phosphorylase b kinase regulatory subunit alpha, liver isoform-like	1
106574913	LOC106574913	protocadherin-17-like	1
106574935	LOC106574935	trafficking kinesin-binding protein 2-like	1
106575072	LOC106575072	cyclin-dependent kinase inhibitor 1B-like	1
106575119	LOC106575119	sodium- and chloride-dependent GABA transporter 2-like isoform X3	1
106575246	LOC106575246	interferon-induced protein 44-like	1
106575274	LOC106575274	zinc finger protein 687-like	1
106575286	tceanc	transcription elongation factor A N-terminal and central domain-containing protein	1
106575442	LOC106575442	glycogenin-1-like isoform X2	1
106575519	LOC106575519	uncharacterized LOC106575519	1
106575567	LOC106575567	tensin-like isoform X2	1
106575602	LOC106575602	gap junction gamma-1 protein-like	1
106575662	LOC106575662	uncharacterized protein LOC106575662 isoform X2	1
106575720	LOC106575720	elongation factor 1-beta-like	1
106575845	LOC106575845	E3 ubiquitin-protein ligase HECW2-like	1
106575914	LOC106575914	60S ribosomal protein L31-like	1
106576028	LOC106576028	uncharacterized protein LOC106576028	1
106576030	LOC106576030	uncharacterized protein LOC106576030 isoform X2	1
106576058	strip2	striatin-interacting protein 2 isoform X3	1
106576076	LOC106576076	cyclic AMP-responsive element-binding protein 3-like protein 2	1
106576092	fam171a1	LOW QUALITY PROTEIN: protein FAM171A1	1
106576120	LOC106576120	solute carrier organic anion transporter family member 1C1-like isoform X2	1
106576123	LOC106576123	pleckstrin homology domain-containing family A member 5-like isoform X1	1
106576136	LOC106576136	LYR motif-containing protein 5-like	1
106576174	LOC106576174	coiled-coil domain-containing protein 136-like isoform X1	1
106576222	LOC106576222	uncharacterized LOC106576222, transcript variant X1	1
106576236	LOC106576236	myotubularin-related protein 5-like isoform X1	1
106576275	LOC106576275	complement C1r subcomponent-like	1
106576324	LOC106576324	40S ribosomal protein S16	1
106576454	LOC106576454	lumican-like isoform X2	1
106576464	LOC106576464	gamma-secretase-activating protein-like	1
106576514	LOC106576514	nucleosome assembly protein 1-like 1-A	1
106576535	LOC106576535	myelin regulatory factor-like protein	1
106576581	LOC106576581	neuron navigator 3-like isoform X1	1
106576598	LOC106576598	plexin-B2-like	1
106576691	nt5c2	cytosolic purine 5'-nucleotidase isoform X2	1
106576712	fam35a	protein FAM35A isoform X1	1
106576770	LOC106576770	placenta-specific protein 9-like isoform X2	1
106576791	LOC106576791	coiled-coil and C2 domain-containing protein 2A-like isoform X1	1
106576798	LOC106576798	kynurenine 3-monooxygenase-like	1
106576973	LOC106576973	ras and Rab interactor 2-like	1
106577038	LOC106577038	C-terminal-binding protein 2 isoform X5	1
106577053	ccser2	serine-rich coiled-coil domain-containing protein 2 isoform X1	1
106577108	bcl2l11	bcl-2-like protein 11 isoform X1	1
106577118	LOC106577118	ubiquitin-40S ribosomal protein S27a	1
106577121	cfap36	cilia- and flagella-associated protein 36	1
106577180	LOC106577180	galectin-related protein B-like	1
106577218	LOC106577218	40S ribosomal protein S24 isoform X5	1
106577306	LOC106577306	60S ribosomal protein L18-like	1
106577457	LOC106577457	60S ribosomal protein L34	1
106577488	LOC106577488	uncharacterized protein KIAA0232-like	1
106577557	LOC106577557	gamma-aminobutyric acid receptor-associated protein-like	1
106577635	LOC106577635	segment polarity protein dishevelled homolog DVL-2-like	1
106577667	LOC106577667	interleukin-5 receptor subunit alpha-like isoform X2	1
106577668	LOC106577668	interleukin-13 receptor subunit alpha-2-like	1
106577691	LOC106577691	probable G-protein coupled receptor 132	1
106577966	LOC106577966	nuclear factor 7, brain-like	1
106577998	LOC106577998	protein NDRG2-like	1
106578009	LOC106578009	urokinase plasminogen activator surface receptor-like	1
106578021	LOC106578021	purine nucleoside phosphorylase-like	1
106578040	LOC106578040	40S ribosomal protein S4-like	1
106578050	LOC106578050	prefoldin subunit 3-like	1
106578059	LOC106578059	semaphorin-4F-like	1
106578066	LOC106578066	protein BTG3-like	1
106578237	LOC106578237	sialic acid-binding Ig-like lectin 16	1
106578297	LOC106578297	V-type proton ATPase 16 kDa proteolipid subunit	1
106578371	LOC106578371	tumor necrosis factor ligand superfamily member 10-like	1
106578422	LOC106578422	catenin delta-2-like isoform X1	1
106578440	LOC106578440	pleckstrin homology-like domain family B member 2 isoform X2	1
106578458	zc2hc1a	zinc finger C2HC domain-containing protein 1A isoform X2	1
106578467	trpc1	short transient receptor potential channel 1	1
106578485	LOC106578485	rho GTPase-activating protein 29-like isoform X2	1
106578559	LOC106578559	rho GTPase-activating protein 12-like isoform X4	1
106578649	LOC106578649	HEAT repeat-containing protein 5B-like	1
106578671	LOC106578671	anion exchange protein 2-like isoform X1	1
106578677	LOC106578677	arf-GAP with SH3 domain, ANK repeat and PH domain-containing protein 1-like isoform X3	1
106578829	LOC106578829	proline-rich protein 18-like	1
106578860	LOC106578860	protein shisa-6 homolog isoform X9	1
106578866	LOC106578866	forkhead box protein K2-like	1
106578884	LOC106578884	uncharacterized LOC106578884	1
106578914	LOC106578914	protein quaking-A-like isoform X2	1
106578936	LOC106578936	F-box only protein 11-like isoform X2	1
106578961	LOC106578961	actin, aortic smooth muscle	1
106578984	LOC106578984	uncharacterized LOC106578984	1
106579170	LOC106579170	carnitine O-palmitoyltransferase 1, liver isoform-like	1
106579194	LOC106579194	noggin-2-like	1
106579217	LOC106579217	histone H1.0-B-like	1
106579305	LOC106579305	male-specific lethal 1-like 1 isoform X1	1
106579409	LOC106579409	pituitary tumor-transforming gene 1 protein-interacting protein-like	1
106579432	LOC106579432	cadherin-23-like isoform X1	1
106579436	LOC106579436	uncharacterized LOC106579436, transcript variant X3	1
106579508	rpl21	60S ribosomal protein L21 isoform X1	1
106579649	LOC106579649	band 4.1-like protein 3 isoform X1	1
106579792	atg16l1	autophagy-related protein 16-1 isoform X1	1
106579794	LOC106579794	ubiquitin-associated domain-containing protein 1-like isoform X2	1
106579803	rnft2	RING finger and transmembrane domain-containing protein 2	1
106579906	LOC106579906	transmembrane protein 132C-like isoform X2	1
106579982	LOC106579982	60S ribosomal protein L35-like	1
106579997	LOC106579997	endoplasmic reticulum mannosyl-oligosaccharide 1,2-alpha-mannosidase-like isoform X2	1
106580206	serpind1	heparin cofactor 2	1
106580280	LOC106580280	SET-binding protein-like isoform X3	1
106580282	lnpep	leucyl-cystinyl aminopeptidase isoform X1	1
106580322	LOC106580322	phosphoinositide-3-kinase-interacting protein 1-like	1
106580342	LOC106580342	uncharacterized protein LOC106580342 isoform X1	1
106580457	LOC106580457	autism susceptibility gene 2 protein-like isoform X1	1
106580567	LOC106580567	60S ribosomal protein L37-like	1
106580584	LOC106580584	glycerol-3-phosphate acyltransferase 3-like	1
106580585	LOC106580585	A disintegrin and metalloproteinase with thrombospondin motifs 12-like isoform X1	1
106580589	LOC106580589	rapamycin-insensitive companion of mTOR-like isoform X4	1
106580617	LOC106580617	RING finger protein 37-like isoform X2	1
106580649	LOC106580649	60S ribosomal protein L35a	1
106580650	LOC106580650	multidrug resistance-associated protein 5-like	1
106580734	ltbp4	latent-transforming growth factor beta-binding protein 4 isoform X1	1
106580745	pld3	phospholipase D3	1
106580818	LOC106580818	SID1 transmembrane family member 2-like isoform X4	1
106580864	LOC106580864	cathepsin K-like	1
106580916	LOC106580916	uncharacterized protein LOC106580916	1
106580973	LOC106580973	40S ribosomal protein S3-like	1
106581002	LOC106581002	complement C4-B-like	1
106581031	LOC106581031	vitronectin-like	1
106581032	LOC106581032	sterile alpha and TIR motif-containing protein 1-like	1
106581037	LOC106581037	GA-binding protein subunit beta-1-like isoform X3	1
106581051	LOC106581051	elastin-like isoform X8	1
106581113	LOC106581113	40S ribosomal protein S25-like	1
106581229	LOC106581229	beta-galactosidase-1-like protein 2	1
106581234	LOC106581234	dehydrogenase/reductase SDR family member 13-like	1
106581239	LOC106581239	seizure protein 6 homolog isoform X2	1
106581252	LOC106581252	CUE domain-containing protein 1-like isoform X1	1
106581279	LOC106581279	glycerophosphodiester phosphodiesterase domain-containing protein 5-like	1
106581404	LOC106581404	PCTP-like protein	1
106581422	LOC106581422	ventricular zone-expressed PH domain-containing protein-like	1
106581462	LOC106581462	rho guanine nucleotide exchange factor 26-like	1
106581513	sh2b2	LOW QUALITY PROTEIN: SH2B adapter protein 2	1
106581594	ttc36	tetratricopeptide repeat protein 36	1
106581596	LOC106581596	uncharacterized LOC106581596	1
106581631	LOC106581631	uncharacterized LOC106581631, transcript variant X4	1
106581757	LOC106581757	mitogen-activated protein kinase kinase kinase MLT-like isoform X1	1
106581784	LOC106581784	retinol dehydrogenase 3-like isoform X2	1
106581801	LOC106581801	growth factor receptor-bound protein 14-like isoform X1	1
106581840	LOC106581840	aspartate--tRNA ligase, cytoplasmic-like	1
106581938	kdm6a	lysine-specific demethylase 6A isoform X3	1
106581950	LOC106581950	60S ribosomal protein L8	1
106581959	LOC106581959	60S ribosomal protein L24	1
106582061	LOC106582061	macrophage receptor MARCO-like	1
106582062	LOC106582062	CD97 antigen-like	1
106582067	LOC106582067	M-phase phosphoprotein 8-like isoform X2	1
106582115	LOC106582115	nectin-4-like	1
106582158	LOC106582158	ephrin type-A receptor 3-like	1
106582166	LOC106582166	tumor necrosis factor receptor superfamily member EDAR-like isoform X2	1
106582251	LOC106582251	phosducin-like protein 3	1
106582252	LOC106582252	60S ribosomal protein L31	1
106582295	LOC106582295	signal transducing adapter molecule 2-like	1
106582380	LOC106582380	cyclic AMP-responsive element-binding protein 1-like isoform X3	1
106582419	LOC106582419	ADP-ribosylation factor-like protein 4C, transcript variant X1	1
106582432	LOC106582432	trace amine-associated receptor 13c-like	1
106582563	LOC106582563	beta-galactosidase-like	1
106582605	LOC106582605	voltage-dependent calcium channel subunit alpha-2/delta-2-like	1
106582706	LOC106582706	40S ribosomal protein S10-like	1
106582710	LOC106582710	protein phosphatase 1 regulatory subunit 12B-like	1
106582716	LOC106582716	transcriptional enhancer factor TEF-5-like isoform X1	1
106582772	LOC106582772	hepatocyte growth factor-like protein	1
106582802	LOC106582802	T-cell leukemia translocation-altered gene protein homolog isoform X1	1
106582813	LOC106582813	forkhead box protein J3-like	1
106582854	LOC106582854	forkhead box protein P1-B-like isoform X5	1
106582906	LOC106582906	protein kinase C-binding protein 1-like isoform X1	1
106582960	LOC106582960	mRNA turnover protein 4 homolog	1
106582975	LOC106582975	60S ribosomal protein L22-like isoform X1	1
106582978	LOC106582978	immunoglobulin superfamily member 21-like isoform X1	1
106583055	LOC106583055	AMP deaminase 2-like	1
106583127	LOC106583127	uncharacterized LOC106583127	1
106583218	LOC106583218	uncharacterized LOC106583218	1
106583229	LOC106583229	signal transducer and activator of transcription 1-like isoform X2	1
106583318	LOC106583318	cell surface glycoprotein 1-like isoform X1	1
106583384	LOC106583384	uncharacterized LOC106583384	1
106583394	LOC106583394	uncharacterized LOC106583394	1
106583410	LOC106583410	otopetrin-1-like	1
106583426	dcaf12	DDB1- and CUL4-associated factor 12 isoform X2	1
106583568	kiaa1161	uncharacterized family 31 glucosidase KIAA1161 homolog	1
106583574	LOC106583574	60S acidic ribosomal protein P0-like	1
106583647	LOC106583647	ral GTPase-activating protein subunit beta-like isoform X7	1
106583666	LOC106583666	protein RTF2 homolog isoform X3	1
106583685	LOC106583685	1,25-dihydroxyvitamin D(3) 24-hydroxylase, mitochondrial-like	1
106583723	grip2	glutamate receptor-interacting protein 2 isoform X1	1
106583746	LOC106583746	dedicator of cytokinesis protein 3-like isoform X12	1
106583774	LOC106583774	growth/differentiation factor 6-A-like	1
106583787	LOC106583787	60S ribosomal protein L29-like	1
106583812	LOC106583812	uncharacterized LOC106583812, transcript variant X2	1
106583904	LOC106583904	glycerophosphodiester phosphodiesterase domain-containing protein 3-like isoform X1	1
106583950	LOC106583950	insulin receptor-like isoform X1	1
106583952	LOC106583952	60S ribosomal protein L36 isoform X2	1
106583965	LOC106583965	uncharacterized LOC106583965	1
106584020	LOC106584020	leucine-rich repeat-containing protein 19-like	1
106584049	LOC106584049	rho GTPase-activating protein SYDE2-like isoform X4	1
106584072	LOC106584072	desmoplakin-like isoform X1	1
106584167	LOC106584167	60S ribosomal protein L5	1
106584184	LOC106584184	CMP-N-acetylneuraminate-beta-1,4-galactoside alpha-2,3-sialyltransferase-like isoform X4	1
106584198	LOC106584198	elongation factor 1-delta-like isoform X3	1
106584205	LOC106584205	palladin-like	1
106584208	prkaa2	5'-AMP-activated protein kinase catalytic subunit alpha-2 isoform X2	1
106584222	LOC106584222	protein NDNF-like	1
106584291	LOC106584291	cytochrome P450 2J2-like	1
106584294	LOC106584294	uncharacterized LOC106584294	1
106584316	LOC106584316	sulfhydryl oxidase 1-like	1
106584317	LOC106584317	centrosome-associated protein 350-like isoform X3	1
106584409	LOC106584409	transducin-like enhancer protein 4 isoform X2	1
106584601	LOC106584601	uncharacterized LOC106584601, transcript variant X2	1
106584615	LOC106584615	60S ribosomal protein L27a	1
106584624	LOC106584624	pleckstrin homology domain-containing family A member 7-like	1
106584667	LOC106584667	E3 ubiquitin/ISG15 ligase TRIM25-like isoform X3	1
106584773	LOC106584773	son of sevenless homolog 1-like isoform X1	1
106584786	pnpla2	patatin-like phospholipase domain-containing protein 2 isoform X1	1
106584838	neil1	endonuclease 8-like 1 isoform X1	1
106584892	LOC106584892	apoptosis-stimulating of p53 protein 2-like isoform X1	1
106585026	LOC106585026	serine/threonine-protein kinase PLK2-like	1
106585178	LOC106585178	60S ribosomal protein L37	1
106585185	LOC106585185	UDP-N-acetylglucosamine/UDP-glucose/GDP-mannose transporter-like	1
106585214	LOC106585214	syntaxin-binding protein 1-like isoform X3	1
106585217	noxa1	NADPH oxidase activator 1	1
106585244	wsb2	WD repeat and SOCS box-containing protein 2	1
106585258	LOC106585258	eukaryotic translation initiation factor 4E-binding protein 2-like	1
106585263	LOC106585263	proactivator polypeptide-like	1
106585356	LOC106585356	alpha/beta hydrolase domain-containing protein 17B	1
106585399	LOC106585399	lipocalin-like	1
106585425	dpp7	dipeptidyl peptidase 2	1
106585430	LOC106585430	arrestin domain-containing protein 1-like	1
106585495	LOC106585495	protein unc-119 homolog B-like	1
106585569	LOC106585569	charged multivesicular body protein 7-like isoform X2	1
106585594	LOC106585594	bone morphogenetic protein 1-like isoform X1	1
106585608	LOC106585608	vinexin-like isoform X1	1
106585649	LOC106585649	complement C1q-like protein 2	1
106585653	LOC106585653	complement C1q-like protein 2	1
106585692	pcsk5	proprotein convertase subtilisin/kexin type 5 isoform X1	1
106585807	rtkn	rhotekin isoform X4	1
106585873	LOC106585873	CCR4-NOT transcription complex subunit 6-like isoform X1	1
106585909	LOC106585909	leukemia inhibitory factor receptor-like	1
106586142	LOC106586142	signal transducer and activator of transcription 1-alpha/beta-like isoform X2	1
106586252	LOC106586252	oxysterol-binding protein-related protein 6-like	1
106586260	LOC106586260	NADH-ubiquinone oxidoreductase 75 kDa subunit, mitochondrial-like	1
106586331	gtdc1	glycosyltransferase-like domain-containing protein 1 isoform X2	1
106586460	LOC106586460	SEC14 domain and spectrin repeat-containing protein 1-like isoform X2	1
106586476	LOC106586476	interleukin-1 receptor type 1-like	1
106586481	LOC106586481	phosducin-like protein 3	1
106586486	LOC106586486	60S ribosomal protein L31 isoform X2	1
106586515	akap11	A-kinase anchor protein 11 isoform X1	1
106586555	LOC106586555	uncharacterized protein LOC106586555	1
106586677	LOC106586677	ankyrin repeat domain-containing protein 10-like isoform X1	1
106586705	abi3bp	target of Nesh-SH3 isoform X1	1
106586748	LOC106586748	60S ribosomal protein L24	1
106586750	LOC106586750	NADP-dependent malic enzyme-like isoform X1	1
106586760	LOC106586760	lysosome-associated membrane glycoprotein 1-like	1
106586768	st6gal2	beta-galactoside alpha-2,6-sialyltransferase 2	1
106586786	LOC106586786	peripheral plasma membrane protein CASK-like isoform X3	1
106586796	LOC106586796	60S ribosomal protein L8-like	1
106586822	LOC106586822	tensin-1-like isoform X3	1
106586974	LOC106586974	40S ribosomal protein SA isoform X2	1
106587014	tsc1	hamartin isoform X3	1
106587141	LOC106587141	adhesion G-protein coupled receptor G5-like isoform X1	1
106587182	LOC106587182	60S ribosomal protein L13-like	1
106587188	LOC106587188	polycystic kidney disease protein 1-like 2	1
106587193	LOC106587193	protein-methionine sulfoxide oxidase MICAL2-like isoform X6	1
106587254	dpep1	dipeptidase 1	1
106587347	LOC106587347	hepatocyte nuclear factor 4-beta-like isoform X3	1
106587425	LOC106587425	probable ribosome biogenesis protein RLP24	1
106587434	LOC106587434	DNA-binding protein RFX7-like isoform X2	1
106587490	LOC106587490	60S acidic ribosomal protein P2-like isoform X2	1
106587505	LOC106587505	40S ribosomal protein S13-like	1
106587517	LOC106587517	pleckstrin homology domain-containing family A member 7-like	1
106587573	LOC106587573	arylamine N-acetyltransferase, pineal gland isozyme NAT-10-like	1
106587654	LOC106587654	uncharacterized protein LOC106587654 isoform X1	1
106587704	LOC106587704	kelch repeat and BTB domain-containing protein 13-like	1
106587739	LOC106587739	liprin-alpha-1-like isoform X1	1
106587770	LOC106587770	uncharacterized LOC106587770	1
106588087	LOC106588087	uncharacterized LOC106588087, transcript variant X1	1
106588125	LOC106588125	uncharacterized LOC106588125	1
106588181	LOC106588181	40S ribosomal protein S27-like	1
106588191	LOC106588191	dual specificity protein kinase CLK2-like isoform X1	1
106588211	rps5	40S ribosomal protein S5	1
106588343	LOC106588343	BCL2/adenovirus E1B 19 kDa protein-interacting protein 2-like, transcript variant X3	1
106588383	LOC106588383	uncharacterized protein LOC106588383	1
106588387	LOC106588387	40S ribosomal protein S18 isoform X1	1
106588474	LOC106588474	kelch-like protein 31	1
106588486	pithd1	PITH domain-containing protein 1	1
106588488	LOC106588488	60S ribosomal protein L11	1
106588496	LOC106588496	exostosin-1c-like isoform X1	1
106588581	LOC106588581	protein Jumonji-like isoform X2	1
106588588	LOC106588588	thioredoxin-like protein 4A	1
106588626	LOC106588626	phosphatase and actin regulator 4A-like	1
106588652	LOC106588652	uncharacterized LOC106588652	1
106588803	klhl7	kelch-like protein 7	1
106588821	fam65b	protein FAM65B isoform X1	1
106588851	LOC106588851	uncharacterized LOC106588851	1
106588883	LOC106588883	inactive phospholipase C-like protein 2 isoform X2	1
106588893	LOC106588893	tubulointerstitial nephritis antigen-like	1
106588994	LOC106588994	60S acidic ribosomal protein P1-like	1
106589071	LOC106589071	myosin-11-like isoform X3	1
106589077	LOC106589077	delta-like protein 4 isoform X2	1
106589133	LOC106589133	60S ribosomal protein L30	1
106589173	LOC106589173	40S ribosomal protein S15a-like	1
106589235	LOC106589235	uncharacterized LOC106589235	1
106589339	LOC106589339	somatostatin receptor type 2-like	1
106589372	lgi1	leucine-rich glioma-inactivated protein 1 isoform X2	1
106589414	LOC106589414	inactive ubiquitin carboxyl-terminal hydrolase 54-like isoform X1	1
106589429	LOC106589429	calcium/calmodulin-dependent protein kinase type II subunit gamma isoform X1	1
106589475	LOC106589475	butyrophilin subfamily 1 member A1-like	1
106589480	LOC106589480	forkhead box protein K2-like	1
106589510	LOC106589510	canalicular multispecific organic anion transporter 2-like isoform X1	1
106589547	gspt1	eukaryotic peptide chain release factor GTP-binding subunit ERF3A isoform X2	1
106589560	arhgap17	rho GTPase-activating protein 17 isoform X3	1
106589608	LOC106589608	protein FAM104A-like	1
106589748	LOC106589748	gamma-adducin-like	1
106589772	LOC106589772	stromal cell-derived factor 1-like, transcript variant X2	1
106589819	LOC106589819	ribonuclease T2-like isoform X2	1
106589836	LOC106589836	cytohesin-1-like isoform X2	1
106589949	LOC106589949	calcium uniporter protein, mitochondrial-like	1
106590043	LOC106590043	zinc finger E-box-binding homeobox 1-like isoform X1	1
106590094	wdr60	WD repeat-containing protein 60 isoform X3	1
106590114	LOC106590114	sickle tail protein homolog isoform X9	1
106590148	LOC106590148	tripartite motif-containing protein 16-like isoform X1	1
106590181	LOC106590181	gamma-adducin-like isoform X1	1
106590215	sdr16c5	epidermal retinol dehydrogenase 2	1
106590235	LOC106590235	solute carrier organic anion transporter family member 5A1-like	1
106590410	LOC106590410	zinc finger protein GLIS2-like	1
106590424	anks6	ankyrin repeat and SAM domain-containing protein 6	1
106590432	LOC106590432	5'-AMP-activated protein kinase subunit gamma-2-like isoform X1	1
106590447	LOC106590447	ligand of Numb protein X 2-like	1
106590450	LOC106590450	60S ribosomal protein L21	1
106590536	armc3	armadillo repeat-containing protein 3	1
106590549	LOC106590549	hepatocyte nuclear factor 4-gamma-like isoform X3	1
106590650	LOC106590650	immediate early response gene 2 protein-like	1
106590668	LOC106590668	60S ribosomal protein L7-like isoform X1	1
106590738	LOC106590738	beta-1,4-mannosyl-glycoprotein 4-beta-N-acetylglucosaminyltransferase-like	1
106590823	LOC106590823	cysteine-rich hydrophobic domain-containing protein 2	1
106590978	LOC106590978	sorting nexin-9-like	1
106590999	LOC106590999	oxysterol-binding protein-related protein 10-like	1
106591090	LOC106591090	neurobeachin-like	1
106591216	LOC106591216	testican-2-like	1
106591288	LOC106591288	proto-oncogene c-Fos-like isoform X3	1
106591349	LOC106591349	tensin-like isoform X2	1
106591721	LOC106591721	uncharacterized LOC106591721	1
106591903	LOC106591903	polyadenylate-binding protein 1-like	1
106591906	LOC106591906	tuberin-like	1
106591921	LOC106591921	probable E3 ubiquitin-protein ligase HERC6	1
106591952	LOC106591952	muscarinic acetylcholine receptor DM1-like	1
106591965	LOC106591965	serine/threonine-protein kinase DCLK1-like	1
106592087	LOC106592087	dachshund homolog 2-like	1
106592100	LOC106592100	calcium-binding mitochondrial carrier protein SCaMC-3-like	1
106592151	LOC106592151	uncharacterized LOC106592151	1
106592241	LOC106592241	poly [ADP-ribose] polymerase 14-like	1
106592294	LOC106592294	TRPM8 channel-associated factor homolog	1
106592319	LOC106592319	low-density lipoprotein receptor-related protein 1-like	1
106592338	LOC106592338	uncharacterized LOC106592338	1
106592446	cfi	complement factor I	1
106592547	LOC106592547	cathepsin D-like	1
106592681	LOC106592681	perforin-1-like	1
106592726	LOC106592726	immediate early response gene 2 protein-like	1
106592986	LOC106592986	immunoglobulin lambda-like polypeptide 1	1
106593046	LOC106593046	CD97 antigen-like	1
106593059	LOC106593059	uncharacterized LOC106593059	1
106593075	LOC106593075	probable E3 ubiquitin-protein ligase HERC1	1
106593079	LOC106593079	putative pre-mRNA-splicing factor ATP-dependent RNA helicase DHX32	1
106593133	LOC106593133	perforin-1-like	1
106593370	LOC106593370	transmembrane protease serine 9-like	1
106593434	LOC106593434	forkhead box protein K1-like	1
106593576	LOC106593576	conserved oligomeric Golgi complex subunit 1-like	1
106593627	mkrn1	makorin ring finger protein 1, transcript variant X2	1
106593663	LOC106593663	CD82 antigen-like	1
106593704	LOC106593704	5-azacytidine-induced protein 2-like	1
106593752	LOC106593752	protein BCCIP homolog	1
106593788	LOC106593788	seizure protein 6 homolog	1
106593832	LOC106593832	LOW QUALITY PROTEIN: protocadherin-17-like	1
106593931	LOC106593931	multivesicular body subunit 12A-like	1
106594076	LOC106594076	uncharacterized LOC106594076	1
106594077	LOC106594077	uncharacterized LOC106594077	1
106594111	LOC106594111	60S ribosomal protein L18a-like	1
106594191	LOC106594191	uncharacterized protein LOC106594191 isoform X2	1
106594227	LOC106594227	uncharacterized LOC106594227	1
106594291	LOC106594291	Smith-Magenis syndrome chromosomal region candidate gene 8 protein-like	1
106594439	LOC106594439	zinc finger protein 79-like	1
106594499	LOC106594499	anaphase-promoting complex subunit 16	1
106594557	LOC106594557	ligand-dependent nuclear receptor corepressor-like protein	1
106594578	LOC106594578	perforin-1-like	1
106594661	LOC106594661	phosphorylase b kinase regulatory subunit alpha, liver isoform-like	1
106594663	LOC106594663	dystrophin-like isoform X1	1
106594746	LOC106594746	probable serine carboxypeptidase CPVL	1
106594759	LOC106594759	perforin-1-like	1
106594831	LOC106594831	bromodomain-containing protein 9-like	1
106594892	LOC106594892	anoctamin-5-like	1
106594999	LOC106594999	protein tweety homolog 3-like	1
106595129	LOC106595129	histidine-rich glycoprotein-like	1
106595131	LOC106595131	uncharacterized LOC106595131	1
106595211	LOC106595211	putative pre-mRNA-splicing factor ATP-dependent RNA helicase DHX32	1
106595212	LOC106595212	protein BCCIP homolog	1
106595215	LOC106595215	mitochondrial dynamics protein MID51-like	1
106595638	LOC106595638	perforin-1-like	1
106595724	LOC106595724	proteoglycan 4-like	1
106596048	LOC106596048	putative 60S ribosomal protein L37a	1
106596090	LOC106596090	tripartite motif-containing protein 47-like isoform X2	1
106596174	LOC106596174	eukaryotic translation initiation factor 3 subunit H	1
106596289	LOC106596289	40S ribosomal protein S8	1
106596529	LOC106596529	zinc finger FYVE domain-containing protein 9-like isoform X2	1
106597031	LOC106597031	uncharacterized LOC106597031, transcript variant X2	1
106597140	LOC106597140	myelin regulatory factor-like protein	1
106597250	LOC106597250	uncharacterized LOC106597250	1
106598127	LOC106598127	amyloid beta A4 precursor protein-binding family B member 1-interacting protein-like	1
106598516	LOC106598516	regulator of G-protein signaling 5-like	1
106598617	LOC106598617	regulator of G-protein signaling 5-like	1
106598762	LOC106598762	homeobox protein Meis1-like	1
106598980	LOC106598980	40S ribosomal protein S28	1
106599148	LOC106599148	calreticulin-like	1
106599156	LOC106599156	uncharacterized protein LOC106599156	1
106599388	LOC106599388	V-type proton ATPase 21 kDa proteolipid subunit	1
106599903	LOC106599903	corticotropin-releasing factor receptor 2-like isoform X1	1
106599982	LOC106599982	spindlin-1-like	1
106600009	LOC106600009	elongation factor 2-like	1
106600186	LOC106600186	uncharacterized protein CXorf38 homolog isoform X2	1
106600272	LOC106600272	uncharacterized LOC106600272, transcript variant X2	1
106600280	LOC106600280	matrix metalloproteinase-14-like	1
106600477	LOC106600477	supervillin-like isoform X13	1
106600582	LOC106600582	mitochondrial ubiquitin ligase activator of nfkb 1-A-like isoform X2	1
106600629	LOC106600629	nuclear receptor coactivator 6-like isoform X3	1
106600677	LOC106600677	nucleoside diphosphate kinase-like	1
106600816	LOC106600816	keratin, type I cytoskeletal 13-like	1
106600883	LOC106600883	SUMO-conjugating enzyme UBC9-like	1
106600908	LOC106600908	uncharacterized LOC106600908	1
106600986	LOC106600986	60S ribosomal protein L19-like	1
106600995	LOC106600995	C-type mannose receptor 2-like isoform X2	1
106601011	LOC106601011	peptidyl-prolyl cis-trans isomerase FKBP10-like	1
106601024	LOC106601024	inactive phospholipase C-like protein 2 isoform X1	1
106601029	LOC106601029	serine/threonine-protein kinase 17A-like	1
106601032	LOC106601032	myosin light chain kinase, smooth muscle-like isoform X1	1
106601045	LOC106601045	histone-lysine N-methyltransferase EZH1-like isoform X1	1
106601127	LOC106601127	40S ribosomal protein S11	1
106601161	LOC106601161	angiopoietin-related protein 2-like	1
106601167	LOC106601167	uncharacterized LOC106601167, transcript variant X1	1
106601189	ralgapa1	ral GTPase-activating protein subunit alpha-1 isoform X4	1
106601192	LOC106601192	nuclear factor 1 X-type-like isoform X1	1
106601246	LOC106601246	uncharacterized protein LOC106601246 isoform X3	1
106601262	LOC106601262	60S ribosomal protein L23	1
106601274	LOC106601274	neurogenic locus notch homolog protein 1-like	1
106601275	LOC106601275	retinol dehydrogenase 8-like	1
106601315	LOC106601315	nuclear factor 1-like	1
106601321	LOC106601321	GTPase IMAP family member 7-like	1
106601401	LOC106601401	uncharacterized LOC106601401	1
106601405	LOC106601405	alpha-1,6-mannosylglycoprotein 6-beta-N-acetylglucosaminyltransferase B-like isoform X2	1
106601411	LOC106601411	ras-related protein Rap-2a-like	1
106601425	LOC106601425	ras-related protein Rab-37-like isoform X3	1
106601555	LOC106601555	60S ribosomal protein L27	1
106601557	LOC106601557	60S ribosomal protein L3	1
106601562	LOC106601562	eukaryotic translation initiation factor 3 subunit D-like isoform X1	1
106601579	LOC106601579	serine/threonine-protein phosphatase alpha-2 isoform-like	1
106601645	LOC106601645	tumor necrosis factor receptor superfamily member 16-like	1
106601728	LOC106601728	C-Jun-amino-terminal kinase-interacting protein 4-like	1
106601771	LOC106601771	lysosomal alpha-glucosidase-like	1
106601794	LOC106601794	sterile alpha motif domain-containing protein 9-like	1
106601815	LOC106601815	40S ribosomal protein S2	1
106601841	LOC106601841	heme oxygenase 2-like	1
106601858	LOC106601858	transcription factor Sox-8-like	1
106601876	LOC106601876	protein NLRC3-like	1
106601918	LOC106601918	glucagon receptor-like	1
106601929	LOC106601929	E3 ubiquitin-protein ligase RNF213-like	1
106601947	cog1	conserved oligomeric Golgi complex subunit 1 isoform X1	1
106601948	smim22	small integral membrane protein 22	1
106602076	LOC106602076	trinucleotide repeat-containing gene 18 protein-like	1
106602284	npnt	nephronectin	1
106602290	LOC106602290	rho guanine nucleotide exchange factor 38-like	1
106602348	LOC106602348	ubiquitin carboxyl-terminal hydrolase 38-like isoform X1	1
106602371	LOC106602371	SH3 domain-containing protein 19-like	1
106602555	LOC106602555	acid ceramidase-like	1
106602599	LOC106602599	beta-1,4-galactosyltransferase 1-like isoform X3	1
106602678	LOC106602678	uncharacterized protein LOC106602678 isoform X1	1
106602690	LOC106602690	plasma protease C1 inhibitor-like	1
106602804	LOC106602804	40S ribosomal protein S6	1
106602824	cldn7	claudin-7	1
106602838	asl	argininosuccinate lyase	1
106603055	LOC106603055	palmitoyltransferase ZDHHC23-like isoform X1	1
106603096	chrdl2	chordin-like protein 2	1
106603196	LOC106603196	calphotin-like isoform X5	1
106603249	LOC106603249	putative protocadherin beta-18 isoform X14	1
106603250	LOC106603250	beta-taxilin-like isoform X2	1
106603287	LOC106603287	galectin-9-like isoform X2	1
106603450	LOC106603450	rab GTPase-binding effector protein 1-like isoform X1	1
106603664	LOC106603664	dystrobrevin beta-like isoform X1	1
106603708	LOC106603708	40S ribosomal protein S3	1
106603771	LOC106603771	zinc finger protein 252-like isoform X2	1
106603780	LOC106603780	probable E3 ubiquitin-protein ligase DTX2 isoform X2	1
106603807	sytl2	synaptotagmin-like protein 2 isoform X5	1
106603953	LOC106603953	carbonic anhydrase 4-like	1
106604056	LOC106604056	large neutral amino acids transporter small subunit 4-like isoform X2	1
106604057	LOC106604057	uncharacterized protein LOC106604057 isoform X2	1
106604205	LOC106604205	coiled-coil domain-containing protein 69-like isoform X1	1
106604261	LOC106604261	leucine zipper putative tumor suppressor 3-like	1
106604308	LOC106604308	NEDD4-binding protein 3 homolog	1
106604326	LOC106604326	uncharacterized LOC106604326	1
106604335	LOC106604335	ankyrin repeat and KH domain-containing protein 1-like	1
106604347	LOC106604347	uncharacterized LOC106604347	1
106604455	LOC106604455	60S ribosomal protein L36a-like	1
106604522	tenm3	teneurin-3 isoform X7	1
106604523	LOC106604523	CDK2-associated and cullin domain-containing protein 1-like	1
106604627	LOC106604627	major facilitator superfamily domain-containing protein 7-like	1
106604771	LOC106604771	V-type proton ATPase 116 kDa subunit a isoform 3-like isoform X1	1
106604772	LOC106604772	protein phosphatase Slingshot homolog 3-like	1
106604794	LOC106604794	protocadherin alpha-C2-like	1
106604913	LOC106604913	dual specificity protein kinase CLK4-like isoform X1	1
106604916	LOC106604916	guanine nucleotide-binding protein subunit beta-2-like 1	1
106604933	LOC106604933	slit homolog 3 protein-like isoform X1	1
106604935	LOC106604935	C-X-C motif chemokine 14-like isoform X2	1
106604946	LOC106604946	fibroblast growth factor receptor-like 1 isoform X1	1
106604948	LOC106604948	uncharacterized LOC106604948, transcript variant X1	1
106604958	LOC106604958	AF4/FMR2 family member 2-like isoform X1	1
106605011	LOC106605011	serine/arginine repetitive matrix protein 1-like isoform X5	1
106605021	LOC106605021	transforming growth factor beta-2-like	1
106605059	LOC106605059	eukaryotic translation initiation factor 3 subunit E-like	1
106605117	LOC106605117	ribonuclease ZC3H12A-like	1
106605130	LOC106605130	mitogen-activated protein kinase kinase kinase 5-like	1
106605200	tmem106b	transmembrane protein 106B	1
106605211	ispd	isoprenoid synthase domain-containing protein isoform X1	1
106605216	LOC106605216	uncharacterized protein LOC106605216	1
106605316	LOC106605316	myocyte-specific enhancer factor 2D homolog isoform X1	1
106605369	LOC106605369	uncharacterized protein LOC106605369 isoform X2	1
106605511	LOC106605511	nucleotide-binding oligomerization domain-containing protein 1-like	1
106605567	LOC106605567	C-X-C chemokine receptor type 3-like	1
106605621	LOC106605621	suppressor of tumorigenicity 14 protein homolog isoform X1	1
106605659	LOC106605659	VPS10 domain-containing receptor SorCS3-like	1
106605681	LOC106605681	40S ribosomal protein S19	1
106605749	rpl18	60S ribosomal protein L18	1
106605765	LOC106605765	uncharacterized protein LOC106605765 isoform X3	1
106605778	LOC106605778	uncharacterized protein LOC106605778	1
106605951	LOC106605951	mucin-20-like	1
106605994	LOC106605994	ninein-like protein isoform X1	1
106606017	LOC106606017	tyrosine-protein phosphatase non-receptor type 3-like	1
106606082	LOC106606082	retinoic acid receptor RXR-beta-A-like isoform X2	1
106606188	ppl	periplakin	1
106606231	LOC106606231	glucagon receptor-like	1
106606299	LOC106606299	uncharacterized LOC106606299	1
106606426	LOC106606426	transcription factor Sox-9-A-like isoform X2	1
106606539	LOC106606539	somatostatin receptor type 5-like isoform X3	1
106606543	LOC106606543	coagulation factor X-like	1
106606577	LOC106606577	neuronal-specific septin-3-like isoform X1	1
106606628	LOC106606628	40S ribosomal protein S2-like	1
106606651	LOC106606651	delphilin-like	1
106606655	LOC106606655	uncharacterized LOC106606655	1
106606683	LOC106606683	serine/threonine-protein kinase/endoribonuclease IRE1-like isoform X1	1
106606685	LOC106606685	uncharacterized LOC106606685	1
106606872	LOC106606872	STE20-related kinase adapter protein alpha-like isoform X3	1
106606888	LOC106606888	serine/threonine-protein phosphatase alpha-2 isoform-like	1
106606913	LOC106606913	eukaryotic translation initiation factor 3 subunit D	1
106606924	LOC106606924	60S ribosomal protein L27	1
106606990	LOC106606990	uncharacterized LOC106606990	1
106607017	LOC106607017	ubiquitin carboxyl-terminal hydrolase 43-like	1
106607052	LOC106607052	uncharacterized LOC106607052	1
106607063	LOC106607063	ubiquitin carboxyl-terminal hydrolase 43-like	1
106607104	LOC106607104	CD9 antigen-like	1
106607170	LOC106607170	uncharacterized protein LOC106607170 isoform X1	1
106607181	LOC106607181	rho GTPase-activating protein 27-like isoform X2	1
106607201	LOC106607201	neurogenic locus notch homolog protein 2-like	1
106607202	LOC106607202	retinol dehydrogenase 8-like	1
106607235	LOC106607235	uncharacterized protein LOC106607235	1
106607308	LOC106607308	C1q-related factor-like	1
106607566	LOC106607566	pumilio homolog 2-like isoform X9	1
106607644	LOC106607644	eukaryotic translation initiation factor 5-like	1
106607758	lama2	laminin subunit alpha-2	1
106607774	serinc1	serine incorporator 1	1
106607884	LOC106607884	protein dispatched homolog 1-like isoform X1	1
106607896	LOC106607896	WD repeat-containing protein 26-like isoform X2	1
106607955	rps6kc1	ribosomal protein S6 kinase, 52kDa, polypeptide 1, transcript variant X4	1
106608110	LOC106608110	40S ribosomal protein S7	1
106608118	LOC106608118	serine/threonine-protein kinase MRCK alpha-like isoform X1	1
106608133	LOC106608133	type III iodothyronine deiodinase-like	1
106608164	LOC106608164	zinc finger protein 36, C3H1 type-like 1 isoform X2	1
106608198	LOC106608198	uncharacterized LOC106608198	1
106608217	LOC106608217	RNA-binding protein 25-like	1
106608227	LOC106608227	transcription initiation factor IIA subunit 1-like isoform X1	1
106608238	LOC106608238	cholesterol 24-hydroxylase-like	1
106608334	LOC106608334	40S ribosomal protein S12	1
106608357	tcf21	transcription factor 21	1
106608423	LOC106608423	40S ribosomal protein S24 isoform X3	1
106608486	mfsd8	major facilitator superfamily domain-containing protein 8	1
106608535	arap2	arf-GAP with Rho-GAP domain, ANK repeat and PH domain-containing protein 2	1
106608661	LOC106608661	carboxypeptidase Z-like	1
106608777	LOC106608777	uncharacterized LOC106608777	1
106608781	LOC106608781	arf-GAP domain and FG repeat-containing protein 2-like isoform X1	1
106608864	nelfa	negative elongation factor A	1
106608866	LOC106608866	uncharacterized protein LOC106608866 isoform X1	1
106608881	LOC106608881	microfibrillar-associated protein 3-like	1
106608927	LOC106608927	echinoderm microtubule-associated protein-like 1 isoform X4	1
106608931	LOC106608931	arrestin red cell isoform 1-like	1
106608947	LOC106608947	plasminogen activator inhibitor 1-like	1
106608963	LOC106608963	protein fantom-like isoform X2	1
106608991	LOC106608991	calpain-1 catalytic subunit-like isoform X2	1
106608996	LOC106608996	kinesin light chain 2-like	1
106609056	LOC106609056	ras-related protein Rab-39B	1
106609058	LOC106609058	40S ribosomal protein S4	1
106609060	LOC106609060	rho GTPase-activating protein 6-like isoform X2	1
106609083	ccdc166	coiled-coil domain-containing protein 166	1
106609100	LOC106609100	cyclin-dependent kinase inhibitor 1B-like	1
106609103	LOC106609103	uncharacterized protein LOC106609103 isoform X3	1
106609128	LOC106609128	regulator of nonsense transcripts 2-like isoform X8	1
106609175	LOC106609175	protein LCHN-like	1
106609189	LOC106609189	solute carrier organic anion transporter family member 1C1-like isoform X2	1
106609347	LOC106609347	nuclear transcription factor Y subunit beta-like isoform X4	1
106609354	LOC106609354	ankyrin repeat and SOCS box protein 13-like	1
106609363	LOC106609363	heat-stable enterotoxin receptor-like	1
106609376	LOC106609376	uncharacterized protein LOC106609376	1
106609431	LOC106609431	FYVE, RhoGEF and PH domain-containing protein 6-like	1
106609532	LOC106609532	zinc finger and SCAN domain-containing protein 2-like isoform X2	1
106609550	LOC106609550	angiopoietin-related protein 5-like	1
106609564	LOC106609564	UHRF1-binding protein 1-like isoform X1	1
106609727	LOC106609727	target of rapamycin complex subunit lst8-like	1
106609764	LOC106609764	nucleosome assembly protein 1-like 1-A isoform X2	1
106609850	LOC106609850	uncharacterized LOC106609850	1
106609942	LOC106609942	acid ceramidase-like	1
106609962	LOC106609962	plasma protease C1 inhibitor-like	1
106609995	LOC106609995	40S ribosomal protein S6-like	1
106610183	LOC106610183	40S ribosomal protein S3a isoform X1	1
106610188	LOC106610188	uncharacterized LOC106610188	1
106610223	LOC106610223	endothelin B receptor-like	1
106610242	LOC106610242	GRB2-associated-binding protein 1-like isoform X2	1
106610330	arhgef38	rho guanine nucleotide exchange factor 38	1
106610386	LOC106610386	adapter protein CIKS-like isoform X2	1
106610487	LOC106610487	protein TANC2-like isoform X2	1
106610532	LOC106610532	protogenin B-like isoform X2	1
106610664	LOC106610664	peptide methionine sulfoxide reductase MsrA 1-like	1
106610676	LOC106610676	protein phosphatase 1G-like	1
106610677	LOC106610677	60S ribosomal protein L13a-like	1
106610705	LOC106610705	ATPase inhibitor B, mitochondrial-like	1
106610797	foxa2	hepatocyte nuclear factor 3-beta	1
106610847	LOC106610847	bcl-2-modifying factor-like, transcript variant X4	1
106610864	LOC106610864	pleckstrin homology domain-containing family G member 3-like	1
106610894	LOC106610894	arginine/serine-rich protein 1-like, transcript variant X4	1
106610895	LOC106610895	transmembrane protein 50A-like isoform X1	1
106610967	LOC106610967	sacsin-like isoform X1	1
106611161	LOC106611161	uncharacterized LOC106611161	1
106611175	LOC106611175	NF-kappa-B inhibitor alpha-like	1
106611177	LOC106611177	serine/threonine-protein phosphatase 2A regulatory subunit B'' subunit gamma	1
106611181	LOC106611181	gem-associated protein 2-like	1
106611195	tecpr2	tectonin beta-propeller repeat-containing protein 2	1
106611246	LOC106611246	mitogen-activated protein kinase-binding protein 1-like isoform X2	1
106611344	LOC106611344	structural maintenance of chromosomes protein 6-like	1
106611428	LOC106611428	enhancer of rudimentary homolog	1
106611430	LOC106611430	exonuclease 3'-5' domain-containing protein 2-like	1
106611503	LOC106611503	mediator of RNA polymerase II transcription subunit 12	1
106611504	LOC106611504	60S ribosomal protein L36a-like	1
106611516	LOC106611516	60S ribosomal protein L39-like	1
106611569	LOC106611569	probable carboxypeptidase X1 isoform X2	1
106611635	LOC106611635	major facilitator superfamily domain-containing protein 7-like isoform X1	1
106611637	LOC106611637	polycomb group RING finger protein 3	1
106611643	LOC106611643	annexin A11-like	1
106611646	LOC106611646	RE1-silencing transcription factor-like	1
106611648	LOC106611648	probable carboxypeptidase X1 isoform X1	1
106611665	LOC106611665	thioredoxin-related transmembrane protein 2-B-like	1
106611701	LOC106611701	uncharacterized protein LOC106611701	1
106611733	LOC106611733	coagulation factor IX-like	1
106611790	LOC106611790	E3 ubiquitin-protein ligase RNF38-like	1
106611800	LOC106611800	uncharacterized LOC106611800	1
106611941	LOC106611941	guanine nucleotide-binding protein subunit beta-2-like 1	1
106611952	LOC106611952	androgen receptor-like isoform X2	1
106612055	LOC106612055	tyrosine-protein kinase ITK/TSK-like	1
106612060	LOC106612060	tyrosine-protein kinase ITK/TSK-like	1
106612072	LOC106612072	complement C1q tumor necrosis factor-related protein 1-like	1
106612153	LOC106612153	60S ribosomal protein L26	1
106612172	LOC106612172	androgen receptor-like	1
106612288	LOC106612288	polyadenylate-binding protein-interacting protein 2-like	1
106612363	brca2	breast cancer type 2 susceptibility protein isoform X1	1
106612432	LOC106612432	60S ribosomal protein L35a	1
106612469	LOC106612469	nucleolar RNA helicase 2-like	1
106612470	LOC106612470	transmembrane protein 136-like	1
106612488	LOC106612488	uncharacterized protein LOC106612488 isoform X2	1
106612524	LOC106612524	ribonuclease T2-like	1
106612547	LOC106612547	arf-GAP with SH3 domain, ANK repeat and PH domain-containing protein 3-like isoform X2	1
106612637	LOC106612637	serine/threonine-protein kinase SIK3 homolog isoform X2	1
106612639	LOC106612639	myelin protein zero-like protein 3	1
106612790	LOC106612790	hepatocyte nuclear factor 1-beta-A-like isoform X2	1
106612808	LOC106612808	nectin-3-like protein	1
106612862	bcas3	breast carcinoma-amplified sequence 3 isoform X1	1
106612870	LOC106612870	complement C4-like	1
106612898	LOC106612898	40S ribosomal protein S3	1
106612923	LOC106612923	uncharacterized protein LOC106612923	1
106612954	LOC106612954	serine/threonine-protein kinase ULK2-like isoform X2	1
106612983	LOC106612983	40S ribosomal protein S25-like	1
106613009	LOC106613009	CD166 antigen homolog isoform X2	1
106613052	LOC106613052	solute carrier family 12 member 9-like	1
106613101	LOC106613101	dehydrogenase/reductase SDR family member 13-like	1
106613226	LOC106613226	secreted frizzled-related protein 2-like	1
106613247	LOC106613247	Golgi integral membrane protein 4-like isoform X2	1
106613374	exosc5	exosome complex component RRP46 isoform X2	1
106613396	LOC106613396	trehalase-like	1
106613419	shroom2	protein Shroom2	1
106613509	LOC106613509	membrane-spanning 4-domains subfamily A member 4A-like	1
106613541	LOC106613541	choline transporter-like protein 5-B isoform X4	1
106613587	LOC106613587	antithrombin-III-like	1
106613608	LOC106613608	growth arrest and DNA damage-inducible protein GADD45 beta-like	1
106613625	LOC106613625	ubiquitin-60S ribosomal protein L40-like	1
106613682	LOC106613682	epidermal growth factor receptor substrate 15-like 1 isoform X6	1
106613694	LOC106613694	lipoprotein lipase-like	1
106613800	LOC106613800	transducin-like enhancer protein 4 isoform X1	1
106613863	LOC106613863	pleckstrin homology domain-containing family B member 2-like isoform X1	1
106613898	LOC106613898	homeobox protein Meis1 isoform X2	1
106613975	LOC106613975	ABC transporter G family member 20-like	1
106613993	LOC106613993	heme-binding protein 1-like	1
100136420	LOC100136420	lysozyme g isoform X2	2
100136424	rbx1	RING-box protein 1	2
100136430	LOC100136430	60 kDa heat shock protein, mitochondrial isoform X2	2
100136433	elvol5a	polyunsaturated fatty acid elongase	2
100136454	sod1	superoxide dismutase	2
100136464	LOC100136464	uricase	2
100136483	LOC100136483	tubulin beta-1 chain	2
100136484	LOC100136484	glutathione S-transferase P	2
100136581	LOC100136581	metallothionein B	2
100136916	cyp1a	cytochrome P450, family 1, subfamily A isoform X1	2
100136936	psmb9-a	proteasome subunit beta type-9 isoform X1	2
100137053	rtn10	reticulon-1 isoform X1	2
100194574	atp5a1	ATP synthase subunit alpha, mitochondrial isoform X1	2
100194586	hsp10	heat shock protein 10 isoform X1	2
100194617	tpi1b	triosephosphate isomerase B	2
100194626	atp5g3	ATP synthase, H+ transporting, mitochondrial F0 complex, subunit c-3	2
100194628	calm2	calmodulin 2 (phosphorylase kinase, delta)-1	2
100194632	LOC100194632	endothelial differentiation-related factor 1-1	2
100194647	LOC100194647	proteasome (prosome, macropain) 26S subunit, non ATPase, 3-2 isoform X1	2
100194686	LOC100194686	frataxin, mitochondrial	2
100194696	LOC100194696	proteasome subunit beta type-5	2
100194723	LOC100194723	thioredoxin-dependent peroxide reductase, mitochondrial	2
100194724	LOC100194724	ATP synthase subunit O, mitochondrial isoform X2	2
100194741	stx5	Syntaxin-5	2
100194742	ke4	Zinc transporter SLC39A7 precursor	2
100194747	ogfod3	YQ007 protein	2
100194751	acl6b	actin-like protein 6B isoform X1	2
100194765	pgk	Phosphoglycerate kinase	2
100194776	chid1	chitinase domain-containing protein 1	2
100194785	zbtb8os	archease	2
100194786	lnpb	protein lunapark-B	2
100194792	mcm5	DNA replication licensing factor MCM5	2
100194816	dpagt1	UDP-N-acetylglucosamine--dolichyl-phosphate N-acetylglucosaminephosphotransferase isoform X1	2
100194821	mare3	Microtubule-associated protein RP/EB family member 3	2
100194826	zdhhc6	palmitoyltransferase ZDHHC6 isoform X1	2
100194846	if4h	eukaryotic translation initiation factor 4H isoform X3	2
100194853	cpsf3	cleavage and polyadenylation specificity factor subunit 3	2
100194867	mepd	Thimet oligopeptidase	2
100194900	sfxn4	sideroflexin-4	2
100194931	plak	Junction plakoglobin	2
100194934	pdia5	protein disulfide-isomerase A5 isoform X2	2
100194994	rir2	Ribonucleoside-diphosphate reductase subunit M2	2
100195000	ilvbl	acetolactate synthase-like protein	2
100195017	ranbp1	Ran-specific GTPase-activating protein	2
100195039	uchl5	ubiquitin carboxyl-terminal hydrolase isozyme L5 isoform X1	2
100195049	aars	Alanyl-tRNA synthetase, cytoplasmic	2
100195085	dcj11	DnaJ homolog subfamily C member 11	2
100195099	slc35a4	probable UDP-sugar transporter protein SLC35A4 isoform X1	2
100195101	phb	prohibitin isoform X1	2
100195123	pola2	DNA polymerase subunit alpha B	2
100195137	prim2	DNA primase large subunit	2
100195151	mcm3	DNA replication licensing factor MCM3	2
100195156	cdc45	CDC45-related protein	2
100195168	pura1	adenylosuccinate synthetase isozyme 1 A	2
100195184	ppme1	protein phosphatase methylesterase 1	2
100195188	psf2	DNA replication complex GINS protein PSF2	2
100195197	sync	syncoilin	2
100195201	aco1	Iron-responsive element-binding protein 1	2
100195213	dcup	Uroporphyrinogen decarboxylase	2
100195228	comd1	COMM domain-containing protein 1	2
100195238	LOC100195238	RNA-binding protein 7 isoform X2	2
100195300	paps2	Bifunctional 3-phosphoadenosine 5-phosphosulfate synthetase 2	2
100195319	nup93	nuclear pore complex protein Nup93 isoform X3	2
100195337	tpd52l1	tumor protein D53 isoform X1	2
100195347	med16	mediator complex subunit 16 isoform X1	2
100195354	lis1a	lissencephaly-1 homolog A isoform X1	2
100195375	dpp3	dipeptidyl peptidase 3	2
100195386	psmg1	Proteasome assembly chaperone 1	2
100195436	syrc	Arginyl-tRNA synthetase, cytoplasmic	2
100195440	kdelc2	KDEL motif-containing protein 2 precursor	2
100195484	rir1	Ribonucleoside-diphosphate reductase large subunit	2
100195493	catb	Cathepsin B precursor	2
100195558	rnh2c	Ribonuclease H2 subunit C	2
100195569	lage3	L antigen family member 3 precursor	2
100195574	sfxn2	sideroflexin-2 isoform X1	2
100195612	swi5	DNA repair protein SWI5 homolog	2
100195645	st2s2	Cytosolic sulfotransferase 2	2
100195646	dtd1	D-tyrosyl-tRNATyr deacylase 1	2
100195665	ruxe	Small nuclear ribonucleoprotein E	2
100195669	rmdn1	FAM82B	2
100195683	tmm70	Transmembrane protein 70	2
100195694	lsm7	LSM7 homolog, U6 small nuclear RNA associated	2
100195706	zcchc17	nucleolar protein of 40 kDa	2
100195722	ift22	rab-like protein 5	2
100195726	gsta3	glutathione S-transferase alpha 3	2
100195740	rfc4	replication factor C subunit 4 isoform X1	2
100195770	chch1	Coiled-coil-helix-coiled-coil-helix domain-containing protein 1	2
100195802	g45ip	Growth arrest and DNA-damage-inducible proteins-interacting protein 1	2
100195837	nudt1	7,8-dihydro-8-oxoguanine triphosphatase	2
100195839	cf125	CF125 protein	2
100195858	pbld2	phenazine biosynthesis-like domain-containing protein 2 isoform X1	2
100195899	ostf1	osteoclast-stimulating factor 1	2
100195917	ppcs	phosphopantothenate--cysteine ligase isoform X2	2
100195931	psma5	Proteasome subunit alpha type-5	2
100195958	tbca	Tubulin-specific chaperone A	2
100195971	pfd2	Prefoldin subunit 2	2
100195978	hdd1a	Haloacid dehalogenase-like hydrolase domain-containing protein 1A	2
100196000	fen1	flap endonuclease 1	2
100196002	psmd8	26S proteasome non-ATPase regulatory subunit 8	2
100196014	psa4	Proteasome subunit alpha type-4	2
100196021	rsmb	Small nuclear ribonucleoprotein-associated protein B	2
100196024	nudt5	ADP-sugar pyrophosphatase isoform X2	2
100196025	ict1	peptidyl-tRNA hydrolase ICT1, mitochondrial	2
100196049	sc11a	Signal peptidase complex catalytic subunit SEC11A	2
100196067	emc4	ER membrane protein complex subunit 4	2
100196084	srp19	signal recognition particle 19 kDa protein	2
100196108	trappc2	Trafficking protein particle complex subunit 2	2
100196126	cinp	cyclin-dependent kinase 2-interacting protein isoform X1	2
100196129	tm14c	Transmembrane protein 14C	2
100196145	pgp	phosphoglycolate phosphatase	2
100196155	nduab	NADH dehydrogenase 1 alpha subcomplex subunit 11	2
100196159	paf	PCNA-associated factor	2
100196170	dnjc8	DnaJ homolog subfamily C member 8	2
100196177	ndufa3	NADH dehydrogenase 1 alpha subcomplex subunit 3	2
100196179	rnf181	E3 ubiquitin-protein ligase RNF181 isoform X1	2
100196188	btg3	protein BTG3 isoform X1	2
100196200	pdcd5	programmed cell death protein 5 isoform X1	2
100196204	ppih	peptidyl-prolyl cis-trans isomerase H	2
100196210	ppil4	peptidyl-prolyl cis-trans isomerase-like 4 isoform X1	2
100196228	yars	tyrosine--tRNA ligase, cytoplasmic	2
100196241	snrpa	U1 small nuclear ribonucleoprotein A	2
100196285	rfc2	replication factor C subunit 2	2
100196307	p5cr2	Pyrroline-5-carboxylate reductase 2	2
100196308	dnajc25	dnaJ homolog subfamily C member 25 precursor	2
100196317	cssa14h1orf123	CA123 protein	2
100196352	iah1	isoamyl acetate-hydrolyzing esterase 1 homolog	2
100196356	bola3	BolA-like protein 3	2
100196357	tdx	peroxiredoxin isoform X1	2
100196359	c2ail	CDKN2AIP N-terminal-like protein	2
100196380	ki67	Antigen KI-67	2
100196381	id2	DNA-binding protein inhibitor ID-2	2
100196397	tma20	Translation machinery-associated protein 20	2
100196415	tmm49	transmembrane protein 49 isoform X1	2
100196438	tba1a	tubulin alpha-1A chain isoform X1	2
100196448	apoo	MICOS complex subunit MIC26 isoform X1	2
100196481	pfd1	Prefoldin subunit 1	2
100196483	atp7a	copper-transporting ATPase 1	2
100196498	tmem126a	Transmembrane protein 126A	2
100196511	sld5	DNA replication complex GINS protein SLD5	2
100196524	LOC100196524	glucose-6-phosphate isomerase	2
100196528	nduba	NADH dehydrogenase 1 beta subcomplex subunit 10	2
100196536	fkb1b	FK506-binding protein 1B	2
100196541	crj1a	crystallin J1A isoform X1	2
100196545	rfc5	replication factor C subunit 5	2
100196551	cssa28h17orf89	CQ089 protein	2
100196567	dyl1	Dynein light chain 1, cytoplasmic	2
100196583	pebp1	phosphatidylethanolamine binding protein	2
100196586	1433b	14-3-3 protein beta/alpha	2
100196614	flot1	flotillin 1 isoform X1	2
100196617	dh12b	Estradiol 17-beta-dehydrogenase 12-B	2
100196623	kctd9	BTB/POZ domain-containing protein KCTD9	2
100196631	thyn1	thymocyte nuclear protein 1	2
100196632	ier3ip1	Immediate early response 3-interacting protein 1 precursor	2
100196654	hsdl2	hydroxysteroid dehydrogenase-like protein 2 isoform X1	2
100196658	mcmbp	mini-chromosome maintenance complex-binding protein	2
100196667	rbm8a	RNA-binding protein 8A isoform X1	2
100196670	atp5g3	ATP synthase F(0) complex subunit C3, mitochondrial isoform X1	2
100196679	LOC100196679	ATP synthase subunit beta, mitochondrial	2
100196703	stt3a	dolichyl-diphosphooligosaccharide--protein glycosyltransferase subunit STT3A isoform X1	2
100196712	cdk2	cell division protein kinase 2	2
100196714	stml2	Stomatin-like protein 2	2
100196726	gmpaa	mannose-1-phosphate guanyltransferase alpha-A isoform X1	2
100196739	mgat1	Alpha-1,3-mannosyl-glycoprotein 2-beta-N-acetylglucosaminyltransferase	2
100196746	hao1	hydroxyacid oxidase 1 isoform X1	2
100196749	if2b	Eukaryotic translation initiation factor 2 subunit 2	2
100196763	rfa1	replication protein A 70 kDa DNA-binding subunit isoform X1	2
100196767	sar1a	GTP-binding protein SAR1a	2
100196800	pter	phosphotriesterase-related protein	2
100196814	penk	proenkephalin precursor	2
100196818	phf5a	PHD finger-like domain-containing protein 5A	2
100196830	pcbd2	pterin-4-alpha-carbinolamine dehydratase 2 isoform X1	2
100196832	usmg5	Up-regulated during skeletal muscle growth protein 5	2
100196838	adi1	1,2-dihydroxy-3-keto-5-methylthiopentene dioxygenase isoform X1	2
100196849	supt4h1	Transcription elongation factor SPT4	2
100196854	prim1	DNA primase small subunit	2
100196855	sc61g	transport protein Sec61 subunit gamma isoform X1	2
100196866	psde	26S proteasome non-ATPase regulatory subunit 14	2
100196870	xtp3a	XTP3-transactivated gene A protein homolog	2
100196879	dhfr	dihydrofolate reductase isoform X1	2
100196883	rpe	ribulose-phosphate 3-epimerase	2
100286416	tspo	translocator protein isoform X1	2
100286418	mis12	MIS12 homolog	2
100286425	LOC100286425	5-phosphohydroxy-L-lysine phospho-lyase	2
100286430	lsm3	U6 snRNA-associated Sm-like protein LSm3	2
100286471	dtd2	Probable D-tyrosyl-tRNATyr deacylase 2	2
100286501	plgrkt	CI046 protein	2
100286508	cetn3	centrin-3	2
100286513	hacd3	tyrosine phosphatase-like protein ptplad1	2
100286556	LOC100286556	protein NPAT isoform X2	2
100286577	gins1	GINS complex subunit 1	2
100286615	phs	Pterin-4-alpha-carbinolamine dehydratase	2
100286640	pole3	DNA-directed DNA polymerase epsilon 3	2
100286653	cdd	Cytidine deaminase	2
100286658	lsm2	U6 snRNA-associated Sm-like protein LSm2	2
100286662	uchl3	ubiquitin carboxyl-terminal hydrolase isozyme L3	2
100286666	ppia	2-peptidylprolyl isomerase A	2
100286671	LOC100286671	FAD synthase	2
100286679	clcb	clathrin light chain B isoform X1	2
100286718	ccne1	G1/S-specific cyclin-E1	2
100306735	wbs22	methyltransferase WBSCR22	2
100306736	rd23b	UV excision repair protein RAD23 homolog B	2
100306756	metk1	S-adenosylmethionine synthetase isoform type-1	2
100306757	smo3b	Small ubiquitin-related modifier 3-A	2
100306760	LOC100306760	ubiquitin carboxyl-terminal hydrolase 15 isoform X1	2
100306772	hnrpg	Heterogeneous nuclear ribonucleoprotein G, transcript variant X5	2
100306840	ivns1abp	influenza virus NS1A-binding protein isoform X1	2
100306862	sf3a2	splicing factor 3A subunit 2	2
100306866	acty	Beta-centractin	2
100306871	cn37	2,3-cyclic-nucleotide 3-phosphodiesterase	2
100380276	tba	tubulin, alpha 8 like 3-1 isoform X1	2
100380324	pp2aa	Serine/threonine-protein phosphatase 2A catalytic subunit alpha isoform	2
100380330	rb1	retinoblastoma-associated protein isoform X1	2
100380341	mcm2	DNA replication licensing factor MCM2	2
100380392	qtrt1	queuine tRNA-ribosyltransferase isoform X1	2
100380429	rcc1	regulator of chromosome condensation isoform X1	2
100380456	mcm4	DNA replication licensing factor MCM4 isoform X1	2
100380458	cnpy4	protein canopy 4 precursor	2
100380489	tmem129	Transmembrane protein 129	2
100380526	tfg	protein TFG isoform X4	2
100380538	moes	Moesin	2
100380560	atf5	Cyclic AMP-dependent transcription factor ATF-5	2
100380562	acox1	peroxisomal acyl-coenzyme A oxidase 1	2
100380580	ppce	Prolyl endopeptidase	2
100380622	hgv2	HGV2 protein isoform X1	2
100380629	LOC100380629	AP-1 complex subunit gamma-1	2
100380635	mcm7	DNA replication licensing factor MCM7 isoform X1	2
100380636	LOC100380636	5'-3' exoribonuclease 2	2
100380640	LOC100380640	glycylpeptide N-tetradecanoyltransferase 1 isoform X5	2
100380646	LOC100380646	cat eye syndrome critical region protein 5 homolog	2
100380723	LOC100380723	exportin-1	2
100380764	LOC100380764	protein YIF1B isoform X4	2
100380769	LOC100380769	histone-lysine N-methyltransferase EHMT2 isoform X3	2
100380782	LOC100380782	peroxisomal acyl-coenzyme A oxidase 1 isoform X2	2
100380793	ctbp2	C-terminal-binding protein 2 isoform X2	2
100380815	sephs1	selenide, water dikinase 1 isoform X1	2
100380865	LOC100380865	lysine--tRNA ligase isoform X2	2
100380869	LOC100380869	ATPase family AAA domain-containing protein 2 isoform X1	2
100846962	dad1	dolichyl-diphosphooligosaccharide--protein glycosyltransferase subunit DAD1	2
101448004	as1la	Histone chaperone asf1-A	2
101448015	tmm85	Transmembrane protein 85	2
106560291	LOC106560291	growth hormone-inducible transmembrane protein-like	2
106560346	LOC106560346	proteasome subunit alpha type-7-like	2
106560373	bphl	valacyclovir hydrolase isoform X1	2
106560432	LOC106560432	protein mago nashi homolog	2
106560435	LOC106560435	histone-binding protein N1/N2-like isoform X4	2
106560436	LOC106560436	protein ERGIC-53-like	2
106560479	LOC106560479	centromere protein R-like isoform X1	2
106560480	wars	tryptophan--tRNA ligase, cytoplasmic	2
106560513	orc1	origin recognition complex subunit 1 isoform X1	2
106560541	trmt1l	TRMT1-like protein	2
106560578	LOC106560578	prohibitin-2-like	2
106560585	LOC106560585	uncharacterized LOC106560585	2
106560745	LOC106560745	LOW QUALITY PROTEIN: mannose-6-phosphate isomerase-like	2
106560782	psma4	proteasome subunit alpha type-4 isoform X2	2
106560785	wdr61	WD repeat-containing protein 61	2
106560788	ptpn9	tyrosine-protein phosphatase non-receptor type 9 isoform X1	2
106560839	LOC106560839	breast cancer anti-estrogen resistance protein 1-like isoform X4	2
106560911	LOC106560911	ubiquinone biosynthesis protein COQ9, mitochondrial-like	2
106560940	LOC106560940	DET1 homolog	2
106561086	LOC106561086	sorting and assembly machinery component 50 homolog A-like	2
106561176	LOC106561176	retinol dehydrogenase 12-like	2
106561259	fkbp4	peptidyl-prolyl cis-trans isomerase FKBP4	2
106561331	dynlrb2	dynein light chain roadblock-type 2	2
106561367	LOC106561367	NADH dehydrogenase [ubiquinone] 1 alpha subcomplex subunit 9, mitochondrial-like	2
106561375	LOC106561375	acylglycerol kinase, mitochondrial-like	2
106561403	LOC106561403	selenoprotein O-like	2
106561415	LOC106561415	NAD-dependent protein deacetylase sirtuin-3-like	2
106561597	LOC106561597	proton myo-inositol cotransporter-like isoform X3	2
106561669	LOC106561669	vesicle transport protein GOT1B-like	2
106561721	LOC106561721	cytochrome c oxidase subunit 5A, mitochondrial-like	2
106561916	LOC106561916	transmembrane protein 208-like	2
106561917	LOC106561917	oxidoreductase HTATIP2-like	2
106561919	LOC106561919	uncharacterized LOC106561919	2
106561922	LOC106561922	transcription factor E2F8-like isoform X1	2
106561967	LOC106561967	mitochondrial carrier homolog 2-like	2
106561984	LOC106561984	thymidine kinase 2, mitochondrial-like	2
106562055	LOC106562055	G1/S-specific cyclin-D1-like	2
106562111	LOC106562111	lymphatic vessel endothelial hyaluronic acid receptor 1-like	2
106562156	LOC106562156	methylmalonyl-CoA epimerase, mitochondrial-like	2
106562165	acsf3	acyl-CoA synthetase family member 3, mitochondrial isoform X1	2
106562219	LOC106562219	pygopus homolog 1-like isoform X1	2
106562227	LOC106562227	guanine nucleotide-binding protein G(o) subunit alpha-like	2
106562243	LOC106562243	aspartate aminotransferase, mitochondrial-like	2
106562280	LOC106562280	protein transport protein Sec31A-like isoform X1	2
106562286	LOC106562286	cytochrome c oxidase subunit 4 isoform 1, mitochondrial-like	2
106562461	LOC106562461	NAD(P) transhydrogenase, mitochondrial-like	2
106562465	LOC106562465	signal peptidase complex catalytic subunit SEC11A	2
106562540	LOC106562540	myelin expression factor 2-like isoform X2	2
106562664	LOC106562664	proteasome subunit alpha type-4-like	2
106562668	LOC106562668	very-long-chain (3R)-3-hydroxyacyl-CoA dehydratase-like isoform X1	2
106562698	LOC106562698	cysteine--tRNA ligase, cytoplasmic-like	2
106562710	LOC106562710	very-long-chain 3-oxoacyl-CoA reductase-B-like	2
106562805	LOC106562805	CCAAT/enhancer-binding protein gamma-like	2
106562946	gfm2	ribosome-releasing factor 2, mitochondrial	2
106563155	LOC106563155	GPN-loop GTPase 3 isoform X1	2
106563166	LOC106563166	mediator of RNA polymerase II transcription subunit 15-like isoform X3	2
106563167	LOC106563167	CAAX prenyl protease 1 homolog	2
106563194	LOC106563194	sorting nexin-24-like	2
106563197	fam136a	protein FAM136A	2
106563228	LOC106563228	retinoic acid receptor RXR-alpha-A isoform X2	2
106563261	LOC106563261	nucleus accumbens-associated protein 2-like	2
106563398	LOC106563398	protein PBDC1-like	2
106563412	sepw1	selenoprotein W	2
106563424	psmb6	proteasome subunit beta type-6	2
106563434	sepn1	selenoprotein N	2
106563465	ganab	neutral alpha-glucosidase AB isoform X2	2
106563477	LOC106563477	adenylosuccinate synthetase isozyme 2-like	2
106563480	LOC106563480	mannose-P-dolichol utilization defect 1 protein-like	2
106563481	LOC106563481	peroxiredoxin-5, mitochondrial-like isoform X2	2
106563489	mtfr1l	mitochondrial fission regulator 1-like isoform X1	2
106563496	LOC106563496	peptidyl-prolyl cis-trans isomerase FKBP2-like	2
106563509	LOC106563509	28S ribosomal protein S12, mitochondrial-like isoform X1	2
106563564	LOC106563564	carbonyl reductase [NADPH] 1-like	2
106563623	brd8	bromodomain-containing protein 8 isoform X3	2
106563671	LOC106563671	high mobility group protein B3-like	2
106563718	LOC106563718	liver-expressed antimicrobial peptide 2-like	2
106563785	LOC106563785	stromal cell-derived factor 2-like isoform X2	2
106563845	LOC106563845	dolichyl-phosphate beta-glucosyltransferase-like	2
106563858	LOC106563858	dolichyl-phosphate beta-glucosyltransferase-like	2
106563964	chek1	serine/threonine-protein kinase Chk1	2
106564234	LOC106564234	mitochondrial dicarboxylate carrier-like	2
106564313	LOC106564313	phosphoglycerate mutase 1	2
106564323	LOC106564323	unconventional myosin-Ih-like isoform X2	2
106564561	LOC106564561	ATPase asna1-like	2
106564596	LOC106564596	LOW QUALITY PROTEIN: nodal modulator 1-like	2
106564609	LOC106564609	5-demethoxyubiquinone hydroxylase, mitochondrial-like isoform X2	2
106564644	LOC106564644	ATP-dependent RNA helicase DDX39A	2
106564670	LOC106564670	small ubiquitin-related modifier 2-like	2
106564697	LOC106564697	CST complex subunit STN1-like isoform X1	2
106564699	LOC106564699	uncharacterized LOC106564699	2
106564748	LOC106564748	39S ribosomal protein L45, mitochondrial-like	2
106564808	LOC106564808	kinesin light chain 1-like isoform X1	2
106564814	LOC106564814	egl nine homolog 1-like	2
106564907	LOC106564907	signal recognition particle subunit SRP68-like isoform X1	2
106564948	LOC106564948	proteasome subunit beta type-3-like	2
106565050	LOC106565050	endoplasmic reticulum-Golgi intermediate compartment protein 3 isoform X1	2
106565051	LOC106565051	cytochrome c1, heme protein, mitochondrial-like	2
106565058	LOC106565058	eukaryotic translation initiation factor 2 subunit 2-like	2
106565093	LOC106565093	acidic mammalian chitinase-like	2
106565171	LOC106565171	cytochrome b561 domain-containing protein 2	2
106565198	LOC106565198	WD repeat-containing protein 1-like	2
106565200	LOC106565200	transmembrane protein 128-like	2
106565214	chchd6	MICOS complex subunit MIC25 isoform X1	2
106565236	LOC106565236	heme transporter hrg1-A-like	2
106565239	LOC106565239	thioredoxin reductase 1, cytoplasmic-like	2
106565240	LOC106565240	carbohydrate sulfotransferase 11-like isoform X2	2
106565357	LOC106565357	mitochondrial import receptor subunit TOM6 homolog	2
106565415	LOC106565415	protein canopy homolog 2-like	2
106565418	LOC106565418	WD repeat-containing protein 5	2
106565441	timeless	protein timeless homolog	2
106565459	LOC106565459	heterogeneous nuclear ribonucleoprotein A1-like, transcript variant X4	2
106565501	LOC106565501	peptidyl-prolyl cis-trans isomerase-like 1	2
106565535	LOC106565535	peptidyl-prolyl cis-trans isomerase FKBP11-like	2
106565538	LOC106565538	proliferation-associated protein 2G4-like	2
106565575	LOC106565575	testis-expressed sequence 264 protein-like	2
106565596	LOC106565596	methyltransferase-like protein 7A	2
106565610	thnsl2	threonine synthase-like 2	2
106565620	LOC106565620	small nuclear ribonucleoprotein E	2
106565634	LOC106565634	nuclear ubiquitous casein and cyclin-dependent kinase substrate 1-like isoform X1	2
106565657	LOC106565657	cyclin-dependent kinase inhibitor 1-like isoform X1	2
106565720	LOC106565720	myb-related protein B-like	2
106565741	LOC106565741	uncharacterized protein LOC106565741	2
106565746	LOC106565746	PRA1 family protein 3-like	2
106565750	LOC106565750	uncharacterized protein LOC106565750	2
106565813	LOC106565813	MAP kinase-activated protein kinase 3-like	2
106565820	LOC106565820	dolichyl-diphosphooligosaccharide--protein glycosyltransferase subunit 1-like	2
106565886	LOC106565886	heterochromatin protein 1-binding protein 3-like	2
106565907	LOC106565907	pantothenate kinase 4-like isoform X1	2
106565909	LOC106565909	delta-1-pyrroline-5-carboxylate dehydrogenase, mitochondrial	2
106566059	LOC106566059	glutathione peroxidase 1-like	2
106566168	cssa12h12orf10	UPF0160 protein MYG1, mitochondrial	2
106566285	acad9	acyl-CoA dehydrogenase family member 9, mitochondrial	2
106566373	LOC106566373	ATP synthase F(0) complex subunit B1, mitochondrial-like	2
106566383	LOC106566383	enolase isoform X1	2
106566439	LOC106566439	NSFL1 cofactor p47-like isoform X2	2
106566454	LOC106566454	dolichol-phosphate mannosyltransferase subunit 1-like	2
106566500	LOC106566500	ER membrane protein complex subunit 3-like	2
106566514	LOC106566514	ankyrin-1-like isoform X8	2
106566609	LOC106566609	protein bicaudal D homolog 2-like	2
106566630	mrps25	28S ribosomal protein S25, mitochondrial	2
106566638	qars	glutamine--tRNA ligase	2
106566713	LOC106566713	glycerol-3-phosphate dehydrogenase [NAD(+)], cytoplasmic-like isoform X2	2
106566721	LOC106566721	prostaglandin E synthase 3-like	2
106566750	LOC106566750	dual specificity protein phosphatase 7-like isoform X2	2
106566775	LOC106566775	aminomethyltransferase, mitochondrial-like	2
106566827	LOC106566827	histone-lysine N-methyltransferase SUV39H1-like	2
106566834	LOC106566834	NADH dehydrogenase [ubiquinone] 1 beta subcomplex subunit 11, mitochondrial-like	2
106566851	LOC106566851	MICOS complex subunit MIC10-like	2
106566858	LOC106566858	transmembrane protein 82-like	2
106566864	LOC106566864	dolichyl-diphosphooligosaccharide--protein glycosyltransferase 48 kDa subunit	2
106566901	LOC106566901	transcription factor E2F1-like	2
106566902	LOC106566902	beta-catenin-like protein 1 isoform X2	2
106566994	LOC106566994	peroxisome proliferator-activated receptor delta-like isoform X1	2
106567023	LOC106567023	isocitrate dehydrogenase [NAD] subunit gamma, mitochondrial-like isoform X2	2
106567025	LOC106567025	translocon-associated protein subunit delta-like	2
106567055	LOC106567055	proliferation-associated protein 2G4-like	2
106567067	LOC106567067	chromobox protein homolog 5-like	2
106567082	LOC106567082	natural resistance-associated macrophage protein 2-like isoform X1	2
106567094	LOC106567094	fat storage-inducing transmembrane protein 2-like	2
106567105	LOC106567105	inter-alpha-trypsin inhibitor heavy chain H6-like isoform X1	2
106567141	LOC106567141	HAUS augmin-like complex subunit 4 isoform X1	2
106567204	LOC106567204	tubulin alpha-8 chain-like isoform X1	2
106567233	LOC106567233	PRA1 family protein 2-like	2
106567350	LOC106567350	guanylyl cyclase-activating protein 2-like	2
106567351	LOC106567351	O-acetyl-ADP-ribose deacetylase 1-like	2
106567354	LOC106567354	serine--tRNA ligase, cytoplasmic-like	2
106567358	faap20	Fanconi anemia-associated protein of 20 kDa	2
106567511	LOC106567511	serine/threonine-protein kinase 10-like	2
106567528	LOC106567528	ubiquitin-conjugating enzyme E2 B isoform X2	2
106567531	LOC106567531	GTP-binding protein SAR1a-like	2
106567722	LOC106567722	centromere/kinetochore protein zw10 homolog	2
106567844	LOC106567844	myotubularin-related protein 2-like isoform X1	2
106567898	LOC106567898	ribonuclease kappa-B	2
106567999	mrpl22	39S ribosomal protein L22, mitochondrial isoform X1	2
106568002	LOC106568002	arginine--tRNA ligase, cytoplasmic-like	2
106568014	LOC106568014	zinc finger protein 346-like isoform X2	2
106568029	LOC106568029	60S ribosomal protein L36a-like	2
106568073	LOC106568073	cytochrome P450 3A30-like	2
106568126	dmgdh	dimethylglycine dehydrogenase, mitochondrial	2
106568135	LOC106568135	protein PBDC1-like	2
106568155	LOC106568155	NAD(P) transhydrogenase, mitochondrial-like isoform X2	2
106568278	LOC106568278	phosphatidylinositol transfer protein beta isoform-like isoform X3	2
106568292	LOC106568292	density-regulated protein-like isoform X1	2
106568296	LOC106568296	transmembrane emp24 domain-containing protein 2 isoform X1	2
106568363	LOC106568363	short-chain specific acyl-CoA dehydrogenase, mitochondrial-like	2
106568364	dab2	disabled homolog 2 isoform X1	2
106568440	LOC106568440	endoplasmic reticulum metallopeptidase 1-like, transcript variant X3	2
106568476	lman1	protein ERGIC-53 isoform X1	2
106568500	LOC106568500	synaptobrevin homolog YKT6-like	2
106568532	LOC106568532	asparagine--tRNA ligase, cytoplasmic-like isoform X2	2
106568660	LOC106568660	prohibitin-2-like isoform X1	2
106568761	LOC106568761	UMP-CMP kinase	2
106568831	LOC106568831	presequence protease, mitochondrial-like	2
106568874	LOC106568874	fibrous sheath CABYR-binding protein-like isoform X3	2
106568941	LOC106568941	mitochondrial import inner membrane translocase subunit TIM44-like	2
106568962	LOC106568962	occludin-like isoform X2	2
106568991	LOC106568991	15 kDa selenoprotein-like	2
106569024	LOC106569024	uncharacterized LOC106569024	2
106569045	LOC106569045	25-hydroxycholesterol 7-alpha-hydroxylase	2
106569128	LOC106569128	DNA replication licensing factor mcm4-like	2
106569175	LOC106569175	proteasome subunit alpha type-7-like	2
106569212	LOC106569212	cytochrome c oxidase assembly factor 1 homolog	2
106569220	LOC106569220	protein transport protein Sec61 subunit gamma-like	2
106569248	LOC106569248	E3 ubiquitin-protein ligase RNF31-like isoform X4	2
106569251	LOC106569251	transmembrane protein 68-like isoform X2	2
106569255	LOC106569255	uroporphyrinogen decarboxylase	2
106569296	LOC106569296	histone H2A.V	2
106569323	LOC106569323	THO complex subunit 1-like isoform X1	2
106569325	LOC106569325	ubiquitin carboxyl-terminal hydrolase 14-like isoform X1	2
106569347	LOC106569347	ATP-binding cassette sub-family B member 8, mitochondrial-like	2
106569370	mettl17	methyltransferase-like protein 17, mitochondrial	2
106569382	tep1	telomerase protein component 1	2
106569414	prdx6	peroxiredoxin-6	2
106569424	LOC106569424	ATP synthase subunit alpha, mitochondrial	2
106569431	LOC106569431	NEDD8 isoform X1	2
106569495	LOC106569495	cytoplasmic dynein 1 intermediate chain 2-like isoform X1	2
106569540	plekhj1	pleckstrin homology domain-containing family J member 1	2
106569579	lig1	DNA ligase 1 isoform X1	2
106569654	LOC106569654	transmembrane protein 14C-like isoform X2	2
106569822	dolpp1	dolichyldiphosphatase 1 isoform X1	2
106569830	ndc1	nucleoporin NDC1 isoform X3	2
106569884	LOC106569884	interleukin enhancer-binding factor 2 homolog	2
106569895	LOC106569895	T-complex protein 1 subunit gamma-like	2
106569971	LOC106569971	transcription factor 19-like	2
106569985	LOC106569985	triosephosphate isomerase A	2
106570036	psmb2	proteasome subunit beta type-2	2
106570037	clspn	claspin isoform X1	2
106570081	LOC106570081	myomegalin-like isoform X5	2
106570089	mrps21	28S ribosomal protein S21, mitochondrial	2
106570108	LOC106570108	cyclin-dependent kinases regulatory subunit 1	2
106570117	nup188	nucleoporin NUP188 homolog	2
106570124	LOC106570124	basic salivary proline-rich protein 4-like	2
106570202	mtx1	metaxin-1 isoform X2	2
106570221	LOC106570221	cleavage and polyadenylation specificity factor subunit 1-like	2
106570230	LOC106570230	nuclear transport factor 2-like	2
106570235	LOC106570235	trafficking protein particle complex subunit 9-like	2
106570297	LOC106570297	asparagine synthetase [glutamine-hydrolyzing]-like	2
106570310	LOC106570310	replication protein A 14 kDa subunit-like	2
106570366	LOC106570366	glutathione S-transferase A-like	2
106570416	LOC106570416	WNT1-inducible-signaling pathway protein 1-like	2
106570446	LOC106570446	polypeptide N-acetylgalactosaminyltransferase 12-like	2
106570498	LOC106570498	tubulointerstitial nephritis antigen-like	2
106570587	LOC106570587	cell division cycle-associated 7-like protein isoform X1	2
106570595	LOC106570595	protein SET-like	2
106570630	LOC106570630	CLIP-associating protein 2-like	2
106570736	smim12	small integral membrane protein 12	2
106570767	psmg2	proteasome assembly chaperone 2 isoform X1	2
106570789	LOC106570789	DNA-directed RNA polymerases I, II, and III subunit RPABC4-like, transcript variant X4	2
106570814	LOC106570814	metal transporter CNNM4-like	2
106570920	LOC106570920	probable isoprenylcysteine alpha-carbonyl methylesterase ICMEL1 isoform X3	2
106570933	LOC106570933	activated RNA polymerase II transcriptional coactivator p15-like	2
106570938	psmb7	proteasome subunit beta type-7 isoform X2	2
106570954	mccc2	methylcrotonoyl-CoA carboxylase beta chain, mitochondrial isoform X2	2
106570960	psat1	phosphoserine aminotransferase	2
106571077	LOC106571077	dolichyl-diphosphooligosaccharide--protein glycosyltransferase subunit 4	2
106571137	LOC106571137	complement C1q-like protein 2	2
106571149	LOC106571149	complement C1q-like protein 2	2
106571209	LOC106571209	ectonucleotide pyrophosphatase/phosphodiesterase family member 3-like	2
106571213	LOC106571213	melanoma inhibitory activity protein 3-like isoform X3	2
106571239	phax	phosphorylated adapter RNA export protein	2
106571313	LOC106571313	ribosome production factor 2 homolog isoform X1	2
106571444	LOC106571444	CAD protein-like isoform X1	2
106571466	LOC106571466	alpha-1,6-mannosyl-glycoprotein 2-beta-N-acetylglucosaminyltransferase-like	2
106571483	LOC106571483	28S ribosomal protein S18a, mitochondrial-like	2
106571498	LOC106571498	disheveled-associated activator of morphogenesis 1-like isoform X1	2
106571507	LOC106571507	uncharacterized LOC106571507	2
106571600	LOC106571600	LOW QUALITY PROTEIN: mitochondrial basic amino acids transporter-like	2
106571713	LOC106571713	uridine diphosphate glucose pyrophosphatase-like	2
106571763	sod2	superoxide dismutase [Mn], mitochondrial	2
106571829	isoc1	isochorismatase domain-containing protein 1	2
106571901	LOC106571901	nuclear pore membrane glycoprotein 210-like	2
106571922	LOC106571922	proteasome subunit alpha type-7-like	2
106571940	LOC106571940	prostaglandin E synthase 3-like isoform X1	2
106571961	atp5e	ATP synthase subunit epsilon, mitochondrial	2
106571974	LOC106571974	voltage-dependent L-type calcium channel subunit alpha-1D-like isoform X2	2
106571981	LOC106571981	serine/arginine-rich splicing factor 6-like	2
106572059	srm	spermidine synthase	2
106572108	LOC106572108	dolichol-phosphate mannosyltransferase subunit 1-like	2
106572118	LOC106572118	NSFL1 cofactor p47-like isoform X2	2
106572261	LOC106572261	transforming protein RhoA	2
106572275	LOC106572275	acylamino-acid-releasing enzyme-like	2
106572354	LOC106572354	6-phosphofructo-2-kinase/fructose-2,6-bisphosphatase 2-like isoform X1	2
106572360	LOC106572360	transcription factor E2F1-like isoform X1	2
106572377	LOC106572377	histone-lysine N-methyltransferase SUV39H1-like	2
106572399	LOC106572399	cell division control protein 42 homolog isoform X1	2
106572568	LOC106572568	plexin-A2-like	2
106572628	LOC106572628	serine/threonine-protein phosphatase 5-like isoform X2	2
106572636	LOC106572636	prefoldin subunit 4-like	2
106572650	LOC106572650	sentrin-specific protease 1-like isoform X1	2
106572696	LOC106572696	prostaglandin E synthase 3-like isoform X1	2
106572825	pofut1	GDP-fucose protein O-fucosyltransferase 1	2
106572841	LOC106572841	small nuclear ribonucleoprotein G	2
106572881	LOC106572881	A-kinase anchor protein 2-like	2
106572951	LOC106572951	ATP-binding cassette sub-family D member 1-like	2
106573068	LOC106573068	vesicle transport protein GOT1B	2
106573175	ttc38	tetratricopeptide repeat protein 38	2
106573186	LOC106573186	acylglycerol kinase, mitochondrial-like	2
106573192	LOC106573192	NADH dehydrogenase [ubiquinone] 1 alpha subcomplex subunit 9, mitochondrial-like	2
106573207	e2f3	transcription factor E2F3 isoform X2	2
106573295	LOC106573295	transmembrane protein 263	2
106573298	LOC106573298	synembryn-B-like isoform X3	2
106573324	LOC106573324	guanine nucleotide-binding protein G(i) subunit alpha-1-like	2
106573334	LOC106573334	PCNA-associated factor-like	2
106573340	unc45a	protein unc-45 homolog A	2
106573432	LOC106573432	calumenin-B	2
106573462	LOC106573462	uncharacterized protein LOC106573462	2
106573463	LOC106573463	uncharacterized LOC106573463	2
106573480	LOC106573480	ADP-ribosylation factor 4-like	2
106573541	LOC106573541	39S ribosomal protein L54, mitochondrial-like	2
106573558	LOC106573558	centrosomal protein of 72 kDa-like	2
106573564	LOC106573564	mitochondrial import inner membrane translocase subunit Tim13	2
106573597	LOC106573597	cold-inducible RNA-binding protein B-like, transcript variant X4	2
106573606	LOC106573606	protein JTB-like	2
106573652	LOC106573652	septin-7-like isoform X2	2
106573670	cdk10	cyclin-dependent kinase 10 isoform X2	2
106573722	herpud1	homocysteine-responsive endoplasmic reticulum-resident ubiquitin-like domain member 1 protein	2
106573756	LOC106573756	aspartate aminotransferase, mitochondrial-like	2
106573846	LOC106573846	tubulin alpha-1A chain-like	2
106573873	LOC106573873	NADH dehydrogenase [ubiquinone] 1 alpha subcomplex subunit 7-like isoform X2	2
106573897	LOC106573897	cAMP-specific 3',5'-cyclic phosphodiesterase 4C-like isoform X3	2
106574129	LOC106574129	protein phosphatase inhibitor 2-like	2
106574141	LOC106574141	NADH dehydrogenase [ubiquinone] 1 beta subcomplex subunit 5, mitochondrial-like	2
106574142	LOC106574142	actin-like protein 6A	2
106574234	LOC106574234	keratinocyte-associated protein 2-like	2
106574251	LOC106574251	cytochrome P450 20A1-like	2
106574334	LOC106574334	ATP synthase-coupling factor 6, mitochondrial-like	2
106574401	LOC106574401	26S proteasome non-ATPase regulatory subunit 14	2
106574468	LOC106574468	propionyl-CoA carboxylase beta chain, mitochondrial-like	2
106574483	LOC106574483	nardilysin-like isoform X1	2
106574489	LOC106574489	programmed cell death protein 10-B-like	2
106574526	LOC106574526	alpha-1,3/1,6-mannosyltransferase ALG2-like	2
106574542	poglut1	protein O-glucosyltransferase 1	2
106574550	LOC106574550	ATP synthase subunit beta, mitochondrial	2
106574616	LOC106574616	28S ribosomal protein S9, mitochondrial-like	2
106574730	donson	protein downstream neighbor of Son	2
106574763	rnd3	rho-related GTP-binding protein RhoE	2
106574807	LOC106574807	MOB-like protein phocein, transcript variant X3	2
106574813	LOC106574813	putative methyltransferase DDB_G0268948	2
106575030	LOC106575030	LOW QUALITY PROTEIN: DNA repair protein complementing XP-G cells-like	2
106575037	mrpl16	39S ribosomal protein L16, mitochondrial isoform X2	2
106575067	LOC106575067	nuclear factor erythroid 2-related factor 2-like isoform X1	2
106575108	LOC106575108	39S ribosomal protein L39, mitochondrial-like	2
106575197	sts	steryl-sulfatase	2
106575347	LOC106575347	restin homolog	2
106575376	LOC106575376	UDP-glucose:glycoprotein glucosyltransferase 1-like isoform X2	2
106575419	LOC106575419	neutral cholesterol ester hydrolase 1-like	2
106575478	LOC106575478	mitotic checkpoint protein BUB3 isoform X1	2
106575514	LOC106575514	prostaglandin F2 receptor negative regulator-like	2
106575559	LOC106575559	integral membrane protein GPR180-like	2
106575628	LOC106575628	angio-associated migratory cell protein-like	2
106575653	LOC106575653	uncharacterized protein LOC106575653 isoform X2	2
106575684	LOC106575684	propionyl-CoA carboxylase alpha chain, mitochondrial-like	2
106575741	LOC106575741	neurofilament medium polypeptide-like isoform X1	2
106575771	LOC106575771	vesicle transport protein SFT2B-like	2
106575773	LOC106575773	protein Hikeshi-like isoform X2	2
106575848	LOC106575848	aspartyl aminopeptidase-like isoform X1	2
106575987	LOC106575987	copine-8 isoform X1	2
106575989	trmu	mitochondrial tRNA-specific 2-thiouridylase 1	2
106575990	LOC106575990	phenylserine dehydratase-like isoform X1	2
106575997	LOC106575997	cysteine-rich with EGF-like domain protein 2 isoform X1	2
106576017	LOC106576017	ATP-dependent DNA helicase Q1-like isoform X1	2
106576018	LOC106576018	vesicle transport protein GOT1B-like, transcript variant X2	2
106576025	calu	calumenin isoform X3	2
106576048	LOC106576048	solute carrier family 25 member 40-like isoform X2	2
106576070	LOC106576070	non-muscle caldesmon-like isoform X1	2
106576077	LOC106576077	single-stranded DNA-binding protein, mitochondrial-like isoform X2	2
106576153	LOC106576153	sorting and assembly machinery component 50 homolog B	2
106576226	LOC106576226	podocalyxin-like isoform X2	2
106576273	LOC106576273	cholinephosphotransferase 1	2
106576293	LOC106576293	small nuclear ribonucleoprotein F-like	2
106576546	LOC106576546	mitochondrial-processing peptidase subunit beta-like isoform X2	2
106576584	LOC106576584	uncharacterized protein LOC106576584 isoform X3	2
106576686	LOC106576686	lymphocyte-specific helicase-like isoform X2	2
106576702	LOC106576702	ras-related protein ORAB-1-like	2
106576723	apmap	adipocyte plasma membrane-associated protein	2
106576731	dnph1	2'-deoxynucleoside 5'-phosphate N-hydrolase 1	2
106576759	LOC106576759	alpha-2,8-sialyltransferase 8E-like	2
106576768	rhoq	rho-related GTP-binding protein RhoQ	2
106576790	LOC106576790	zinc finger protein 518A-like	2
106576979	fancl	E3 ubiquitin-protein ligase FANCL isoform X2	2
106577008	LOC106577008	bifunctional 3'-phosphoadenosine 5'-phosphosulfate synthase 2-like	2
106577060	LOC106577060	prolyl 4-hydroxylase subunit alpha-1-like	2
106577100	LOC106577100	atlastin-2-like isoform X3	2
106577109	acoxl	acyl-coenzyme A oxidase-like protein	2
106577119	pnpt1	polyribonucleotide nucleotidyltransferase 1, mitochondrial isoform X2	2
106577200	LOC106577200	voltage-dependent anion-selective channel protein 2-like	2
106577204	LOC106577204	ribosomal protein 63, mitochondrial-like	2
106577215	ppa1	inorganic pyrophosphatase	2
106577308	LOC106577308	NADH dehydrogenase [ubiquinone] 1 beta subcomplex subunit 8, mitochondrial-like isoform X1	2
106577368	slc1a4	neutral amino acid transporter A	2
106577387	LOC106577387	malate dehydrogenase, cytoplasmic-like isoform X1	2
106577413	LOC106577413	fumarate hydratase, mitochondrial	2
106577458	LOC106577458	oligosaccharyltransferase complex subunit ostc-like	2
106577478	LOC106577478	mitochondrial import receptor subunit TOM40 homolog	2
106577530	LOC106577530	RNA-binding protein 4.1-like isoform X3	2
106577590	LOC106577590	histone H2A.Z	2
106577619	LOC106577619	protein transport protein Sec24D-like	2
106577626	adgrl3	latrophilin-3 isoform X1	2
106577684	LOC106577684	RNA-binding protein 4B-like	2
106577792	LOC106577792	39S ribosomal protein L52, mitochondrial-like isoform X2	2
106577837	LOC106577837	protein TEX261-like	2
106577862	LOC106577862	amyloid-like protein 1 isoform X2	2
106578147	LOC106578147	dysferlin-like	2
106578218	LOC106578218	PC4 and SFRS1-interacting protein-like isoform X2	2
106578250	telo2	telomere length regulation protein TEL2 homolog isoform X1	2
106578271	LOC106578271	protein kinase C and casein kinase substrate in neurons protein 2-like	2
106578290	LOC106578290	uncharacterized LOC106578290, transcript variant X1	2
106578378	LOC106578378	lipocalin-like	2
106578409	tpk1	thiamin pyrophosphokinase 1	2
106578410	LOC106578410	thiamin pyrophosphokinase 1-like	2
106578449	pola1	DNA polymerase alpha catalytic subunit isoform X1	2
106578494	LOC106578494	cytochrome c-type heme lyase-like isoform X3	2
106578528	wwp1	NEDD4-like E3 ubiquitin-protein ligase WWP1	2
106578582	LOC106578582	LYR motif-containing protein 4B	2
106578614	LOC106578614	dnaJ homolog subfamily B member 6-like isoform X2	2
106578644	LOC106578644	ubiquitin-like modifier-activating enzyme 5	2
106578688	LOC106578688	carcinoembryonic antigen-related cell adhesion molecule 5-like	2
106578814	mrps6	28S ribosomal protein S6, mitochondrial	2
106578881	LOC106578881	uncharacterized protein C17orf62 homolog, transcript variant X2	2
106578908	LOC106578908	regulator of G-protein signaling 9-like	2
106578981	dnajc9	dnaJ homolog subfamily C member 9	2
106579040	LOC106579040	LOW QUALITY PROTEIN: nucleolar complex protein 3 homolog	2
106579061	mto1	protein MTO1 homolog, mitochondrial	2
106579096	LOC106579096	26S protease regulatory subunit 8	2
106579108	LOC106579108	acyl-CoA-binding domain-containing protein 5-like	2
106579189	nubp2	cytosolic Fe-S cluster assembly factor NUBP2 isoform X1	2
106579206	LOC106579206	transmembrane protein 204-like	2
106579215	wdr90	WD repeat-containing protein 90	2
106579221	LOC106579221	uncharacterized protein LOC106579221	2
106579227	LOC106579227	histone H3.3	2
106579244	LOC106579244	putative RNA-binding protein Luc7-like 1 isoform X1	2
106579249	LOC106579249	cytochrome c oxidase subunit 6B1-like	2
106579274	LOC106579274	twinkle protein, mitochondrial-like	2
106579276	pdzd7	PDZ domain-containing protein 7	2
106579295	LOC106579295	uncharacterized LOC106579295	2
106579317	pnpo	pyridoxine-5'-phosphate oxidase	2
106579350	LOC106579350	Wilms tumor protein 1-interacting protein-like isoform X1	2
106579366	LOC106579366	phosphatidylinositide phosphatase SAC1-A	2
106579402	LOC106579402	protein FAM57B-like isoform X1	2
106579617	LOC106579617	proteasome activator complex subunit 1-like	2
106579625	LOC106579625	mediator of DNA damage checkpoint protein 1-like	2
106579706	LOC106579706	proteasome activator complex subunit 2-like	2
106579773	gars	glycine--tRNA ligase	2
106579789	LOC106579789	uncharacterized LOC106579789, transcript variant X2	2
106580001	LOC106580001	tubulin beta-1 chain	2
106580017	LOC106580017	mitochondrial-processing peptidase subunit alpha-like	2
106580023	LOC106580023	uncharacterized LOC106580023, transcript variant X1	2
106580074	LOC106580074	uncharacterized LOC106580074, transcript variant X3	2
106580090	LOC106580090	cytosolic carboxypeptidase 1-like isoform X4	2
106580112	pole	DNA polymerase epsilon catalytic subunit A	2
106580128	LOC106580128	PHD finger protein 19-like	2
106580170	LOC106580170	SWI/SNF-related matrix-associated actin-dependent regulator of chromatin subfamily A containing DEAD/H box 1A-like	2
106580302	LOC106580302	zinc transporter ZIP1-like isoform X1	2
106580346	LOC106580346	S-adenosylmethionine synthase isoform type-2-like	2
106580383	LOC106580383	transitional endoplasmic reticulum ATPase-like	2
106580432	mrpl40	39S ribosomal protein L40, mitochondrial isoform X2	2
106580445	LOC106580445	proliferating cell nuclear antigen-like	2
106580467	LOC106580467	ran-specific GTPase-activating protein-like	2
106580549	LOC106580549	LOW QUALITY PROTEIN: patatin-like phospholipase domain-containing protein 7	2
106580555	LOC106580555	phosphoglucomutase-like protein 5	2
106580568	LOC106580568	ATP synthase subunit alpha, mitochondrial-like	2
106580582	LOC106580582	myosin regulatory light chain 2, atrial isoform-like	2
106580588	cssa20h5orf34	uncharacterized protein C5orf34 homolog isoform X2	2
106580614	znf367	zinc finger protein 367	2
106580656	serp1	stress-associated endoplasmic reticulum protein 1	2
106580669	LOC106580669	eukaryotic translation initiation factor 4H-like isoform X3	2
106580678	LOC106580678	RNA-binding protein FUS-like isoform X1	2
106580767	LOC106580767	cytochrome c oxidase subunit 7A2, mitochondrial-like	2
106580824	LOC106580824	membrane frizzled-related protein-like	2
106580837	LOC106580837	proteasome subunit alpha type-6-like isoform X2	2
106580927	LOC106580927	succinate dehydrogenase [ubiquinone] cytochrome b small subunit B, mitochondrial-like	2
106580998	brip1	Fanconi anemia group J protein	2
106581021	LOC106581021	26S proteasome non-ATPase regulatory subunit 2-like	2
106581094	LOC106581094	histone-binding protein RBBP4-like	2
106581107	LOC106581107	small nuclear ribonucleoprotein Sm D2	2
106581117	LOC106581117	mitochondrial intermediate peptidase-like isoform X3	2
106581129	LOC106581129	serine-protein kinase ATM-like isoform X1	2
106581145	LOC106581145	roundabout homolog 2-like isoform X2	2
106581278	LOC106581278	serpin H1-like	2
106581504	mthfd1	C-1-tetrahydrofolate synthase, cytoplasmic	2
106581758	LOC106581758	cell division cycle-associated protein 7-like isoform X2	2
106581779	ppig	peptidyl-prolyl cis-trans isomerase G	2
106581818	galnt5	polypeptide N-acetylgalactosaminyltransferase 5	2
106581844	LOC106581844	RNA-binding protein 8A isoform X1	2
106581971	LOC106581971	transcription factor Dp-1-like isoform X2	2
106582020	LOC106582020	abscission/NoCut checkpoint regulator-like isoform X1	2
106582027	mrpl30	39S ribosomal protein L30, mitochondrial	2
106582031	LOC106582031	inosine-uridine preferring nucleoside hydrolase-like isoform X1	2
106582038	LOC106582038	adrenodoxin-like	2
106582089	cenpj	centromere protein J	2
106582103	LOC106582103	atypical chemokine receptor 3-like	2
106582120	gsk3b	glycogen synthase kinase-3 beta isoform X1	2
106582213	LOC106582213	E3 SUMO-protein ligase RanBP2-like isoform X1	2
106582230	LOC106582230	arylsulfatase D-like isoform X1	2
106582273	LOC106582273	SEC14 domain and spectrin repeat-containing protein 1 isoform X1	2
106582312	tubgcp5	gamma-tubulin complex component 5 isoform X2	2
106582347	hacd2	very-long-chain (3R)-3-hydroxyacyl-CoA dehydratase 2	2
106582439	LOC106582439	pyridoxal kinase-like	2
106582467	LOC106582467	cytochrome c	2
106582488	LOC106582488	ES1 protein homolog, mitochondrial-like	2
106582509	LOC106582509	tubulin alpha chain-like	2
106582647	LOC106582647	ubiquinol-cytochrome-c reductase complex assembly factor 1	2
106582657	LOC106582657	14-3-3 protein beta/alpha-1	2
106582677	LOC106582677	electron transfer flavoprotein subunit beta-like	2
106582766	LOC106582766	uncharacterized protein LOC106582766	2
106582767	LOC106582767	retinoid-binding protein 7-like	2
106582836	mybl2	myb-related protein B isoform X1	2
106582837	LOC106582837	dolichyl-diphosphooligosaccharide--protein glycosyltransferase subunit 2-like isoform X1	2
106582878	LOC106582878	host cell factor 1-like isoform X1	2
106582918	LOC106582918	cytochrome b-c1 complex subunit 1, mitochondrial-like	2
106582927	LOC106582927	dolichyl-diphosphooligosaccharide--protein glycosyltransferase subunit 1-like	2
106582972	LOC106582972	pantothenate kinase 4-like isoform X1	2
106583025	LOC106583025	26S proteasome non-ATPase regulatory subunit 6	2
106583028	LOC106583028	A disintegrin and metalloproteinase with thrombospondin motifs 9-like	2
106583034	LOC106583034	monocarboxylate transporter 2-like	2
106583083	LOC106583083	nuclear transcription factor Y subunit alpha-like, transcript variant X2	2
106583097	LOC106583097	MICOS complex subunit Mic10-like	2
106583126	LOC106583126	F-box only protein 2-like	2
106583177	LOC106583177	exportin-2-like	2
106583189	LOC106583189	ER membrane protein complex subunit 3	2
106583190	LOC106583190	glutathione peroxidase 2-like, transcript variant X1	2
106583223	fkbp11	peptidyl-prolyl cis-trans isomerase FKBP11	2
106583265	LOC106583265	natural resistance-associated macrophage protein 2-like isoform X1	2
106583294	rpa2	replication protein A 32 kDa subunit	2
106583328	LOC106583328	prenylated Rab acceptor protein 1-like isoform X5	2
106583349	LOC106583349	protein canopy homolog 2-like	2
106583529	LOC106583529	protein polybromo-1-like isoform X3	2
106583560	LOC106583560	peptidyl-prolyl cis-trans isomerase-like 1 isoform X2	2
106583642	LOC106583642	thioredoxin reductase 1, cytoplasmic-like	2
106583717	LOC106583717	translation machinery-associated protein 7-like	2
106583719	LOC106583719	DNA replication licensing factor mcm2	2
106583771	gmppb	mannose-1-phosphate guanyltransferase beta	2
106583807	cenpp	centromere protein P	2
106583862	mkrn2os	MKRN2 opposite strand protein	2
106583903	LOC106583903	uncharacterized protein LOC106583903 isoform X1	2
106583930	LOC106583930	aldehyde dehydrogenase family 16 member A1-like	2
106583937	LOC106583937	protein spinster homolog 1-like isoform X1	2
106583951	LOC106583951	NADP-dependent malic enzyme-like	2
106584053	mms22l	protein MMS22-like isoform X2	2
106584055	LOC106584055	alcohol dehydrogenase [NADP(+)] B	2
106584057	LOC106584057	protein mago nashi homolog	2
106584110	LOC106584110	protein cornichon homolog 4 isoform X1	2
106584200	LOC106584200	leukocyte elastase inhibitor-like	2
106584276	LOC106584276	dimethylaniline monooxygenase [N-oxide-forming] 5-like	2
106584278	LOC106584278	peroxiredoxin-6-like isoform X1	2
106584335	LOC106584335	glutamate--cysteine ligase regulatory subunit-like	2
106584399	LOC106584399	chromatin assembly factor 1 subunit A-like isoform X1	2
106584403	LOC106584403	hepatoma-derived growth factor-related protein 2-like	2
106584447	LOC106584447	protein QIL1-like	2
106584661	LOC106584661	sorting and assembly machinery component 50 homolog A isoform X1	2
106584672	LOC106584672	DENN domain-containing protein 5B-like	2
106584709	LOC106584709	cytochrome c oxidase subunit 5A, mitochondrial-like	2
106584769	ano5	anoctamin-5 isoform X2	2
106584819	LOC106584819	atlastin-2-like isoform X3	2
106584885	rnf215	RING finger protein 215 isoform X1	2
106584976	LOC106584976	RNA-binding protein EWS-like isoform X1	2
106585012	LOC106585012	transitional endoplasmic reticulum ATPase	2
106585031	LOC106585031	28S ribosomal protein S36, mitochondrial-like isoform X2	2
106585071	LOC106585071	proliferating cell nuclear antigen	2
106585089	zdhhc8	probable palmitoyltransferase ZDHHC8	2
106585172	LOC106585172	U6 snRNA-associated Sm-like protein LSm1 isoform X1	2
106585225	LOC106585225	3-oxoacyl-[acyl-carrier-protein] reductase FabG-like	2
106585248	LOC106585248	heme-binding protein 1-like	2
106585420	LOC106585420	mitochondrial-processing peptidase subunit alpha-like	2
106585457	LOC106585457	prostaglandin E synthase 2-like isoform X1	2
106585463	LOC106585463	small nuclear ribonucleoprotein Sm D3-like	2
106585552	LOC106585552	protein turtle homolog A-like isoform X2	2
106585571	LOC106585571	beta-centractin-like	2
106585586	LOC106585586	indoleamine 2,3-dioxygenase 2-like	2
106585614	dbnl	drebrin-like protein isoform X1	2
106585673	LOC106585673	ankyrin repeat domain-containing protein 13A-like isoform X1	2
106585687	naa35	N-alpha-acetyltransferase 35, NatC auxiliary subunit isoform X2	2
106585705	LOC106585705	26S proteasome non-ATPase regulatory subunit 12-like	2
106585758	LOC106585758	putative tRNA pseudouridine synthase Pus10 isoform X3	2
106585761	LOC106585761	DNA repair protein XRCC4-like isoform X3	2
[truncated: 1,846 more rows]
