# Supplementary material for: The genome regulatory landscape of Atlantic salmon liver through smoltification
Source: PLoS One. 2024 Apr 22;19(4):e0302388. doi: 10.1371/journal.pone.0302388 (PMC11034671; doi:10.1371/journal.pone.0302388)
Supplement: S6 Table — Results from TOBIAS ATAC-seq footprinting of transcription factor binding sites (TFBS) in the Atlantic salmon genome, showing the global changes in transcription factor (TF) binding for all TF motifs tested, across the different time points of the experiment. Columns provide: output file prefix of TF name with motif ID (output_prefix), TF name (name), motif ID (motif_id), name of the TF’s cluster group (cluster), total number of TFBS (total_tfbs), columns for the mean score of TF binding across all TFBS for each time point (columns week_1_mean_score to week_25_mean_score), total number of bound TFBS for each time point (columns week_10_bound to week_25_bound), and the fold change followed by the p-value of the significance of the change for each pair of different time points (columns week_1_week_10_change, week_1_week_10_pvalue to week_19_week_25_change, week_19_week_25_pvalue). (TSV) [file pone.0302388.s009.tsv]

output_prefix	name	motif_id	cluster	total_tfbs	week_1_mean_score	week_1_bound	week_10_mean_score	week_10_bound	week_19_mean_score	week_19_bound	week_25_mean_score	week_25_bound	week_1_week_10_change	week_1_week_10_pvalue	week_1_week_19_change	week_1_week_19_pvalue	week_1_week_25_change	week_1_week_25_pvalue	week_10_week_19_change	week_10_week_19_pvalue	week_10_week_25_change	week_10_week_25_pvalue	week_19_week_25_change	week_19_week_25_pvalue
RUNX1_MA0002.2	RUNX1	MA0002.2	C_RUNX1	30671	0.31181	4940	0.33613	5181	0.30932	5063	0.32707	5063	-0.08708	5.6786599999999996e-123	-0.02457	2.8526400000000003e-70	0.00139	0.495458	0.05131	5.866659999999998e-98	0.08192	5.24064e-114	0.03019	7.64737e-72
TFAP2A_MA0003.4	TFAP2A	MA0003.4	C_TFAP2E	14131	0.29754	2028	0.32081	2089	0.29585	2122	0.3152	2070	-0.06249	8.73175e-89	-0.06275	1.4180500000000002e-88	0.01465	6.765800000000001e-33	-0.00767	4.22982e-14	0.07292	9.985169999999999e-96	0.08462	4.97359e-102
Arnt_MA0004.1	Arnt	MA0004.1	C_ARNT2	11543	0.42894	3127	0.4221	2962	0.41843	2920	0.40961	2847	0.10529	2.0765699999999998e-107	0.08811	7.47559e-95	0.15895	4.7230099999999995e-125	-0.00346	1.42767e-13	0.06748	5.56591e-89	0.07318	6.71213e-87
AhrArnt_MA0006.1	Ahr::Arnt	MA0006.1	C_Ahr::Arnt	27522	0.30614	4705	0.31714	4700	0.30402	4635	0.30775	4541	-0.03287	1.42409e-78	-0.03949	8.08751e-87	0.06095	3.2771600000000002e-102	-0.00938	2.58005e-32	0.09356	5.37109e-125	0.10785	3.4716699999999993e-127
Ar_MA0007.3	Ar	MA0007.3	C_NR3C2	9958	0.30449	1673	0.31797	1768	0.29628	1645	0.31617	1666	-0.07872	2.75828e-89	0.04117	3.988319999999999e-65	0.01313	5.5789299999999995e-21	0.10833	2.4488600000000002e-102	0.08662	9.46234e-97	-0.02596	6.830269999999999e-45
TBXT_MA0009.2	TBXT	MA0009.2	C_TBXT	7365	0.29012	1139	0.29933	1154	0.28771	1130	0.30136	1136	0.0132	1.3261900000000001e-19	0.01693	7.74227e-26	-0.01519	1.87497e-22	0.00658	2.25983e-8	-0.02507	1.06961e-38	-0.03054	4.57021e-46
PAX5_MA0014.3	PAX5	MA0014.3	C_PAX5	9307	0.36035	1843	0.38074	1872	0.35751	1806	0.36583	1805	-0.04399	2.70783e-68	-0.0048	1.83292e-7	0.07033	8.59761e-87	0.03434	8.081399999999999e-57	0.11278	5.20109e-102	0.08017	2.2215799999999998e-92
NR2F1_MA0017.2	NR2F1	MA0017.2	C_NR2F1	18955	0.32328	3249	0.33012	3089	0.3197	3333	0.33719	3227	0.09647	2.70166e-117	-0.05419	7.353640000000001e-94	0.06096	4.218699999999999e-98	-0.13561	1.06385e-130	-0.02334	1.9754099999999998e-54	0.12487	3.4121e-128
CREB1_MA0018.4	CREB1	MA0018.4	C_FOSL2::JUND(var.2)	24407	0.32797	4764	0.32789	4835	0.31764	4623	0.31193	4570	0.00274	0.00842069	0.08775	8.77619e-117	0.10723	9.83461e-124	0.08523	2.7359899999999997e-115	0.10856	2.5297500000000003e-120	0.02225	3.3238299999999997e-59
Ddit3Cebpa_MA0019.1	Ddit3::Cebpa	MA0019.1	C_Ddit3::Cebpa	11528	0.34037	2206	0.3523	2273	0.33289	2234	0.35036	2266	0.03391	7.41077e-58	0.03714	4.03827e-64	-0.00428	5.76901e-6	0.0088	2.39796e-14	-0.0333	8.03393e-58	-0.04083	3.95859e-59
E2F1_MA0024.3	E2F1	MA0024.3	C_E2F2	3254	0.47931	782	0.5365	872	0.47096	850	0.53198	846	-0.11656999999999999	3.3972499999999994e-84	-0.12528	3.4707599999999997e-87	-0.15438	6.5077499999999995e-96	-0.02564	2.96324e-28	-0.04683	4.01657e-48	-0.01706	1.06714e-12
NFIL3_MA0025.2	NFIL3	MA0025.2	C_DBP	16450	0.32739	3271	0.31134	3063	0.28586	2785	0.29459	2808	0.17063999999999999	7.76642e-136	0.278	1.7055699999999997e-156	0.23784	2.3784099999999995e-145	0.1307	2.1968999999999997e-123	0.09265	1.03323e-108	-0.04176	1.6616900000000001e-74
EN1_MA0027.2	EN1	MA0027.2	C_EN1	5355	0.34436	719	0.38344	733	0.32131	684	0.38023	746	0.04139	2.38718e-53	0.09605	6.63197e-89	-0.02103	1.60503e-29	0.06118	4.0084e-69	-0.05586	1.30341e-65	-0.11643	2.8703199999999994e-96
ELK1_MA0028.2	ELK1	MA0028.2	C_ELK3	10834	0.43473	3097	0.45896	3124	0.41058	2792	0.40886	2750	-0.10366	3.497129999999999e-104	0.17065	4.76927e-124	0.23173	2.67239e-138	0.25781	6.89326e-143	0.32919	9.528509999999999e-161	0.05935	3.33214e-88
Mecom_MA0029.1	Mecom	MA0029.1	C_Mecom	13356	0.26464	1902	0.26809	1925	0.25051	1814	0.26171	1847	0.01811	1.11839e-41	0.12314	1.18894e-111	0.0485	5.78809e-80	0.10624	5.32022e-114	0.0352	1.83364e-66	-0.07277	9.699789999999998e-98
FOXF2_MA0030.1	FOXF2	MA0030.1	C_Foxj3	23095	0.30707	4018	0.31117	3870	0.28871	3749	0.31077	3808	0.0704	8.91059e-102	0.10065	2.4536499999999995e-116	0.03402	3.47155e-71	0.0392	6.3468e-81	-0.02789	4.92533e-60	-0.06806	7.640809999999999e-103
FOXD1_MA0031.1	FOXD1	MA0031.1	C_FOXN3	23300	0.3284	4465	0.32965	4344	0.31301	4289	0.32622	4184	0.07638	4.90133e-110	0.07915	8.97292e-111	0.06935	4.848869999999999e-104	0.013	1.97193e-32	0.00275	1.83575e-4	-0.00922	1.93825e-26
FOXC1_MA0032.2	FOXC1	MA0032.2	C_FOXC2	33337	0.30058	5699	0.29731	5345	0.2797	5263	0.30123	5323	0.14236	6.46555e-143	0.12921	3.21444e-132	0.04382	2.5007699999999998e-92	0.00424	2.19004e-13	-0.08485	1.72754e-120	-0.08773	3.0158600000000003e-119
FOXL1_MA0033.2	FOXL1	MA0033.2	C_FOXN3	45311	0.29652	7555	0.30015	7347	0.28009	7150	0.29801	7190	0.06746	9.842829999999999e-121	0.10787	6.718619999999999e-139	0.04194	6.8739e-99	0.04892	1.76438e-105	-0.01704	7.84829e-59	-0.06711	2.43701e-119
GATA1_MA0035.4	GATA1	MA0035.4	C_GATA1	10057	0.31427	1440	0.34049	1406	0.28964	1370	0.32515	1328	0.04249	9.198569999999999e-64	0.09139	2.13185e-94	0.12933	3.0164499999999994e-109	0.05589	1.2717000000000001e-76	0.09372	1.4465700000000001e-102	0.03816	7.369489999999999e-63
GATA2_MA0036.3	GATA2	MA0036.3	C_GATA6	12637	0.3502	2276	0.36565	2216	0.33151	2212	0.34557	1962	0.05974	1.1979e-80	0.06359	2.70964e-83	0.26398	2.51319e-144	0.01295	2.86526e-22	0.21472	3.89851e-138	0.19488	1.85211e-139
GATA3_MA0037.3	GATA3	MA0037.3	C_GATA6	14620	0.30727	2500	0.3045	2423	0.28719	2304	0.29013	2181	0.07803	1.01417e-99	0.13258	2.3809e-122	0.22945	7.16561e-146	0.06624	1.31566e-89	0.16487	9.659689999999999e-129	0.09632	1.26787e-108
GFI1_MA0038.2	GFI1	MA0038.2	C_GFI1	16655	0.33291	3291	0.33343	3256	0.33524	3083	0.34194	3236	0.03364	5.48687e-69	0.0496	1.65637e-83	-0.02753	1.3672699999999998e-58	0.02127	9.20509e-44	-0.05617	4.9552199999999994e-85	-0.07767	6.041979999999998e-98
KLF4_MA0039.4	KLF4	MA0039.4	C_KLF4	45382	0.33927	7326	0.36727	7795	0.3438	7825	0.35362	7304	-0.06407	1.7805499999999998e-117	-0.1069	5.2737599999999994e-142	0.10532	3.29847e-138	-0.04785	5.271239999999999e-104	0.16321	5.678329999999999e-157	0.21560000000000001	1.5369299999999999e-167
Foxq1_MA0040.1	Foxq1	MA0040.1	C_Foxq1	22179	0.28115	3143	0.29157	3027	0.25577	2800	0.29208	3022	0.08903	8.081959999999998e-116	0.1628	8.619339999999998e-140	0.01365	8.550269999999999e-35	0.08399	2.4419499999999998e-113	-0.06637	8.535989999999998e-103	-0.15222	5.19099e-137
Foxd3_MA0041.1	Foxd3	MA0041.1	C_Foxd3	33454	0.26359	4939	0.26147	4738	0.24386	4429	0.26545	4720	0.12824	2.41973e-143	0.16921	6.30856e-152	0.00458	2.75532e-18	0.05669	7.13646e-105	-0.11137	4.59068e-133	-0.16967	9.45714e-156
FOXI1_MA0042.2	FOXI1	MA0042.2	C_FOXN3	39415	0.30997	6948	0.30953	6734	0.2932	6583	0.31042	6596	0.09339	1.5441199999999997e-129	0.10469	1.74839e-128	0.04677	1.2058299999999997e-98	0.02325	1.26557e-68	-0.03635	1.0114099999999999e-89	-0.05981	2.92311e-108
HLF_MA0043.3	HLF	MA0043.3	C_DBP	16590	0.34191	3555	0.32277	3378	0.29823	3051	0.30315	3079	0.16604	4.41964e-139	0.28799	2.45508e-156	0.24947	2.8953199999999994e-156	0.14251	5.533239999999999e-125	0.10727	1.15276e-112	-0.04072	7.59868e-79
HNF1A_MA0046.2	HNF1A	MA0046.2	C_HNF1A	17327	0.35865	3913	0.33158	3393	0.32586	3463	0.36129	3709	0.28163	4.6201199999999995e-158	0.20477	1.6785999999999996e-148	0.04385	2.82108e-79	-0.04471	1.0737199999999999e-78	-0.21478	3.6707e-146	-0.17035	3.56954e-136
FOXA2_MA0047.3	FOXA2	MA0047.3	C_FOXN3	32049	0.31298	5881	0.31016	5697	0.29627	5574	0.30976	5518	0.09418	3.47595e-124	0.09928	2.99121e-124	0.05942	7.604509999999999e-107	0.01729	4.19532e-56	-0.02387	4.5137600000000004e-67	-0.04096	2.67569e-90
NHLH1_MA0048.2	NHLH1	MA0048.2	C_Tcf12	14712	0.33545	2561	0.3591	2604	0.33526	2703	0.34985	2544	-0.06564	3.5774999999999997e-96	-0.08527	1.07214e-108	0.01407	3.48065e-33	-0.02664	8.8963e-59	0.07501	9.54626e-97	0.10564	5.48811e-117
IRF1_MA0050.2	IRF1	MA0050.2	C_IRF1	38791	0.26503	5208	0.28558	5254	0.24813	4857	0.27163	5004	-0.05561	5.126339999999999e-107	0.07813	5.87543e-122	0.03836	4.43166e-90	0.12598	2.7079999999999995e-141	0.09148	1.13232e-128	-0.039	1.93799e-89
IRF2_MA0051.1	IRF2	MA0051.1	C_IRF2	14269	0.32197	2345	0.34443	2388	0.30253	2239	0.338	2309	-0.01466	1.98873e-31	0.07788	7.76975e-99	-0.00642	2.23475e-10	0.09096	1.11658e-105	0.00952	1.8736400000000003e-18	-0.08338	2.33175e-102
MEF2A_MA0052.4	MEF2A	MA0052.4	C_MEF2A	18038	0.32834	2428	0.36674	2404	0.29096	2211	0.36325	2380	0.06387	2.2180000000000002e-94	0.17643	8.75586e-137	-0.0147	9.672929999999999e-37	0.11876	1.1916399999999999e-122	-0.07042	3.9667e-100	-0.19373	1.5897999999999998e-143
MZF1_MA0056.2	MZF1	MA0056.2	C_MZF1	14255	0.30789	2100	0.33417	2213	0.30141	2117	0.32739	2156	-0.03905	8.142350000000001e-67	0.01569	2.39148e-34	0.01558	2.6848299999999997e-31	0.04991	1.40521e-82	0.05307	3.14459e-84	0.00269	0.00877134
MZF1var.2_MA0057.1	MZF1(var.2)	MA0057.1	C_MZF1(var.2)	34342	0.30689	4628	0.3352	4884	0.3043	4951	0.3292	4728	-0.03713	1.31493e-83	-0.08055	9.89093e-122	0.06331	2.00368e-111	-0.04538	4.77514e-90	0.09853	5.7803199999999994e-127	0.14899	7.942319999999999e-145
MAX_MA0058.3	MAX	MA0058.3	C_ARNT2	7893	0.42658	2097	0.42307	2005	0.41577	2000	0.41068	1933	0.10191	7.192889999999999e-98	0.08112	2.5609099999999998e-89	0.14746	1.1127599999999999e-113	-0.00703	3.12226e-6	0.05909	8.67316e-78	0.06865	3.16828e-82
MAXMYC_MA0059.1	MAX::MYC	MA0059.1	C_MAX::MYC	9192	0.41175	2072	0.43361	2019	0.40297	2040	0.42416	2000	0.03001	7.345459999999999e-51	8.8e-4	0.411981	0.05038	1.9286199999999998e-71	-0.024	3.1151700000000003e-41	0.02643	4.31097e-46	0.0534	7.84486e-74
NFYA_MA0060.3	NFYA	MA0060.3	C_NFYA	25161	0.52515	7584	0.54015	7590	0.55325	7534	0.54562	7447	-0.01222	8.7198e-38	-0.07578	2.0425699999999998e-106	0.00556	5.51697e-12	-0.06165	2.2760799999999994e-98	0.01874	2.5540299999999996e-53	0.08719	3.7659099999999994e-115
GABPA_MA0062.3	GABPA	MA0062.3	C_EHF	39318	0.28141	5943	0.3055	6325	0.27109	5600	0.27384	5608	-0.18317	3.23073e-151	0.07326	1.76642e-122	0.16529	2.6125699999999993e-156	0.23241	5.2509099999999996e-160	0.33007	4.9405399999999995e-185	0.09567	9.076069999999999e-122
NKX2-5_MA0063.2	NKX2-5	MA0063.2	C_NKX2-2	12393	0.28493	1984	0.29099	1956	0.27975	1895	0.29066	1928	0.01254	1.09975e-19	0.0619	8.51188e-79	0.00898	2.90329e-12	0.05136	6.08855e-71	-3e-5	0.49101	-0.05218	1.06449e-72
PpargRxra_MA0065.2	Pparg::Rxra	MA0065.2	C_Pparg::Rxra	35082	0.31597	5994	0.32168	5862	0.31466	6248	0.32422	5888	0.04178	2.4145799999999995e-96	-0.06041	8.148649999999998e-104	0.05126	5.51752e-99	-0.093410000000000007	2.68207e-123	0.01648	6.90216e-49	0.11925	8.385359999999999e-141
PPARG_MA0066.1	PPARG	MA0066.1	C_PPARG	13056	0.30204	2111	0.30975	2116	0.30318	2175	0.31344	2180	0.01169	1.01252e-24	-0.00724	1.34701e-10	6.9e-4	0.247991	-0.01598	7.27414e-33	-0.00751	1.18058e-13	0.01158	1.84346e-24
Pax2_MA0067.1	Pax2	MA0067.1	C_Pax2	7056	0.38266	1655	0.3797	1621	0.37299	1558	0.36463	1569	0.01759	3.32558e-25	0.08028	1.82428e-91	0.10537	5.0192699999999995e-96	0.06395	1.0021300000000001e-74	0.0913	6.9614599999999995e-90	0.02646	4.0898399999999994e-39
PAX4_MA0068.2	PAX4	MA0068.2	C_LHX9	2707	0.28485	268	0.32555	257	0.25102	223	0.33054	245	0.06503	4.38955e-56	0.19733	4.361509999999999e-104	-0.04399	1.81528e-40	0.14051	1.22221e-87	-0.10098	2.02244e-73	-0.24331	1.00332e-110
PAX6_MA0069.1	PAX6	MA0069.1	C_PAX6	7617	0.33483	1310	0.35913	1347	0.31698	1270	0.35108	1319	0.01303	4.54616e-19	0.10037	2.6366899999999997e-92	0.00593	4.36683e-7	0.08893	3.1128999999999997e-87	-0.0035	0.00413891	-0.09355	1.3271600000000002e-88
PBX1_MA0070.1	PBX1	MA0070.1	C_PBX1	14759	0.35454	2753	0.36468	2631	0.34359	2611	0.37317	2770	0.09249	1.28461e-111	0.09544	9.837899999999999e-105	-0.02119	4.1707299999999995e-42	0.01467	6.96428e-35	-0.10411	4.550729999999999e-109	-0.11751	1.27625e-114
RORA_MA0071.1	RORA	MA0071.1	C_RORA	16958	0.28464	2774	0.27856	2670	0.2752	2672	0.28103	2672	0.10142	4.50254e-117	0.06897	7.87868e-95	0.07046	1.2967799999999998e-101	-0.01874	2.5980699999999998e-45	-0.01858	5.61638e-45	0.00316	1.43606e-7
RORAvar.2_MA0072.1	RORA(var.2)	MA0072.1	C_RORA(var.2)	14227	0.33363	2475	0.35124	2438	0.30995	2302	0.34879	2392	0.08469	2.0028399999999997e-104	0.11912	7.662959999999999e-122	0.05831	3.30941e-86	0.04478	4.28022e-78	-0.01525	1.17767e-32	-0.06117	9.719470000000001e-88
RREB1_MA0073.1	RREB1	MA0073.1	C_RREB1	84036	0.28195	11134	0.29895	11229	0.28191	11557	0.28965	10932	-0.00635	4.0482899999999997e-38	-0.0866	8.90286e-136	0.06184	3.45327e-129	-0.07728	2.8758999999999998e-136	0.07046	2.7928799999999997e-130	0.15659	5.9237499999999995e-170
RXRAVDR_MA0074.1	RXRA::VDR	MA0074.1	C_RXRA::VDR	10436	0.32367	1869	0.32408	1807	0.31803	1882	0.33459	1871	0.09246	1.5667699999999997e-98	-7.3e-4	0.0415968	0.01192	1.40301e-21	-0.07872	2.1499799999999996e-93	-0.06966	3.4021700000000005e-88	0.01637	1.5891399999999998e-32
PRRX2_MA0075.3	PRRX2	MA0075.3	C_VSX2	5211	0.28548	495	0.32233	503	0.25067	450	0.32546	510	0.06062	5.5432799999999994e-58	0.18808	9.274419999999998e-109	-0.04658	9.386729999999998e-52	0.13427	5.33792e-92	-0.09977	1.59522e-81	-0.23533	2.608e-117
ELK4_MA0076.2	ELK4	MA0076.2	C_EHF	19071	0.36006	4079	0.39082	4250	0.33912	3700	0.34306	3661	-0.1794	7.495889999999999e-143	0.12716	3.66271e-124	0.24853	1.1463999999999998e-149	0.28205	3.679429999999999e-162	0.40832	1.7524099999999998e-175	0.12059	9.749330000000001e-119
SOX9_MA0077.1	SOX9	MA0077.1	C_SOX15	14454	0.28924	2383	0.29096	2296	0.27014	2207	0.28976	2317	0.05046	8.2064e-80	0.15708	1.3138699999999999e-132	0.02018	6.617269999999999e-42	0.11392	1.0308199999999997e-116	-0.02321	9.39585e-51	-0.14387	8.764729999999999e-127
Sox17_MA0078.1	Sox17	MA0078.1	C_Sox17	17410	0.27871	2522	0.28545	2500	0.26399	2474	0.28295	2522	0.04232	5.83404e-75	0.11226	8.08564e-120	0.031	1.69498e-70	0.07532	1.95868e-99	-0.00461	7.9639e-12	-0.08393	3.5089799999999997e-113
SP1_MA0079.4	SP1	MA0079.4	C_SP4	29207	0.4308	6967	0.45808	7208	0.44312	7095	0.43872	6719	-0.06854	6.37866e-108	-0.1018	2.78424e-124	0.08459	3.83446e-123	-0.03922	7.74947e-90	0.14779	6.16408e-143	0.18931	1.61821e-151
SPI1_MA0080.5	SPI1	MA0080.5	C_SPI1	58068	0.27157	7699	0.2968	8034	0.25909	7407	0.27592	7464	-0.12745	4.836729999999999e-148	0.04528	1.56827e-102	0.10392	6.462899999999999e-142	0.15577	6.7725200000000005e-152	0.22046	1.3936099999999997e-171	0.06176	9.639669999999999e-113
SPIB_MA0081.2	SPIB	MA0081.2	C_SPI1	47448	0.27135	6557	0.29449	6866	0.2629	6353	0.27105	6373	-0.15069	1.8405899999999997e-150	0.0295	1.16049e-83	0.11324	3.318089999999999e-142	0.16082	3.6897399999999996e-154	0.2499	1.4789299999999999e-178	0.08756	1.47279e-125
SRF_MA0083.3	SRF	MA0083.3	C_SRF	7533	0.38524	1715	0.40254	1769	0.34767	1539	0.37435	1638	-0.04986	3.5478e-66	0.18514	4.8685299999999995e-121	0.09369	6.94346e-92	0.22581	5.68517e-128	0.14064	3.0341299999999994e-109	-0.09537	4.47969e-93
SRY_MA0084.1	SRY	MA0084.1	C_SRY	16107	0.27191	2315	0.27753	2186	0.24512	2059	0.27938	2202	0.1162	2.5842199999999996e-118	0.20514	5.784959999999999e-140	0.00366	4.28793e-8	0.10261	1.13524e-117	-0.10102	1.5784999999999999e-111	-0.20854	1.9658999999999998e-147
Sox5_MA0087.1	Sox5	MA0087.1	C_SRY	27743	0.26631	3714	0.27624	3571	0.24004	3307	0.27758	3647	0.10736	3.6220099999999993e-127	0.21415	5.1506499999999996e-157	-0.01019	3.42247e-33	0.1185	3.19224e-134	-0.10715	2.1913699999999996e-127	-0.2311	4.2859199999999994e-162
ZNF143_MA0088.2	ZNF143	MA0088.2	C_ZNF143	18039	0.34354	3436	0.35888	3490	0.3324	3425	0.34918	3477	-0.01171	3.8885299999999996e-29	0.04347	3.52963e-80	0.0306	1.12436e-60	0.0538	4.9045599999999993e-85	0.04379	4.24917e-76	-0.01114	2.0805400000000002e-24
NFE2L1_MA0089.2	NFE2L1	MA0089.2	C_NFE2L1	18022	0.32019	3308	0.3191	3210	0.30681	3166	0.30837	3067	0.05326	1.71909e-87	0.0959	2.76848e-111	0.13497	1.8107999999999996e-126	0.04989	1.61895e-81	0.09208	1.5182999999999997e-109	0.042	2.9670600000000005e-76
TEAD1_MA0090.3	TEAD1	MA0090.3	C_TEAD4	17571	0.31089	2920	0.32825	2981	0.28633	2673	0.31198	2810	-0.05017	7.8183e-81	0.16949	8.02934e-137	0.09835	9.25726e-110	0.20663	3.56246e-144	0.14449	3.5044099999999994e-126	-0.0746	4.4530899999999997e-100
TAL1TCF3_MA0091.1	TAL1::TCF3	MA0091.1	C_TAL1::TCF3	17034	0.28894	2401	0.31095	2561	0.29279	2655	0.30812	2565	-0.05313	1.5473999999999999e-86	-0.06674	7.26835e-99	-0.03953	1.5010400000000002e-70	-0.01978	3.3066099999999995e-45	0.01007	2.33704e-27	0.03276	2.46163e-67
Hand1Tcf3_MA0092.1	Hand1::Tcf3	MA0092.1	C_Hand1::Tcf3	15773	0.28495	2376	0.29875	2447	0.28463	2425	0.29406	2385	-0.04085	1.81365e-75	0.00141	0.377647	0.01458	1.17642e-28	0.03629	2.4197300000000002e-67	0.05355	4.63981e-87	0.01616	4.85018e-32
USF1_MA0093.3	USF1	MA0093.3	C_TFEC	17216	0.36706	3958	0.36439	3898	0.36894	3849	0.35367	3742	0.01368	4.05475e-30	0.01361	2.75668e-31	0.10467	5.3787e-113	0.0028	0.00826608	0.09546	4.931089999999999e-109	0.09609	1.2457699999999997e-109
YY1_MA0095.2	YY1	MA0095.2	C_YY1	22072	0.35658	5043	0.37279	5222	0.3545	5004	0.36904	5205	-0.01707	2.4104799999999997e-50	0.03322	8.73238e-76	-0.06171	4.276809999999999e-93	0.04795	1.1329200000000001e-88	-0.04466	6.236259999999999e-87	-0.09327	9.25775e-111
ETS1_MA0098.3	ETS1	MA0098.3	C_ELK3	16613	0.36243	3738	0.38332	3816	0.33657	3344	0.33649	3337	-0.13276	3.49288e-123	0.18952	3.67509e-138	0.26235	5.9772e-153	0.30362	2.3466599999999996e-160	0.38414	1.6991799999999997e-170	0.07106	1.67216e-97
FOSJUN_MA0099.3	FOS::JUN	MA0099.3	C_FOSL1::JUN	13486	0.33725	2637	0.34129	2563	0.31506	2438	0.325	2444	0.03125	5.14194e-57	0.14574	5.13759e-121	0.14471	2.25012e-119	0.11853	7.3089299999999995e-106	0.12058	6.12234e-113	-9e-5	0.617922
MYB_MA0100.3	MYB	MA0100.3	C_MYB	17606	0.30852	2965	0.31671	2985	0.30179	3008	0.31482	3023	0.0244	1.4333499999999996e-52	0.0228	2.4838699999999993e-52	0.00499	1.02211e-8	0.00284	6.31502e-4	-0.01461	4.9676599999999995e-34	-0.01562	2.70741e-36
REL_MA0101.1	REL	MA0101.1	C_REL	10716	0.35387	2007	0.37964	2077	0.33389	1913	0.35909	1962	-0.06902	1.8214999999999999e-90	0.10544	4.37345e-109	0.09674	1.97253e-105	0.16341	9.38305e-128	0.15948	9.506699999999998e-127	-0.00859	1.13944e-14
CEBPA_MA0102.4	CEBPA	MA0102.4	C_CEBPB	18655	0.32739	3801	0.30511	3427	0.29475	3336	0.30715	3403	0.21713	2.38115e-146	0.20102	4.6079399999999997e-147	0.14927	4.1468e-133	0.01035	6.599670000000001e-26	-0.04421	4.38538e-80	-0.05335	2.67251e-90
ZEB1_MA0103.3	ZEB1	MA0103.3	C_TCF3	22594	0.28673	3325	0.30237000000000003	3409	0.30089	3747	0.31163	3613	-0.02122	1.5684999999999997e-52	-0.13213	2.4068499999999997e-130	-0.10601	2.61531e-120	-0.11017	5.491969999999999e-121	-0.08642	1.13555e-111	0.03452	6.5620200000000006e-74
MYCN_MA0104.4	MYCN	MA0104.4	C_MAX::MYC	6075	0.41525	1491	0.42415	1467	0.42322	1553	0.42281	1462	0.01299	1.6526e-13	-0.07982	5.2429500000000003e-82	0.02135	2.7622499999999997e-27	-0.08977	7.7501599999999995e-87	0.01244	1.37421e-12	0.10894	2.5398599999999995e-93
NFKB1_MA0105.4	NFKB1	MA0105.4	C_NFKB2	5790	0.30448	892	0.32827	996	0.30492	941	0.31364	928	-0.12402	1.9306099999999998e-105	-0.03682	2.35142e-55	0.03321	1.78759e-42	0.06796	1.31314e-77	0.14383	3.4683299999999994e-103	0.07535	1.23987e-75
TP53_MA0106.3	TP53	MA0106.3	C_TP53	9410	0.31515	1601	0.3262	1602	0.30239	1542	0.32021	1519	0.00486	3.22021e-6	0.05788	5.882640000000001e-76	0.05428	5.06321e-78	0.05395	7.01279e-73	0.05279	5.45316e-72	-0.0018600000000000001	0.222248
RELA_MA0107.1	RELA	MA0107.1	C_RELA	10641	0.33648	1982	0.35612	2041	0.31473	1841	0.33284	1914	-0.06377	3.22556e-88	0.13286	1.20479e-118	0.10886	1.3067399999999999e-109	0.18764	2.2619699999999997e-133	0.16877	1.6757900000000002e-120	-0.02445	2.65238e-50
TBP_MA0108.2	TBP	MA0108.2	C_TBP	8723	0.37035	1566	0.4066	1605	0.34451	1498	0.39212	1536	-0.02359	4.57341e-44	0.10716	1.5061999999999998e-103	0.02825	1.95393e-47	0.12632	1.1502499999999999e-110	0.05236	5.016089999999999e-69	-0.07827	1.13649e-84
HLTF_MA0109.1	HLTF	MA0109.1	C_HLTF	8774	0.33277	1297	0.3613	1252	0.30132	1216	0.3566	1232	0.08936	2.6983399999999996e-91	0.13389	4.2270099999999986e-116	0.07614	1.7274499999999998e-84	0.05684	1.03575e-79	-3.6e-4	0.405583	-0.05662	7.4659e-73
Spz1_MA0111.1	Spz1	MA0111.1	C_Spz1	16846	0.28321	2254	0.30388	2349	0.27539	2318	0.29879	2253	-0.0276	2.10898e-58	0.01643	9.12181e-36	0.03728	4.95104e-68	0.04072	9.98346e-72	0.06513	9.400770000000001e-94	0.02409	1.1844999999999997e-52
ESR1_MA0112.3	ESR1	MA0112.3	C_ESR1	11390	0.32435	1944	0.34029	1974	0.32053	2026	0.33811	1975	0.00612	3.09502e-11	-0.02187	2.1560099999999996e-39	0.03319	8.10234e-57	-0.02583	1.97648e-43	0.03081	5.269339999999999e-54	0.06102	5.09201e-81
NR3C1_MA0113.3	NR3C1	MA0113.3	C_NR3C2	10221	0.29204	1621	0.30434	1714	0.28421	1614	0.30379	1644	-0.078	6.33184e-90	0.03105	1.0533299999999999e-54	-0.00669	1.07556e-9	0.09806	1.88877e-99	0.06604	1.7509499999999998e-85	-0.03577	8.31958e-58
HNF4A_MA0114.4	HNF4A	MA0114.4	C_HNF4G	22407	0.33607	4862	0.32276	4668	0.33718	4900	0.34125	4893	0.09662	4.26414e-119	-0.0322	2.8083300000000003e-72	-0.02692	1.7551699999999999e-65	-0.11358	4.08549e-126	-0.11424	6.389779999999999e-121	0.00975	7.90455e-29
NR1H2RXRA_MA0115.1	NR1H2::RXRA	MA0115.1	C_NR1H2::RXRA	17401	0.33757	3292	0.33437	3082	0.32618	3265	0.34676	3173	0.16148	2.01525e-133	0.00473	1.76243e-10	0.0592	6.58145e-91	-0.1334	6.651819999999999e-127	-0.08465	3.29427e-105	0.06014	1.44414e-91
Znf423_MA0116.1	Znf423	MA0116.1	C_Znf423	12661	0.30357	2023	0.327	2213	0.33134	2442	0.33106	2274	-0.07918	5.57513e-99	-0.2237	1.5277599999999999e-136	-0.11145	2.4742299999999998e-113	-0.15268	3.94242e-120	-0.04069	4.3599099999999994e-64	0.12385	1.99521e-111
Mafb_MA0117.2	Mafb	MA0117.2	C_MAFG	15811	0.32623	2798	0.33097	2639	0.30819	2655	0.32588	2588	0.1106	8.5805e-121	0.10306	2.68655e-113	0.12674	1.1523799999999998e-126	0.00555	3.76735e-10	0.03183	1.71715e-67	0.02756	8.19249e-63
NFICTLX1_MA0119.1	NFIC::TLX1	MA0119.1	C_NFIB	20010	0.34851	4019	0.35537	4057	0.33254	3903	0.32613	3579	-0.01613	3.97112e-41	0.01597	4.2019099999999995e-37	0.16711	4.337979999999999e-141	0.03055	4.4807500000000004e-70	0.18752	5.22924e-146	0.16026	2.64637e-139
Nkx3-2_MA0122.3	Nkx3-2	MA0122.3	C_Nkx3-1	7930	0.25861	972	0.27043	977	0.24548	933	0.26954	945	0.02744	9.26754e-50	0.09539	2.0112199999999995e-98	-0.00125	0.203131	0.0717	2.6381e-85	-0.02408	1.9216999999999998e-37	-0.09606	2.0293099999999996e-96
Nkx3-1_MA0124.2	Nkx3-1	MA0124.2	C_Nkx3-1	6855	0.28282	898	0.30531	915	0.2726	912	0.30551	927	-0.00449	0.0011319	0.04838	3.03226e-60	-0.03733	9.062429999999999e-50	0.05285	3.81405e-67	-0.0314	3.14253e-43	-0.08405	7.77373e-83
Nobox_MA0125.1	Nobox	MA0125.1	C_DLX6	5452	0.32279	757	0.34356	754	0.31315	729	0.34652	763	0.06659	4.0689400000000005e-74	0.0757	1.52455e-74	-0.04195	3.6978700000000004e-55	0.01896	2.16324e-25	-0.10048	1.4074599999999999e-87	-0.11717	5.21584e-94
ZNF354C_MA0130.1	ZNF354C	MA0130.1	C_ZNF354C	54429	0.27665	7602	0.29116	8095	0.28028	8207	0.28544	7904	-0.05837	5.57682e-111	-0.04644	2.0000599999999998e-106	0.02554	2.24824e-82	0.00521	8.33254e-29	0.08031	3.97639e-123	0.07679	1.14777e-120
HINFP_MA0131.2	HINFP	MA0131.2	C_HINFP	5751	0.3725	1158	0.4027	1223	0.36888	1176	0.39178	1175	-0.0588	5.38897e-66	-0.01044	8.1656e-11	-0.00387	0.0180011	0.0403	4.08254e-51	0.05095	1.41244e-60	0.01021	3.06586e-10
PDX1_MA0132.2	PDX1	MA0132.2	C_LHX5	4626	0.31448	469	0.35792	469	0.27735	444	0.36643	495	0.07943	5.27155e-75	0.15421	2.46666e-101	-0.07617	2.0432299999999998e-73	0.08592	2.76987e-78	-0.14714	4.02398e-101	-0.23067	2.5925000000000002e-120
Lhx3_MA0135.1	Lhx3	MA0135.1	C_Lhx3	10876	0.23802	1307	0.23409	1231	0.21808	1170	0.24779	1331	0.15025	2.66262e-124	0.20951	1.56723e-138	-0.07898	2.24008e-91	0.07768	6.799749999999999e-96	-0.21698	3.86187e-134	-0.29393	4.13999e-147
ELF5_MA0136.2	ELF5	MA0136.2	C_EHF	20634	0.35438	4644	0.37825	4768	0.3369	4193	0.33578	4197	-0.16157	1.96494e-134	0.14519	1.23046e-132	0.20079	4.34712e-147	0.28535	2.7486199999999997e-159	0.34844	2.37713e-174	0.05514	1.34094e-89
STAT1_MA0137.3	STAT1	MA0137.3	C_Stat4	12467	0.33267	2492	0.33837	2418	0.28259	1999	0.30815	2154	0.05435	1.1001300000000001e-83	0.3068	8.031729999999999e-156	0.20525	7.96297e-136	0.26216	2.2011999999999998e-148	0.16294	4.7354e-131	-0.11004	2.54894e-112
REST_MA0138.2	REST	MA0138.2	C_REST	23057	0.29233	3467	0.30637	3613	0.29753	3708	0.308	3660	-0.0417	3.48399e-79	-0.06556	1.8860699999999996e-103	-0.01893	3.72964e-47	-0.02729	1.27178e-61	0.02127	2.3683399999999994e-52	0.05262	2.52505e-92
CTCF_MA0139.1	CTCF	MA0139.1	C_CTCF	63275	0.3516	14047	0.38698	16339	0.43367	19115	0.40574	17643	-0.20574	4.38125e-167	-0.52792	2.3761399999999998e-209	-0.35801	6.82726e-191	-0.35699	2.12367e-196	-0.17902	5.091759999999999e-161	0.20307	1.6115699999999999e-167
GATA1TAL1_MA0140.2	GATA1::TAL1	MA0140.2	C_GATA1::TAL1	16417	0.29687	2588	0.30839	2623	0.30093	2785	0.28781	2322	0.00342	1.25628e-4	-0.02982	1.50798e-56	0.19955	3.39103e-143	-0.03142	2.2318099999999997e-65	0.19454	2.80894e-139	0.21163	4.6858999999999997e-147
ESRRB_MA0141.3	ESRRB	MA0141.3	C_Esrrg	15847	0.31059	2670	0.30858	2541	0.29575	2611	0.30644	2502	0.10557	2.9490899999999995e-115	0.06096	1.83459e-92	0.11354	1.98722e-114	-0.03025	1.92634e-60	0.02213	1.24637e-50	0.05715	4.3608399999999996e-85
Pou5f1Sox2_MA0142.1	Pou5f1::Sox2	MA0142.1	C_Pou5f1::Sox2	18359	0.26999	2537	0.27822	2510	0.24971	2344	0.28047	2535	0.07308	1.0786999999999998e-103	0.1555	6.849419999999999e-130	-0.01632	1.0742399999999998e-40	0.09153	2.2145499999999996e-106	-0.08078	1.40201e-102	-0.17455	4.35004e-135
SOX2_MA0143.4	SOX2	MA0143.4	C_SOX13	18069	0.29604	2837	0.3053	2786	0.27443	2639	0.30447	2761	0.0562	1.66316e-89	0.16645	6.48368e-139	0.01723	1.17795e-43	0.11682	1.1027399999999998e-116	-0.03136	4.51384e-62	-0.15603	8.39741e-132
STAT3_MA0144.2	STAT3	MA0144.2	C_Stat4	14343	0.32504	2844	0.3315	2805	0.28513	2415	0.3034	2545	0.01971	6.77949e-46	0.25358	8.047149999999998e-149	0.15662	4.17974e-130	0.23801	1.41325e-144	0.14397	1.6750599999999998e-125	-0.10421	8.63447e-111
TFCP2_MA0145.3	TFCP2	MA0145.3	C_TFCP2	5169	0.35734	935	0.37629	919	0.33226	882	0.37203	924	0.065310000000000007	2.836e-68	0.11778	6.561899999999999e-93	0.02888	2.06238e-37	0.05995	5.2165900000000005e-67	-0.02788	8.3048e-38	-0.08862	1.3928100000000002e-82
Zfx_MA0146.2	Zfx	MA0146.2	C_Zfx	16936	0.33064	2800	0.36576	2904	0.32602	2865	0.3548	2794	-0.0905	2.1490399999999997e-109	-0.07098	2.68608e-99	0.03368	1.3747900000000001e-67	0.00753	3.16788e-14	0.11586	3.145569999999999e-116	0.11144	1.46637e-114
MYC_MA0147.3	MYC	MA0147.3	C_ARNT2	9580	0.4206	2443	0.42566	2389	0.41677	2449	0.41088	2339	0.04957	2.88915e-72	0.00219	0.508087	0.09997	6.63551e-102	-0.03922	8.82907e-67	0.05863	5.48901e-80	0.10306	1.7149999999999996e-104
FOXA1_MA0148.4	FOXA1	MA0148.4	C_FOXN3	31155	0.31038	5660	0.30667	5400	0.2926	5294	0.30632	5290	0.10511	5.22748e-125	0.11149	9.21475e-132	0.06754	2.6744699999999997e-107	0.01957	6.03059e-57	-0.02591	2.2162599999999998e-69	-0.04519	4.7154e-92
EWSR1-FLI1_MA0149.1	EWSR1-FLI1	MA0149.1	C_EWSR1-FLI1	45329	0.27105	6002	0.29002	6308	0.26282	5888	0.27611	5896	-0.07614	5.27593e-118	0.01484	5.05981e-58	0.09032	2.4620099999999997e-127	0.08026	2.1557600000000003e-120	0.16092	1.3187999999999998e-154	0.07948	2.1424199999999997e-129
Nfe2l2_MA0150.2	Nfe2l2	MA0150.2	C_NFE2L1	19108	0.32801	3412	0.3352	3384	0.31613	3407	0.3235	3257	0.02422	3.51606e-59	0.04508	2.42748e-78	0.11818	2.98541e-123	0.02454	2.32724e-60	0.10153	1.2432e-115	0.07801	2.881579999999999e-104
Arid3a_MA0151.1	Arid3a	MA0151.1	C_Arid3a	41357	0.27424	4806	0.29926	4728	0.25139	4458	0.30439	4988	0.07961	3.3445400000000006e-120	0.14611	1.34222e-147	-0.06938	1.97683e-113	0.07699	4.4029e-127	-0.14034	3.978019999999999e-148	-0.21701	6.8842899999999996e-161
NFATC2_MA0152.1	NFATC2	MA0152.1	C_NFATC1	14271	0.29132	2236	0.30486	2263	0.272	2096	0.30306	2224	0.02666	9.262470000000001e-56	0.13942	2.55123e-124	-0.01416	2.58948e-35	0.11625	1.4133599999999996e-116	-0.03637	3.4687199999999998e-71	-0.15798	2.9361e-133
HNF1B_MA0153.2	HNF1B	MA0153.2	C_HNF1A	15981	0.36438	3766	0.33294	3280	0.33186	3330	0.36412	3549	0.28293	3.6439e-153	0.20383	5.969029999999999e-140	0.04713	5.2964400000000005e-77	-0.04684	3.9302e-76	-0.21227	1.05606e-140	-0.16599	3.9437499999999994e-130
EBF1_MA0154.4	EBF1	MA0154.4	C_EBF3	12255	0.31854	1683	0.35757	1749	0.3155	1771	0.3559	1770	-0.07578	1.0590799999999999e-91	-0.10387	2.7661599999999995e-109	-0.03476	3.1554499999999997e-59	-0.03704	6.41516e-67	0.03403	6.07725e-59	0.07588	4.9886099999999996e-92
INSM1_MA0155.1	INSM1	MA0155.1	C_INSM1	22516	0.34818	3300	0.39394	3346	0.33642	3490	0.38816	3368	-0.03648	1.63295e-75	-0.0689	3.26933e-102	0.01721	7.35196e-43	-0.03505	5.6453099999999995e-71	0.05215	3.5411e-90	0.09187	7.682710000000001e-114
FEV_MA0156.2	FEV	MA0156.2	C_ELK3	12742	0.43237	3597	0.4544	3625	0.40475	3243	0.40556	3226	-0.09825	8.317069999999999e-107	0.18851	1.10661e-131	0.25054	1.18128e-147	0.27254	2.3953e-146	0.34313	3.1959799999999997e-156	0.06039	1.68639e-87
FOXO3_MA0157.2	FOXO3	MA0157.2	C_FOXN3	28217	0.3311	5449	0.33404	5306	0.3157	5228	0.33154	5128	0.07557	4.9547e-112	0.07951	3.38454e-117	0.0542	7.56237e-95	0.01406	1.48458e-44	-0.01204	6.893929999999999e-39	-0.02539	7.456829999999999e-64
HOXA5_MA0158.2	HOXA5	MA0158.2	C_EMX1	8270	0.34064	1116	0.38582	1126	0.3107	1118	0.37863	1121	0.01746	2.02625e-26	0.06512	1.56068e-77	-0.01523	1.5095899999999999e-21	0.05174	6.608160000000001e-67	-0.02856	4.637169999999999e-52	-0.08065	6.99031e-94
RARARXRA_MA0159.1	RARA::RXRA	MA0159.1	C_RARA::RXRA	19196	0.3099	3032	0.32402	3015	0.30597	3129	0.32459	2971	0.01948	1.5893299999999999e-44	-0.03272	3.9902199999999997e-69	0.03998	1.4270900000000001e-77	-0.04744	6.4575699999999995e-87	0.02535	5.96745e-63	0.07838	2.04439e-105
NR4A2_MA0160.1	NR4A2	MA0160.1	C_NR2F2	14416	0.32791	2554	0.33326	2502	0.31942	2575	0.33259	2485	0.06774	2.7551599999999994e-93	0.00133	0.0011704	0.07903	9.800689999999999e-100	-0.0562	7.307819999999999e-84	0.02134	5.526989999999999e-52	0.08427	1.97192e-102
NFIC_MA0161.2	NFIC	MA0161.2	C_NFIC	13198	0.31391	2304	0.32615	2321	0.31523	2408	0.31828	2245	-0.01956	3.38203e-40	-0.08456	7.12174e-99	0.01549	5.6408700000000004e-33	-0.06688	7.7486999999999995e-90	0.03565	5.03469e-64	0.1103	1.07e-114
EGR1_MA0162.4	EGR1	MA0162.4	C_EGR1	59331	0.31046	9327	0.32522	9365	0.31951	9662	0.31228	9013	-0.0315	1.98708e-89	-0.15121	6.670409999999999e-157	0.05726	9.97818e-117	-0.11867	3.902e-151	0.08841	9.04561e-134	0.22181	3.6906599999999995e-171
PLAG1_MA0163.1	PLAG1	MA0163.1	C_PLAG1	28736	0.29412	3995	0.31789	4234	0.30283	4394	0.31392	4196	-0.06541	1.216e-106	-0.12134	2.01771e-131	0.01638	3.4094e-46	-0.06261	8.8818e-105	0.07689	5.0067499999999997e-110	0.14668	8.24432e-132
Nr2e3_MA0164.1	Nr2e3	MA0164.1	C_Nr2e3	7517	0.30513	1112	0.32948	1094	0.28428	1050	0.32432	1071	0.01956	5.46663e-31	0.09281	2.11485e-97	0.01231	4.1397000000000004e-18	0.07601	1.6098000000000001e-83	-0.00271	0.283655	-0.07935	2.47561e-85
ESR2_MA0258.2	ESR2	MA0258.2	C_ESR2	19672	0.30583	3185	0.31673	3285	0.30954	3458	0.31695	3310	-0.01249	1.00191e-37	-0.0751	3.7522799999999993e-103	0.01925	4.62343e-48	-0.06286	5.60115e-100	0.03301	1.2414900000000001e-70	0.10269	1.1861999999999998e-115
ARNTHIF1A_MA0259.1	ARNT::HIF1A	MA0259.1	C_ARNT::HIF1A	6581	0.35341	1419	0.34969	1405	0.35079	1377	0.33801	1354	0.04137	1.09737e-56	0.02704	2.63823e-35	0.10372	1.39743e-95	-0.00803	1.07781e-10	0.06992	4.23379e-75	0.08076	4.71803e-81
SOX10_MA0442.2	SOX10	MA0442.2	C_SOX4	21081	0.30548	3376	0.31899	3290	0.28549	3166	0.31821	3333	0.02232	1.01337e-55	0.11333	2.083e-118	0.02136	5.409729999999999e-54	0.09283	7.5343e-111	0.00374	1.3947e-4	-0.09434	1.4760199999999999e-112
Atoh1_MA0461.2	Atoh1	MA0461.2	C_Atoh1	8833	0.30624	1249	0.33287	1350	0.29966	1318	0.32731	1337	-0.04142	8.06416e-67	-0.02083	6.1821099999999995e-34	-0.01575	3.5075599999999996e-27	0.01592	6.33118e-25	0.02364	2.5361899999999997e-45	0.00886	4.53079e-16
BATFJUN_MA0462.2	BATF::JUN	MA0462.2	C_FOSL1::JUN	16583	0.31962	2895	0.32506	2836	0.2999	2738	0.31448	2726	0.04169	8.96815e-79	0.11765	5.835089999999999e-122	0.12759	2.1348399999999998e-125	0.08144	3.54073e-100	0.09446	1.2264399999999999e-107	0.0119	3.29637e-27
BCL6_MA0463.2	BCL6	MA0463.2	C_BCL6	8420	0.34201	1545	0.36744	1567	0.31125	1365	0.3506	1486	0.03632	7.637899999999999e-52	0.17757	2.9060600000000002e-120	0.07552	2.22469e-86	0.14613	4.10612e-110	0.04611	5.63506e-66	-0.1068	2.59497e-100
BHLHE40_MA0464.2	BHLHE40	MA0464.2	C_ARNT2	7240	0.4534	2064	0.45023	1991	0.44344	1916	0.43136	1871	0.10033	6.46164e-94	0.08991	2.68276e-89	0.17872	1.9192399999999997e-118	0.00236	0.115884	0.09181	5.0739e-85	0.09088	1.23588e-89
CDX2_MA0465.2	CDX2	MA0465.2	C_HOXA10	14738	0.33881	2103	0.37529	2033	0.3047	1969	0.37674	2106	0.0961	3.6671199999999992e-109	0.12686	6.917580000000001e-119	-0.04392	2.6445500000000002e-76	0.04341	2.63326e-75	-0.13124	1.12169e-122	-0.17334	1.47372e-134
CEBPB_MA0466.2	CEBPB	MA0466.2	C_CEBPB	10419	0.39829	2643	0.38079	2397	0.34749	2260	0.369	2327	0.2233	1.38776e-137	0.26504	9.66451e-144	0.2167	2.70384e-136	0.06865	4.38389e-87	0.01734	1.2506999999999998e-32	-0.05357	3.57879e-77
Crx_MA0467.1	Crx	MA0467.1	C_Crx	8437	0.43208	1258	0.52585	1284	0.38979	1247	0.52019	1283	-0.01361	1.2244e-23	0.01396	2.7304299999999995e-20	-0.03861	1.42867e-56	0.02656	7.01151e-45	-0.02458	3.5995e-43	-0.05072	1.52601e-67
DUX4_MA0468.1	DUX4	MA0468.1	C_DUXA	12427	0.31119	2197	0.31267	2110	0.30349	2053	0.31727	2130	0.09012	1.6911399999999997e-103	0.10112	4.83809e-108	-0.01624	1.49791e-35	0.02354	1.29574e-49	-0.09686	7.703599999999999e-111	-0.11857	1.0401399999999999e-113
E2F3_MA0469.3	E2F3	MA0469.3	C_E2F3	2575	0.35736	587	0.37036	607	0.35705	563	0.36191	590	-0.00382	0.00532803	0.05709	4.27481e-53	-0.05724	6.1086800000000006e-55	0.05969	6.99312e-55	-0.05168	3.61252e-48	-0.11398	1.03868e-82
E2F4_MA0470.2	E2F4	MA0470.2	C_E2F2	4510	0.42241	1220	0.44527	1317	0.44346	1280	0.43321	1280	-0.1033	1.83938e-89	-0.09367	2.6289599999999995e-84	-0.11768	6.6439e-95	-0.00329	6.53774e-4	-0.02135	7.22143e-29	-0.01585	2.83619e-21
E2F6_MA0471.2	E2F6	MA0471.2	C_E2F6	29022	0.34522	4975	0.37823	5206	0.34113	5007	0.36403	4936	-0.08156	2.72257e-120	-0.0326	4.3807000000000003e-72	0.07221	5.623129999999999e-112	0.03907	3.0465500000000003e-83	0.14763	4.58071e-139	0.11014	3.609769999999999e-126
EGR2_MA0472.2	EGR2	MA0472.2	C_EGR1	17007	0.37622	3126	0.41454	3226	0.37093	3196	0.39951	3064	-0.12085	1.7246e-131	-0.14252	1.4279799999999998e-126	0.00435	4.25778e-9	-0.03508	1.78367e-79	0.11612	1.0606e-117	0.15999	1.0345699999999999e-140
ELF1_MA0473.3	ELF1	MA0473.3	C_EHF	38733	0.29397	6081	0.32052	6461	0.28301	5808	0.28951	5764	-0.16985	3.831019999999999e-155	0.06014	1.4868699999999997e-109	0.15281	3.1114599999999996e-144	0.20803	1.7276999999999997e-157	0.30609	9.733449999999997e-180	0.09636	9.531849999999998e-130
ERG_MA0474.2	ERG	MA0474.2	C_ELK3	14754	0.39124	3662	0.41278	3736	0.36448	3290	0.36584	3296	-0.11523	5.0469e-112	0.19161	8.440069999999999e-140	0.25511	3.28756e-146	0.29065	8.338599999999999e-155	0.36187	3.3396599999999998e-164	0.0622	4.83247e-86
FLI1_MA0475.2	FLI1	MA0475.2	C_ELK3	13846	0.41719	3743	0.43914	3798	0.38853	3365	0.39029	3364	-0.10505	5.1633699999999995e-107	0.20211	7.67992e-135	0.25841	1.1172999999999999e-145	0.2927	3.09637e-153	0.35656	1.0452599999999998e-161	0.05437	2.5123999999999998e-79
FOS_MA0476.1	FOS	MA0476.1	C_FOSL1::JUN	15504	0.31812	2751	0.32077	2673	0.29741	2572	0.30988	2579	0.0349	1.08178e-63	0.12698	1.01149e-118	0.12491	3.52982e-117	0.09596	6.18199e-106	0.0979	2.3007899999999996e-107	-5.4e-4	0.721633
FOSL1_MA0477.2	FOSL1	MA0477.2	C_FOSL1::JUN	14532	0.33161	2642	0.33788	2576	0.30868	2463	0.32591	2476	0.0387	6.51027e-72	0.12922	5.37459e-123	0.13457	3.35679e-125	0.09527	6.008459999999999e-109	0.10462	5.8944800000000004e-114	0.00751	5.87673e-16
FOSL2_MA0478.1	FOSL2	MA0478.1	C_FOSL1::JUN	15612	0.32097	2812	0.32459	2740	0.30266	2652	0.31345	2657	0.02186	9.80074e-46	0.10675	1.9742399999999994e-116	0.12477	3.23346e-119	0.08748	1.07295e-100	0.1099	9.56223e-114	0.02118	1.66203e-44
FOXH1_MA0479.1	FOXH1	MA0479.1	C_FOXH1	21052	0.28345	3246	0.28953	3215	0.27254	3228	0.29039	3209	0.04593	1.18502e-82	0.06569	4.29487e-102	-0.00554	2.65967e-9	0.02644	4.3731699999999995e-65	-0.04513	1.89107e-80	-0.07156	3.2260199999999995e-100
Foxo1_MA0480.1	Foxo1	MA0480.1	C_Foxo1	31963	0.30056	5449	0.30636	5415	0.2909	5285	0.30447	5321	0.02383	6.383179999999999e-66	0.06968	1.29609e-110	0.02325	6.140079999999999e-65	0.04948	5.1635299999999995e-96	0.00423	3.36305e-11	-0.04644	1.0859e-90
FOXP1_MA0481.3	FOXP1	MA0481.3	C_FOXN3	30885	0.31324	5666	0.31226	5513	0.29747	5408	0.3104	5361	0.08142	1.2338600000000001e-114	0.09367	6.162689999999999e-121	0.05633	1.3527899999999998e-103	0.02264	9.10866e-64	-0.01552	1.8222e-46	-0.03823	6.99664e-87
GATA4_MA0482.2	GATA4	MA0482.2	C_GATA6	14334	0.35084	2428	0.37547	2346	0.32886	2391	0.35829	2127	0.05158	4.90703e-87	0.06974	1.1613299999999999e-95	0.2374	9.46081e-152	0.02658	2.15034e-59	0.1925	3.98719e-135	0.16169	1.2558999999999998e-127
Gfi1b_MA0483.1	Gfi1b	MA0483.1	C_Gfi1b	19712	0.33495	3598	0.34979	3547	0.32788	3472	0.35242	3587	-0.0012	0.811331	0.02345	2.26009e-61	-0.02234	1.00703e-54	0.02513	7.41375e-56	-0.01923	1.35844e-49	-0.04442	3.08232e-82
HNF4G_MA0484.2	HNF4G	MA0484.2	C_HNF4G	22564	0.33705	4892	0.3241	4699	0.33885	4937	0.34214	4937	0.09381	3.4918299999999996e-111	-0.03529	4.53602e-72	-0.02486	2.6154399999999997e-57	-0.11417	4.15416e-120	-0.10946	1.1981200000000001e-120	0.01521	3.97474e-40
HOXC9_MA0485.2	HOXC9	MA0485.2	C_HOXC10	7088	0.33398	1174	0.36667	1190	0.30457	1041	0.35997	1160	0.0696	7.45728e-77	0.20697	9.26889e-120	0.01082	5.57779e-12	0.14274	1.2038599999999999e-107	-0.05027	3.0494499999999997e-65	-0.19906	1.04316e-122
HSF1_MA0486.2	HSF1	MA0486.2	C_HSF2	7179	0.31065	1265	0.32406	1297	0.28986	1176	0.31918	1261	0.02115	8.75794e-34	0.16648	5.5820099999999996e-123	-0.01384	4.10147e-17	0.14654	1.78334e-111	-0.03118	2.53441e-47	-0.184	3.7910999999999996e-121
JUN_MA0488.1	JUN	MA0488.1	C_FOSL2::JUND(var.2)	22784	0.36079	4741	0.3695	4763	0.34085	4539	0.34604	4435	0.01786	8.718689999999999e-45	0.12209	5.021499999999999e-130	0.15328	1.93517e-134	0.10531	1.8724300000000002e-114	0.14213	1.54236e-135	0.03413	7.14308e-67
JUNvar.2_MA0489.1	JUN(var.2)	MA0489.1	C_FOSL1::JUN	15429	0.30793	2668	0.31029	2616	0.28772	2498	0.29899	2517	0.03683	7.02279e-67	0.13053	1.4392599999999998e-118	0.12557	4.05682e-118	0.0977	2.3836899999999996e-107	0.09635	1.07213e-106	-0.00342	1.49664e-5
JUNB_MA0490.2	JUNB	MA0490.2	C_FOSL1::JUN	14851	0.32042	2641	0.32211	2561	0.29768	2429	0.31144	2461	0.04367	3.9420600000000004e-82	0.1378	1.20431e-131	0.12812	1.67555e-123	0.09977	2.37731e-110	0.09349	6.689539999999999e-115	-0.00837	1.4786e-24
JUND_MA0491.2	JUND	MA0491.2	C_FOSL1::JUN	13885	0.32526	2510	0.3273	2423	0.30202	2317	0.31576	2325	0.04829	8.290980000000001e-74	0.14234	9.032980000000001e-120	0.13496	2.1650699999999998e-122	0.10017	1.6639299999999996e-104	0.09626	5.106709999999999e-103	-0.0061	4.64694e-10
JUNDvar.2_MA0492.1	JUND(var.2)	MA0492.1	C_FOSL2::JUND(var.2)	19903	0.35094	4096	0.35607	4151	0.33023	3873	0.32998	3795	0.00766	1.10286e-19	0.15514	1.15473e-134	0.16737	2.0801899999999996e-141	0.14603	5.99919e-129	0.16526	3.09228e-134	0.01363	2.04416e-37
Klf1_MA0493.1	Klf1	MA0493.1	C_KLF2	33535	0.36011	5923	0.38727	6229	0.36123	6161	0.36409	5653	-0.05977	1.09827e-102	-0.06403	1.22867e-112	0.14329	3.0715099999999996e-140	-0.01047	2.04735e-41	0.19755	5.0892899999999994e-154	0.20835	1.4609399999999998e-157
Nr1h3Rxra_MA0494.1	Nr1h3::Rxra	MA0494.1	C_Nr1h3::Rxra	17112	0.33325	3007	0.34843	2972	0.32433	3102	0.34965	3007	0.04013	6.6017e-82	-0.00594	5.89819e-10	0.02259	4.34565e-55	-0.03886	1.00977e-72	-0.01057	5.76991e-27	0.03314	1.39478e-63
MAFF_MA0495.3	MAFF	MA0495.3	C_MAFG	16553	0.28815	2773	0.27859	2613	0.2744	2598	0.27679	2597	0.12666	2.57804e-119	0.12251	8.47402e-122	0.10926	5.5075e-113	0.01092	3.58138e-23	-0.00132	0.0834939	-0.01083	1.34489e-23
MAFK_MA0496.3	MAFK	MA0496.3	C_BACH1	18252	0.33021	3295	0.3415	3289	0.31883	3271	0.32429	3095	-9.9e-4	0.106471	0.0274	1.8292999999999999e-63	0.14063	1.00318e-132	0.02881	5.419119999999999e-63	0.14628	1.9472099999999998e-126	0.11899	1.48712e-125
MEF2C_MA0497.1	MEF2C	MA0497.1	C_MEF2C	18697	0.31377	2725	0.33898	2657	0.28482	2509	0.33589	2646	0.06747	5.14772e-102	0.16234	1.2011799999999998e-134	0.01198	4.43215e-34	0.10273	2.3381599999999997e-115	-0.04642	6.7374799999999996e-90	-0.15282	1.9087699999999998e-140
MEIS1_MA0498.2	MEIS1	MA0498.2	C_MEIS2	15408	0.32109	2883	0.32261	2804	0.31944	2783	0.32819	2872	0.03986	1.61111e-72	0.02951	2.4476100000000002e-61	-0.01004	1.2112999999999999e-22	-0.00394	2.22884e-6	-0.04394	1.30858e-76	-0.03819	8.56129e-71
MYOD1_MA0499.2	MYOD1	MA0499.2	C_MYOD1	24124	0.29253	3637	0.30594	3632	0.29255	3783	0.30558	3666	-0.02553	2.19944e-63	-0.03631	1.16907e-72	-0.00954	8.60318e-27	-0.01261	1.37378e-36	0.01573	6.16769e-41	0.03149	2.75515e-74
MYOG_MA0500.2	MYOG	MA0500.2	C_Tcf12	16984	0.31593	2809	0.33385	2906	0.31692	2935	0.32541	2832	-0.06702	4.598389999999999e-98	-0.05837	7.03789e-94	0.02066	4.0407e-47	8.6e-4	0.662815	0.08235	2.2671799999999995e-104	0.08425	2.399e-105
MAFNFE2_MA0501.1	MAF::NFE2	MA0501.1	C_NFE2L1	17856	0.30958	3213	0.30398	3083	0.29661	3064	0.29294	2968	0.06231	5.32902e-90	0.09172	1.7459199999999998e-106	0.1476	1.0684e-126	0.03774	3.15399e-67	0.09699	5.432179999999999e-109	0.05959	3.28463e-88
NFYB_MA0502.2	NFYB	MA0502.2	C_NFYB	22987	0.49216	6538	0.50504	6605	0.51082	6594	0.50568	6447	-0.01892	1.0153899999999999e-50	-0.06535	4.186599999999999e-104	0.00485	1.05055e-12	-0.04637	8.833850000000001e-88	0.02406	4.33474e-61	0.07633	1.9700899999999996e-109
Nkx2-5var.2_MA0503.1	Nkx2-5(var.2)	MA0503.1	C_Nkx2-5(var.2)	16312	0.28283	2503	0.29076	2587	0.28477	2566	0.2855	2566	-0.05346	6.318009999999999e-85	-0.01487	4.2359499999999994e-39	0.02054	3.30435e-43	0.03184	5.0191000000000004e-61	0.07032	1.3506799999999997e-96	0.03949	1.89381e-72
NR2C2_MA0504.1	NR2C2	MA0504.1	C_NR2C2	33273	0.3353	5637	0.35111	5493	0.32853	5822	0.35298	5551	0.0582	4.537269999999999e-104	-0.05596	1.2353799999999997e-104	0.06401	3.85575e-108	-0.10299	1.1266399999999998e-127	0.01455	6.3327599999999995e-49	0.12731	1.4212999999999998e-137
Nr5a2_MA0505.1	Nr5a2	MA0505.1	C_Nr5a2	19332	0.30363	3311	0.30266	3217	0.29783	3326	0.29811	3090	0.06557	5.38286e-99	-0.00123	0.057894	0.09912	2.1740200000000003e-120	-0.05617	3.6782599999999997e-93	0.04442	1.67152e-86	0.10783	4.00969e-121
NRF1_MA0506.1	NRF1	MA0506.1	C_NRF1	9748	0.40913	2724	0.42738	2770	0.41955	2664	0.40781	2642	-0.0906	3.48827e-95	-0.05653	1.68357e-75	0.03525	3.83998e-55	0.02324	4.1814599999999996e-39	0.11896	2.8457299999999997e-106	0.09683	5.23211e-99
POU2F2_MA0507.1	POU2F2	MA0507.1	C_POU2F1	16725	0.27359	2517	0.2738	2490	0.25768	2292	0.27259	2437	0.0761	3.83857e-101	0.15649	1.80633e-129	0.00843	2.77961e-19	0.08989	1.9218299999999998e-106	-0.05779	2.65316e-89	-0.14948	6.5863299999999995e-130
PRDM1_MA0508.3	PRDM1	MA0508.3	C_PRDM1	51935	0.24431	6113	0.25758	6152	0.23276	5888	0.24774	5904	-0.04347	1.01025e-108	0.03833	7.694149999999998e-96	0.06731	3.59018e-121	0.07549	3.04511e-128	0.11006	2.2491199999999997e-134	0.03186	2.3668399999999998e-86
RFX1_MA0509.2	RFX1	MA0509.2	C_RFX3	20258	0.31316	3533	0.32408	3571	0.30434	3445	0.31579	3457	-0.02475	7.89132e-59	0.06	6.732479999999999e-100	0.04545	3.20562e-82	0.08063	8.65806e-113	0.06977	3.25205e-100	-0.0136	3.64413e-37
RFX5_MA0510.2	RFX5	MA0510.2	C_RFX2	13741	0.33126	2528	0.34179	2538	0.31366	2364	0.33404	2479	-0.01013	1.06641e-19	0.11992	5.278449999999999e-115	0.05653	8.753699999999998e-84	0.12719	1.4389599999999996e-116	0.06799	1.20879e-94	-0.06618	9.67131e-89
RUNX2_MA0511.2	RUNX2	MA0511.2	C_RUNX1	12817	0.32758	2103	0.36031	2192	0.31434	2119	0.34834	2164	-0.08708	2.28228e-100	0.01605	3.2212499999999996e-32	-0.00644	1.38044e-8	0.09261	5.815619999999999e-96	0.07457	2.1219599999999995e-93	-0.02003	1.54275e-38
Rxra_MA0512.2	Rxra	MA0512.2	C_NR2C2	20596	0.36476	3966	0.3713	3674	0.34686	3937	0.3821	3810	0.1628	2.91456e-143	0.00225	0.00437984	0.07567	3.488499999999999e-103	-0.13727	3.6354099999999996e-130	-0.06978	1.78918e-106	0.07947	1.1200899999999998e-112
SMAD2SMAD3SMAD4_MA0513.1	SMAD2::SMAD3::SMAD4	MA0513.1	C_SMAD2::SMAD3::SMAD4	41389	0.25375	5547	0.26317	5680	0.25789	5823	0.25665	5544	-0.0715	1.85654e-117	-0.04874	9.63124e-101	0.02492	1.51489e-73	0.01386	5.399609999999999e-51	0.09194	1.2313499999999997e-127	0.07898	4.14528e-121
Sox3_MA0514.1	Sox3	MA0514.1	C_Sox6	25745	0.28402	3816	0.29696	3811	0.26703	3592	0.29453	3823	0.00967	3.7581999999999995e-27	0.1207	1.4203399999999999e-133	0.00363	2.1978e-6	0.11139	3.57076e-124	-0.00275	0.00317686	-0.12068	1.07038e-131
Sox6_MA0515.1	Sox6	MA0515.1	C_Sox6	20150	0.29824	3075	0.31223	3002	0.27734	2881	0.30892	3058	0.02528	3.8433499999999996e-53	0.13827	5.46152e-133	0.01972	6.495669999999999e-51	0.11513	6.14586e-124	-5.8e-4	0.565791	-0.1237	2.01966e-124
SP2_MA0516.2	SP2	MA0516.2	C_SP2	39032	0.38593	7705	0.41618	8026	0.39032	7934	0.40416	7637	-0.06498	1.43905e-110	-0.09296	8.35663e-124	0.06461	4.887959999999999e-116	-0.03344	1.8036599999999999e-84	0.12438	4.34669e-139	0.16223	1.8497999999999997e-150
STAT1STAT2_MA0517.1	STAT1::STAT2	MA0517.1	C_IRF1	22972	0.27336	3511	0.28949	3626	0.26255	3331	0.27557	3470	-0.07583	5.377439999999999e-109	0.06376	9.62872e-100	0.03357	3.52667e-73	0.13106	8.51653e-129	0.10504	2.4057900000000002e-120	-0.0289	5.578e-65
Stat4_MA0518.1	Stat4	MA0518.1	C_Stat4	14021	0.31939	2728	0.32129	2679	0.27803	2290	0.29229	2407	0.02655	7.89319e-51	0.26206	7.21161e-152	0.20487	8.192359999999998e-142	0.24134	1.23134e-144	0.18575	2.9005399999999996e-135	-0.06307	7.305169999999999e-89
Stat5aStat5b_MA0519.1	Stat5a::Stat5b	MA0519.1	C_Stat5b	11000	0.31333	2072	0.31584	2066	0.27362	1737	0.29058	1856	0.02208	2.89661e-42	0.25482	3.25801e-152	0.16631	2.64261e-131	0.23544	9.332e-137	0.15068	7.409270000000001e-120	-0.09479	3.60413e-110
Stat6_MA0520.1	Stat6	MA0520.1	C_Stat6	11699	0.31776	1824	0.34444	1869	0.28913	1673	0.33617	1744	-0.01689	4.63315e-38	0.14879	5.57009e-121	0.04291	1.96141e-68	0.16202	1.8472599999999997e-129	0.06035	6.24146e-87	-0.10572	1.85115e-102
Tcf12_MA0521.1	Tcf12	MA0521.1	C_Tcf12	27226	0.3105	4577	0.32521	4721	0.3135	4778	0.32101	4589	-0.05172	6.72136e-95	-0.05155	5.30211e-94	0.00346	6.40678e-8	-0.00555	7.09992e-15	0.05216	8.77213e-96	0.0606	1.0387e-101
TCF3_MA0522.3	TCF3	MA0522.3	C_TCF3	17427	0.32711	3014	0.34908	3064	0.33521	3216	0.34701	3092	-0.0414	7.2369099999999995e-78	-0.09386	1.3921899999999998e-109	-0.02819	2.94285e-59	-0.05562	4.6986900000000003e-88	0.01137	2.3666199999999997e-29	0.07331	2.49051e-95
TCF7L2_MA0523.1	TCF7L2	MA0523.1	C_TCF7L2	15530	0.30464	2644	0.30702	2471	0.28378	2377	0.31013	2456	0.09184	1.88219e-110	0.1054	1.89045e-117	0.03075	2.4408299999999997e-65	0.02648	5.0336e-57	-0.04984	4.3409800000000004e-83	-0.07629	4.1984499999999993e-101
TFAP2C_MA0524.2	TFAP2C	MA0524.2	C_TFAP2A(var.2)	8510	0.33185	1266	0.37123	1260	0.3248	1308	0.36529	1240	-0.05806	2.56748e-75	-0.08409	1.12292e-90	0.00839	5.55316e-10	-0.03232	4.282579999999999e-52	0.06277	2.46789e-77	0.10064	1.2914999999999998e-101
TP63_MA0525.2	TP63	MA0525.2	C_TP63	9956	0.33346	1632	0.35259	1604	0.31263	1539	0.34857	1552	0.05512	1.1315400000000001e-77	0.11223	3.407989999999999e-103	0.04417	1.74707e-68	0.06448	1.05516e-87	-0.00294	0.0547384	-0.06917	8.5824999999999995e-91
USF2_MA0526.3	USF2	MA0526.3	C_TFEC	16939	0.37298	3993	0.3707	3945	0.37522	3903	0.35911	3778	0.01005	2.3040700000000002e-26	0.01297	4.34984e-33	0.10707	2.0633599999999993e-116	0.00526	7.22915e-12	0.10104	6.021760000000001e-114	0.09902	8.26742e-112
ZBTB33_MA0527.1	ZBTB33	MA0527.1	C_ZBTB33	4388	0.47127	1302	0.4791	1333	0.46237	1249	0.45601	1269	-0.0152	3.98554e-17	0.10288	3.37731e-87	0.09152	2.6796e-82	0.11437	1.18603e-91	0.10625	1.49428e-88	-0.01223	5.90451e-13
ZNF263_MA0528.2	ZNF263	MA0528.2	C_ZNF263	49536	0.29768	7031	0.32119	7383	0.29777	7370	0.31009	7056	-0.06413	2.1676699999999998e-117	-0.06648	1.5308300000000001e-119	0.0768	4.62868e-128	-0.00855	2.0154299999999998e-39	0.13592	1.31139e-152	0.14875	7.965799999999999e-153
Bach1Mafk_MA0591.1	Bach1::Mafk	MA0591.1	C_BACH1	17449	0.32671	3247	0.33107	3268	0.32199	3253	0.31455	3062	0.00389	4.29167e-5	0.01539	4.4449199999999995e-39	0.14509	3.95265e-134	0.01306	5.26319e-33	0.14657	1.60077e-132	0.13524	4.3161899999999996e-131
ESRRA_MA0592.3	ESRRA	MA0592.3	C_Esrrg	17992	0.31303	3123	0.311	2959	0.30236	3072	0.30748	2890	0.10279	5.175929999999999e-116	0.02236	3.47082e-50	0.12108	4.7609599999999994e-123	-0.06564	1.61484e-92	0.03261	1.11755e-67	0.10583	2.89818e-117
FOXP2_MA0593.1	FOXP2	MA0593.1	C_FOXN3	34800	0.30298	5964	0.30857	5816	0.28634	5666	0.30641	5682	0.06272	3.0837799999999994e-107	0.1033	1.9000199999999997e-127	0.03708	1.6547799999999998e-87	0.04859	8.09019e-99	-0.01762	2.2951699999999998e-57	-0.06781	3.2893699999999996e-112
HOXA9_MA0594.2	HOXA9	MA0594.2	C_HOXA9	4222	0.41456	854	0.47337	853	0.37603	786	0.45632	810	0.0362	4.45397e-43	0.2077	1.5410000000000001e-114	0.04086	1.48504e-47	0.16926	8.15706e-106	0.01001	6.87955e-10	-0.16571	2.1042599999999998e-100
SREBF1_MA0595.1	SREBF1	MA0595.1	C_SREBF1	16185	0.32922	2831	0.34278	2849	0.32088	2801	0.33189	2791	-0.0373	7.67052e-70	0.0339	2.71978e-66	0.05792	5.10518e-88	0.06625	2.7608499999999994e-93	0.09477	5.60104e-109	0.02726	4.53681e-58
SREBF2_MA0596.1	SREBF2	MA0596.1	C_SREBF1	18133	0.30834	2829	0.326	2829	0.30169	2807	0.3193	2788	-0.03538	2.1154e-67	0.01522	3.68991e-36	0.03281	4.36862e-66	0.04639	1.59085e-79	0.06766	6.925989999999999e-96	0.02064	1.61157e-46
THAP1_MA0597.1	THAP1	MA0597.1	C_THAP1	16467	0.31716	2964	0.32859	3069	0.32631	3148	0.32502	3045	-0.0618	2.59052e-93	-0.08099	4.737229999999999e-103	-0.00447	1.19395e-6	-0.02641	3.16477e-55	0.05356	2.4382999999999998e-85	0.0845	1.0163799999999998e-104
EHF_MA0598.3	EHF	MA0598.3	C_EHF	35806	0.29936	5788	0.3262	6081	0.28391	5380	0.29148	5369	-0.18671	1.6051599999999997e-157	0.08935	1.9814699999999997e-121	0.17957	2.4361499999999997e-155	0.25301	4.8607599999999994e-170	0.34784	5.523589999999998e-180	0.09323	4.34422e-124
KLF5_MA0599.1	KLF5	MA0599.1	C_KLF4	47955	0.36105	8760	0.38696	9213	0.3664	9110	0.37045	8586	-0.06827	9.74613e-113	-0.08391	4.97181e-130	0.11543	1.1208299999999998e-141	-0.02186	2.3048399999999998e-69	0.17718	7.523929999999999e-162	0.20175	1.1663499999999997e-165
RFX2_MA0600.2	RFX2	MA0600.2	C_RFX2	12110	0.32903	2124	0.34078	2142	0.31124	2017	0.33221	2076	-0.01987	2.7404600000000002e-33	0.10409	3.01644e-110	0.06897	1.91324e-95	0.11995	5.47486e-105	0.08922	1.1305e-103	-0.03605	1.5284199999999999e-65
Arid3b_MA0601.1	Arid3b	MA0601.1	C_Arid3b	8775	0.25167	945	0.26449	897	0.22872	863	0.27312	957	0.13399	4.623199999999999e-116	0.1839	1.02382e-123	-0.07651	9.95026e-82	0.06684	2.21794e-80	-0.20033	3.8669899999999996e-126	-0.2625	1.0544899999999999e-137
Arid5a_MA0602.1	Arid5a	MA0602.1	C_Arid5a	10921	0.26458	1667	0.24742	1579	0.24691	1538	0.25983	1639	0.22112	1.04558e-135	0.18716	2.7412899999999996e-126	0.02191	1.4481699999999999e-40	-0.00853	5.67692e-11	-0.18398	7.2171e-134	-0.17032	7.57452e-122
Arntl_MA0603.1	Arntl	MA0603.1	C_ARNT2	7903	0.46526	2326	0.46152	2230	0.45234	2162	0.44282	2123	0.09599	1.10366e-95	0.1002	1.75111e-97	0.16842	1.9915e-119	0.01653	2.3797899999999998e-29	0.08526	9.91854e-91	0.06955	2.7595100000000003e-82
Atf1_MA0604.1	Atf1	MA0604.1	C_Atf1	11032	0.45352	3202	0.45801	3184	0.44053	3073	0.42596	2964	0.02521	8.645620000000001e-61	0.10623	4.96974e-106	0.17697	5.772889999999999e-130	0.08376	8.260569999999999e-109	0.15809	4.15852e-123	0.07097	8.83424e-89
ATF3_MA0605.2	ATF3	MA0605.2	C_FOSL2::JUND(var.2)	12038	0.41674	3186	0.42303	3251	0.39867	2980	0.38291	2945	-0.03197	4.5729399999999994e-58	0.15888	2.38161e-124	0.22579	3.36912e-140	0.1841	1.97785e-131	0.25643	1.9515699999999996e-145	0.06742	1.75824e-88
NFAT5_MA0606.1	NFAT5	MA0606.1	C_NFATC1	17637	0.28283	2783	0.29051	2804	0.2679	2616	0.29063	2802	0.02348	1.40617e-53	0.1308	2.79681e-126	-0.01134	4.43684e-25	0.10967	1.0661399999999999e-118	-0.0308	1.0865099999999999e-63	-0.14467	2.0724799999999996e-130
Bhlha15_MA0607.1	Bhlha15	MA0607.1	C_Bhlha15	12221	0.28761	1686	0.30568	1759	0.27927	1694	0.3013	1715	-0.0409	2.35216e-61	0.00392	2.73089e-6	-0	0.264423	0.04018	1.9958799999999998e-63	0.03889	3.77194e-62	-9.1e-4	0.157273
Creb3l2_MA0608.1	Creb3l2	MA0608.1	C_Creb3l2	8695	0.40187	2213	0.39231	2135	0.39133	2039	0.37884	2009	0.07232	6.35185e-82	0.1068	3.4012199999999996e-109	0.15637	9.64452e-115	0.04395	2.7482000000000003e-61	0.09467	2.5594799999999997e-93	0.05027	8.993400000000001e-67
CREM_MA0609.2	CREM	MA0609.2	C_FOSL2::JUND(var.2)	12459	0.41222	3242	0.41867	3342	0.40051	3097	0.38418	3013	-0.04844	1.96863e-83	0.09558	6.5661600000000005e-102	0.17707	3.70271e-136	0.13545	5.220340000000001e-120	0.22431	1.1134899999999998e-141	0.0851	3.5297399999999994e-104
DMRT3_MA0610.1	DMRT3	MA0610.1	C_DMRT3	14455	0.27573	1987	0.28872	2040	0.25907	1881	0.29011	2037	0.01675	3.3701699999999998e-34	0.13437	6.451379999999999e-121	-0.03234	4.20461e-58	0.11909	8.33718e-119	-0.04576	2.66636e-72	-0.16783	1.5470699999999997e-127
Dux_MA0611.1	Dux	MA0611.1	C_NFYA	21144	0.43787	5116	0.4505	5032	0.44582	4982	0.45291	4949	0.04936	1.0078399999999999e-84	0.01187	6.77556e-33	0.0152	3.67481e-41	-0.02969	5.58399e-65	-0.02679	1.65237e-65	0.0064	7.72746e-17
EMX1_MA0612.2	EMX1	MA0612.2	C_EMX1	2855	0.36787	267	0.44265	280	0.31958	259	0.43924	278	0.02123	1.5309099999999997e-20	0.06351	2.86422e-59	-0.0299	2.80613e-33	0.04829	1.71117e-51	-0.04647	8.7674e-51	-0.0912	6.922739999999999e-78
FOXG1_MA0613.1	FOXG1	MA0613.1	C_FOXN3	28159	0.29865	4776	0.2998	4587	0.28099	4486	0.29863	4531	0.08839	2.818149999999999e-116	0.11712	2.1127199999999997e-133	0.04187	1.1235599999999998e-84	0.03981	5.653229999999999e-85	-0.03667	3.34173e-81	-0.07759	4.22981e-113
Foxj2_MA0614.1	Foxj2	MA0614.1	C_FOXN3	22576	0.31635	4027	0.32367	3863	0.29588	3741	0.32179	3794	0.09027	6.41189e-120	0.11639	2.63513e-128	0.02677	2.0369900000000002e-67	0.03784	2.3885e-72	-0.05362	6.276e-90	-0.09275	1.11917e-108
Gmeb1_MA0615.1	Gmeb1	MA0615.1	C_Gmeb1	5216	0.43131	1412	0.43522	1441	0.42152	1329	0.40755	1330	-0.00623	3.2858e-4	0.094	3.41145e-89	0.14523	1.90905e-107	0.09751	1.0154e-90	0.15233	1.8337399999999998e-109	0.05358	2.9614399999999997e-66
HES2_MA0616.2	HES2	MA0616.2	C_HEY1	6888	0.40372	1784	0.39636	1706	0.39566	1653	0.38401	1622	0.08751	7.315999999999999e-87	0.05195	1.59516e-66	0.14016	1.9254199999999998e-106	-0.02292	1.63068e-35	0.0653	5.5072100000000006e-76	0.09163	1.50574e-86
LBX1_MA0618.1	LBX1	MA0618.1	C_VSX2	5949	0.29518	643	0.33084	673	0.27059	618	0.33489	681	0.03749	8.395669999999999e-51	0.13611	6.001099999999999e-107	-0.06841	2.02681e-76	0.10295	8.036429999999998e-93	-0.10047	1.95894e-92	-0.20347	2.2782999999999998e-122
LIN54_MA0619.1	LIN54	MA0619.1	C_LIN54	13403	0.25364	1863	0.25679	1804	0.23848	1693	0.26361	1918	0.09232	4.7631699999999996e-101	0.15318	6.034289999999999e-126	-0.07204	4.75127e-92	0.07176	2.07884e-90	-0.1569	5.69858e-125	-0.22798	2.7459699999999997e-141
MITF_MA0620.3	MITF	MA0620.3	C_TFEC	9720	0.43071	2679	0.43205	2656	0.42924	2595	0.41382	2508	0.02882	3.51968e-50	0.03221	1.46409e-56	0.15306	3.13008e-119	0.00796	6.75213e-12	0.13021	2.62731e-112	0.12563	8.943089999999999e-111
mix-a_MA0621.1	mix-a	MA0621.1	C_Lhx4	7370	0.26044	790	0.27815	721	0.23433	695	0.28903	780	0.1118	1.06506e-99	0.1777	1.27745e-122	-0.07723	4.37011e-83	0.07858	6.25467e-85	-0.1815	9.37431e-120	-0.25804	6.539939999999999e-135
Mlxip_MA0622.1	Mlxip	MA0622.1	C_ARNT2	8714	0.43334	2347	0.4292	2228	0.42318	2211	0.41894	2157	0.10337	4.39898e-99	0.08979	4.1022299999999995e-90	0.14819	1.88206e-114	-2.6e-4	0.923462	0.05814	6.0675e-72	0.06054	3.4019600000000002e-77
NEUROG1_MA0623.2	NEUROG1	MA0623.2	C_ATOH7	6446	0.32793	935	0.35584	943	0.29997	860	0.34761	913	0.00117	0.158226	0.11885	9.665e-97	0.04741	6.6017399999999995e-59	0.11832	1.4924699999999998e-96	0.0492	1.0845699999999999e-64	-0.07088	5.45343e-81
NFATC1_MA0624.1	NFATC1	MA0624.1	C_NFATC1	15140	0.31967	2732	0.33447	2753	0.30086	2511	0.33159	2692	-0.00517	4.44679e-12	0.13014	6.31314e-117	-0.00584	4.40628e-9	0.13378	3.6408299999999995e-118	0.00115	0.19134	-0.13823	1.74557e-119
NFATC3_MA0625.1	NFATC3	MA0625.1	C_NFATC1	15282	0.32165	2791	0.33647	2804	0.30288	2555	0.33347	2726	-0.00425	9.25091e-11	0.13305	7.957459999999999e-123	-0.00448	1.81748e-7	0.13603	2.6033e-133	0.00171	0.0385402	-0.14024	4.2560599999999996e-125
Npas2_MA0626.1	Npas2	MA0626.1	C_ARNT2	7470	0.39789	1902	0.38627	1792	0.38572	1763	0.37723	1738	0.11152	3.7199799999999995e-98	0.09279	1.3870399999999999e-90	0.15692	7.11947e-113	-0.00363	0.103614	0.05997	4.2625e-78	0.06657	1.1223200000000001e-76
POU2F3_MA0627.2	POU2F3	MA0627.2	C_POU2F1	16560	0.29331	2791	0.29186	2720	0.27662	2528	0.29156	2663	0.0793	1.10735e-102	0.15498	1.28719e-136	0.02161	3.18416e-43	0.08479	2.7770699999999995e-98	-0.0473	3.83606e-73	-0.13339	2.81013e-117
POU6F1_MA0628.1	POU6F1	MA0628.1	C_VSX2	3814	0.24815	427	0.25993	389	0.23072	371	0.27448	428	0.09738	1.7677e-76	0.16382	1.1837999999999999e-101	-0.0949	4.79434e-77	0.07761	6.846680000000001e-67	-0.18329	1.8175099999999995e-104	-0.25997	2.83575e-119
Rhox11_MA0629.1	Rhox11	MA0629.1	C_Rhox11	12643	0.35095	2209	0.38325	2223	0.33704	2190	0.38081	2252	0.00766	1.95949e-12	0.05374	5.5943e-85	-0.04114	1.51483e-71	0.04768	4.0544900000000004e-76	-0.04685	5.75826e-73	-0.09566	4.2664400000000005e-102
SHOX_MA0630.1	SHOX	MA0630.1	C_LHX9	5110	0.29638	644	0.32397	657	0.28736	606	0.32564	652	0.02377	3.5587799999999995e-34	0.08524	8.21481e-81	-0.0574	4.2391599999999994e-64	0.06513	2.3911899999999998e-71	-0.07667	2.6125600000000003e-76	-0.14049	2.86242e-102
Six3_MA0631.1	Six3	MA0631.1	C_Six3	8657	0.2571	1116	0.26353	1115	0.25124	1065	0.26258	1104	0.00504	1.23923e-4	0.05552	2.98394e-73	0.00321	0.0312326	0.05129	7.16238e-72	0.00106	0.0336417	-0.05071	1.18124e-68
TCFL5_MA0632.2	TCFL5	MA0632.2	C_TCFL5	10429	0.35415	2212	0.36374	2210	0.35579	2177	0.35145	2126	-0.00446	6.76734e-5	-0.05391	6.55909e-78	0.07197	1.44631e-89	-0.04688	3.85137e-72	0.07811	2.91678e-90	0.1329	1.03709e-114
Twist2_MA0633.1	Twist2	MA0633.1	C_Twist2	13498	0.30166	1941	0.31951	1898	0.28351	1828	0.31284	1836	-0.0022	0.0288188	0.07751	1.8870899999999998e-101	0.04558	3.4418799999999996e-79	0.07983	1.9685699999999996e-93	0.05089	6.67538e-77	-0.03046	1.20369e-55
ALX3_MA0634.1	ALX3	MA0634.1	C_ALX3	6414	0.33601	674	0.39195	693	0.30044	630	0.39434	696	0.03492	8.36463e-47	0.13578	2.74441e-110	-0.06989	1.58516e-74	0.10542	8.15616e-92	-0.10012	1.30308e-89	-0.20618	2.1199000000000003e-120
BARHL2_MA0635.1	BARHL2	MA0635.1	C_BARHL2	7067	0.35333	1264	0.38746	1270	0.323	1180	0.37997	1227	0.03725	5.75963e-56	0.16664	5.754099999999999e-118	-0.01274	7.650150000000001e-18	0.13314	2.00843e-108	-0.04421	1.41923e-57	-0.17803	2.1692400000000003e-120
BHLHE41_MA0636.1	BHLHE41	MA0636.1	C_TFEC	7244	0.46305	2138	0.46174	2087	0.4558	2034	0.4404	1968	0.06505	4.12285e-77	0.07165	3.2639e-81	0.16606	2.95618e-117	0.01575	3.7259800000000003e-23	0.11071	8.06238e-100	0.09502	2.8891299999999997e-93
CENPB_MA0637.1	CENPB	MA0637.1	C_CENPB	4133	0.47387	989	0.52703	997	0.44046	902	0.50621	929	0.00421	3.70227e-4	0.12529	1.8533599999999998e-99	0.06789	2.62658e-66	0.12082	6.71698e-90	0.06683	1.1127499999999999e-65	-0.059	1.84926e-58
CREB3_MA0638.1	CREB3	MA0638.1	C_CREB3	12196	0.40981	3013	0.41816	3041	0.39822	2896	0.39443	2822	0.01414	8.30301e-33	0.06384	2.1664600000000002e-88	0.12134	4.18313e-111	0.05152	1.02856e-74	0.11184	9.900009999999997e-116	0.05967	6.374559999999999e-84
DBP_MA0639.1	DBP	MA0639.1	C_DBP	9621	0.37717	2381	0.35732	2272	0.31782	1944	0.32086	1950	0.15324	2.4203200000000003e-120	0.38692	9.424919999999999e-160	0.37214	4.3534199999999994e-158	0.25425	7.818869999999998e-142	0.2435	5.404129999999999e-140	-0.02051	4.27769e-34
ELF3_MA0640.2	ELF3	MA0640.2	C_EHF	38180	0.29776	5809	0.32798	6219	0.28286	5529	0.29538	5523	-0.1778	2.9239799999999997e-156	0.07125	6.484219999999999e-118	0.15871	1.7378599999999998e-144	0.22653	7.03603e-167	0.31945	1.19486e-183	0.09109	1.51753e-120
ELF4_MA0641.1	ELF4	MA0641.1	C_EHF	15028	0.37408	3711	0.39648	3777	0.35828	3346	0.35369	3334	-0.1455	1.1815399999999998e-121	0.1375	6.268659999999999e-122	0.19436	1.01676e-133	0.26429	7.22102e-147	0.33079	1.40452e-164	0.05701	7.34066e-82
EN2_MA0642.1	EN2	MA0642.1	C_EN2	7288	0.39256	1188	0.43418	1175	0.37159	1123	0.43391	1167	0.05602	6.1913e-73	0.0667	2.38558e-71	0.00886	1.13969e-11	0.01893	5.07225e-31	-0.03884	6.79177e-59	-0.05631	6.7294900000000004e-74
Esrrg_MA0643.1	Esrrg	MA0643.1	C_Esrrg	14752	0.31705	2566	0.31422	2421	0.30125	2463	0.31118	2399	0.11817	6.20609e-114	0.06114	7.043439999999999e-93	0.12706	4.6471e-117	-0.0412	1.11809e-75	0.02413	4.21925e-47	0.07103	4.87063e-92
ESX1_MA0644.1	ESX1	MA0644.1	C_LHX9	6663	0.32176	828	0.35842	813	0.29874	749	0.36214	819	0.0494	3.69521e-61	0.12329	4.1951799999999996e-101	-0.05186	2.15359e-63	0.08036	2.79749e-81	-0.0954	1.1513400000000002e-88	-0.17425	2.87403e-114
ETV6_MA0645.1	ETV6	MA0645.1	C_EHF	18730	0.36095	3992	0.3956	4122	0.34217	3646	0.34993	3619	-0.18645	1.90143e-139	0.09738	6.3116e-111	0.19176	6.30804e-141	0.26033	4.48078e-151	0.36259	5.5115e-170	0.09635	1.45164e-111
GCM1_MA0646.1	GCM1	MA0646.1	C_GCM1	8374	0.29253	1291	0.30909	1364	0.29647	1375	0.30452	1352	-0.05176	4.3163699999999997e-66	-0.01649	1.00867e-24	-0.01321	3.11361e-17	0.02836	1.2578999999999999e-42	0.03545	4.0274599999999994e-54	0.00703	2.0053400000000001e-10
GRHL1_MA0647.1	GRHL1	MA0647.1	C_GRHL2	7892	0.29104	1153	0.30017	1140	0.27292	1113	0.30112	1138	0.07907	1.0125799999999999e-89	0.14129	1.6527099999999997e-113	-0.01085	2.33943e-18	0.0717	1.0958599999999999e-85	-0.08003	1.9413700000000003e-88	-0.15301	7.55805e-117
GSC_MA0648.1	GSC	MA0648.1	C_OTX2	6197	0.39153	977	0.45304	1023	0.35727	970	0.44681	1003	-0.01102	3.05177e-12	0.02794	2.0755399999999998e-44	-0.04524	1.19903e-59	0.03824	1.07937e-47	-0.03376	1.06172e-47	-0.07097	1.08961e-78
HEY2_MA0649.1	HEY2	MA0649.1	C_HEY1	6816	0.39969	1723	0.39322	1661	0.38971	1609	0.37864	1578	0.07763	9.58058e-85	0.07209	6.98395e-86	0.14826	6.584589999999999e-112	0.00542	1.64164e-5	0.08249	2.89618e-87	0.07923	3.1061499999999996e-86
HOXA13_MA0650.2	HOXA13	MA0650.2	C_HOXA13	13476	0.31526	2238	0.33203	2197	0.30336	2109	0.33318	2278	0.04041	2.96851e-69	0.08403	6.35673e-99	-0.05045	8.16931e-78	0.0488	5.1877500000000005e-77	-0.08697	6.162569999999999e-101	-0.13558	5.7990300000000004e-120
HOXC11_MA0651.1	HOXC11	MA0651.1	C_HOXC10	6576	0.33665	1106	0.37142	1109	0.30783	1003	0.36378	1093	0.05618	1.29279e-72	0.20496	2.5307999999999996e-126	0.00364	0.0134036	0.15262	2.52852e-115	-0.04488	7.4499299999999995e-65	-0.20443	1.10729e-121
IRF8_MA0652.1	IRF8	MA0652.1	C_IRF8	11437	0.31619	1984	0.33816	2020	0.30433	1893	0.32665	1944	-0.04515	3.59652e-71	0.0421	4.77591e-71	-0.00666	2.21116e-9	0.08223	1.0920600000000001e-94	0.0374	4.21254e-68	-0.04661	5.90866e-71
IRF9_MA0653.1	IRF9	MA0653.1	C_IRF8	12784	0.30931	2190	0.32829	2237	0.29682	2055	0.3178	2156	-0.04299	7.98252e-69	0.06594	4.46199e-94	-0.01073	1.27257e-18	0.10437	5.54613e-111	0.03117	1.1167199999999999e-65	-0.07514	1.5870299999999998e-92
ISX_MA0654.1	ISX	MA0654.1	C_LHX9	5110	0.29638	644	0.32397	657	0.28736	606	0.32564	652	0.02377	3.5587799999999995e-34	0.08524	8.21481e-81	-0.0574	4.2391599999999994e-64	0.06513	2.3911899999999998e-71	-0.07667	2.6125600000000003e-76	-0.14049	2.86242e-102
JDP2_MA0655.1	JDP2	MA0655.1	C_FOSL1::JUN	11422	0.346	2046	0.3615	1959	0.31601	1877	0.35063	1897	0.05468	1.479e-75	0.15303	3.43404e-120	0.10822	1.3008799999999998e-104	0.10549	3.5659899999999995e-106	0.06336	7.19911e-83	-0.04491	7.84468e-68
JDP2var.2_MA0656.1	JDP2(var.2)	MA0656.1	C_FOSL2::JUND(var.2)	14930	0.40115	3798	0.40487	3846	0.38053	3534	0.36876	3500	-0.01933	2.63876e-46	0.17143	9.28984e-132	0.21055	2.6389099999999995e-145	0.18538	7.891469999999999e-140	0.23235	7.07728e-151	0.04024	1.4627100000000001e-74
KLF13_MA0657.1	KLF13	MA0657.1	C_KLF13	16008	0.46041	4138	0.49391	4283	0.47171	4259	0.47643	4062	-0.04889	7.835059999999999e-78	-0.08228	4.604799999999999e-109	0.05012	4.0591499999999996e-84	-0.03779	6.90258e-76	0.09565	1.60868e-111	0.13644	1.03814e-126
LHX6_MA0658.1	LHX6	MA0658.1	C_VSX2	4860	0.28105	550	0.30371	522	0.25785	501	0.31496	550	0.07347	8.001159999999999e-71	0.15561	6.64045e-110	-0.0732	2.99546e-68	0.092	6.13295e-80	-0.13884	1.1485299999999999e-95	-0.23006	1.78919e-117
MAFG_MA0659.2	MAFG	MA0659.2	C_MAFG	16529	0.30281	2844	0.29816	2677	0.28952	2716	0.29411	2629	0.10734	1.5359199999999997e-118	0.0996	8.02265e-108	0.12014	2.2625299999999998e-123	0.00553	3.39595e-7	0.02832	2.71575e-62	0.02403	1.21142e-46
MEF2B_MA0660.1	MEF2B	MA0660.1	C_MEF2A	10858	0.31695	1482	0.34732	1504	0.2849	1392	0.33709	1438	0.00439	8.94015e-5	0.16331	7.6951e-128	0.0413	4.3230799999999995e-65	0.15947	1.9379099999999998e-122	0.03918	6.315919999999999e-63	-0.12568	3.6630699999999996e-112
MEOX1_MA0661.1	MEOX1	MA0661.1	C_VSX2	6831	0.32447	783	0.37235	779	0.29398	762	0.3739	806	0.01952	5.07487e-30	0.09867	1.5732099999999997e-93	-0.05648	6.4245e-68	0.08348	7.6210399999999996e-87	-0.07198	2.24688e-81	-0.15425	1.6520999999999998e-113
MIXL1_MA0662.1	MIXL1	MA0662.1	C_LHX9	5973	0.32274	727	0.36406	742	0.30264	691	0.36584	734	0.03531	2.2317600000000002e-47	0.11372	1.42615e-90	-0.05061	7.42564e-62	0.08333	3.2512300000000004e-82	-0.08078	4.26548e-81	-0.16358	5.61098e-111
MLX_MA0663.1	MLX	MA0663.1	C_ARNT2	6896	0.46347	2047	0.46535	1979	0.45743	1929	0.44435	1896	0.0667	8.68204e-78	0.07418	2.7642200000000003e-82	0.14377	1.6994699999999998e-110	0.0159	7.88436e-24	0.08654	8.31295e-89	0.07107	1.83628e-80
MLXIPL_MA0664.1	MLXIPL	MA0664.1	C_ARNT2	6604	0.46752	1943	0.46497	1852	0.45816	1815	0.44562	1772	0.09676	6.11264e-86	0.08414	1.52526e-83	0.16263	4.32646e-108	-6.9e-4	0.365068	0.0778	9.810800000000001e-77	0.07983	8.11417e-78
MSC_MA0665.1	MSC	MA0665.1	C_MSC	22846	0.28397	3450	0.2922	3519	0.28276	3542	0.2903	3494	-0.01658	1.08844e-42	0.01018	2.0456599999999998e-29	0.00132	4.59636e-4	0.0252	4.4103799999999997e-63	0.01864	5.836189999999999e-53	-0.00605	1.32991e-11
MSX1_MA0666.1	MSX1	MA0666.1	C_EN1	6157	0.32819	955	0.35347	983	0.32211	949	0.35229	992	0.021	1.70682e-30	0.04286	9.081499999999999e-57	-0.05166	4.69113e-64	0.026	1.18317e-37	-0.06855	1.07815e-75	-0.0932	1.41124e-88
MYF6_MA0667.1	MYF6	MA0667.1	C_Tcf21	15932	0.28869	2487	0.2934	2468	0.27872	2434	0.29166	2451	0.03473	4.02717e-68	0.07687	6.42346e-102	0.0236	2.2688599999999996e-52	0.04662	4.07643e-80	-0.00548	4.55846e-12	-0.05298	1.2357299999999998e-86
NEUROD2_MA0668.1	NEUROD2	MA0668.1	C_Atoh1	6345	0.35373	926	0.40519	1013	0.33398	989	0.39548	971	-0.05102	2.4456199999999996e-63	0.00272	0.0188566	-0.02342	8.974569999999999e-34	0.04754	6.13408e-61	0.0241	1.4703500000000001e-33	-0.02346	7.85834e-34
NEUROG2_MA0669.1	NEUROG2	MA0669.1	C_ATOH7	10610	0.30135	1595	0.32433	1689	0.29633	1675	0.31801	1661	-0.04737	5.5343900000000005e-68	-0.02988	5.36438e-58	-0.01956	1.4124299999999999e-39	0.01166	4.14577e-20	0.0248	1.4986100000000001e-47	0.01447	9.04429e-28
NFIA_MA0670.1	NFIA	MA0670.1	C_NFIA	15122	0.31235	2760	0.31008	2700	0.31285	2825	0.31005	2678	0.04541	4.71389e-75	-0.06086	1.55758e-85	0.01484	4.3133399999999995e-32	-0.0983	8.97807e-108	-0.02343	5.91625e-46	0.08413	5.80061e-99
NFIX_MA0671.1	NFIX	MA0671.1	C_NFIA	15926	0.34421	3197	0.35195	3159	0.34335	3282	0.34243	3092	0.01792	5.5703399999999995e-43	-0.07587	2.50161e-97	0.02866	6.1037800000000006e-61	-0.08988	1.13441e-99	0.01557	6.49117e-36	0.11462	1.7454199999999997e-115
NKX2-3_MA0672.1	NKX2-3	MA0672.1	C_NKX2-3	10120	0.30743	1545	0.33324	1565	0.29828	1550	0.3318	1563	-0.01882	1.2560500000000001e-33	-0.00208	5.68369e-4	-0.03888	9.22138e-59	0.0151	3.4105399999999996e-20	-0.01986	2.84091e-35	-0.03383	3.46979e-58
NKX2-8_MA0673.1	NKX2-8	MA0673.1	C_NKX2-3	9878	0.3291	1655	0.35552	1694	0.31752	1668	0.3544	1695	-0.01205	1.1465600000000001e-26	0.01204	4.943740000000001e-18	-0.0325	2.67695e-60	0.02327	5.694209999999999e-44	-0.01963	1.8134699999999998e-34	-0.04218	7.79647e-65
NKX6-1_MA0674.1	NKX6-1	MA0674.1	C_NKX6-2	7788	0.28308	919	0.306	916	0.26005	881	0.31462	968	0.04719	2.1008899999999998e-64	0.12472	4.46401e-99	-0.06689	4.6167899999999995e-78	0.08294	1.15947e-87	-0.10735	3.838249999999999e-98	-0.19298	2.79466e-123
NKX6-2_MA0675.1	NKX6-2	MA0675.1	C_NKX6-2	6955	0.27345	827	0.29433	837	0.25946	801	0.30422	870	0.0298	3.3275599999999997e-49	0.10258	2.43082e-95	-0.0874	1.4733099999999999e-90	0.07669	1.54474e-86	-0.11269	1.6486699999999997e-101	-0.19022	4.1121e-124
Nr2e1_MA0676.1	Nr2e1	MA0676.1	C_Nr2e1	12966	0.32184	2200	0.34134	2134	0.29752	2019	0.34054	2160	0.05484	5.29501e-82	0.11903	1.5852399999999998e-113	-0.01625	2.1206099999999997e-37	0.07102	1.32675e-91	-0.06502	9.46342e-91	-0.13792	1.9547199999999999e-122
Nr2f6_MA0677.1	Nr2f6	MA0677.1	C_NR2C2	20902	0.3528	4054	0.35292	3771	0.33775	4041	0.3615	3862	0.15431	1.94888e-135	-8.3e-4	0.123542	0.08788	1.5641199999999997e-109	-0.13278	1.9093399999999998e-129	-0.04901	1.08339e-86	0.09567	6.38002e-115
OLIG2_MA0678.1	OLIG2	MA0678.1	C_Atoh1	7255	0.31795	903	0.3561	937	0.28391	842	0.34858	911	0.00227	0.00391694	0.15516	4.62663e-111	0.00834	5.43896e-12	0.15195	3.55101e-110	0.00882	4.54363e-12	-0.14735	4.63742e-109
ONECUT1_MA0679.2	ONECUT1	MA0679.2	C_ONECUT1	19674	0.27193	2920	0.26523	2688	0.24854	2600	0.27329	2789	0.15101	4.14026e-136	0.19042	6.946449999999999e-145	0.01529	9.697009999999999e-43	0.05928	7.1044899999999995e-96	-0.12183	7.19724e-123	-0.18561	8.917039999999999e-145
PAX7_MA0680.1	PAX7	MA0680.1	C_PAX3	5110	0.26305	766	0.25129	750	0.23967	649	0.2627	739	0.14472	1.0704899999999999e-103	0.20561	8.62854e-124	-0.04506	1.08215e-57	0.0792	1.1950300000000001e-77	-0.17831	7.678370000000001e-114	-0.26112	5.08512e-130
PHOX2B_MA0681.2	PHOX2B	MA0681.2	C_PHOX2B	14586	0.22624	1426	0.23387	1433	0.20449	1338	0.24413	1522	0.12319	8.853479999999999e-121	0.18646	5.1642099999999995e-133	-0.10629	1.93046e-113	0.07897	3.8806599999999994e-101	-0.21955	1.2547199999999999e-144	-0.29709	1.2169899999999998e-157
PITX1_MA0682.2	PITX1	MA0682.2	C_OTX2	7177	0.43649	1119	0.52088	1162	0.39186	1108	0.51344	1151	0.00601	5.40962e-7	0.03568	2.9367499999999992e-52	-0.05839	8.91841e-75	0.03176	2.19641e-48	-0.06363	2.37793e-78	-0.09426	6.93279e-95
POU4F2_MA0683.1	POU4F2	MA0683.1	C_POU4F2	13036	0.29239	1766	0.308	1661	0.26445	1632	0.31746	1816	0.14791	8.00401e-124	0.16853	8.86809e-138	-0.032	1.10925e-58	0.03861	1.94213e-67	-0.167	9.352249999999999e-129	-0.20561	7.641989999999999e-142
RUNX3_MA0684.2	RUNX3	MA0684.2	C_RUNX3	16236	0.30401	2456	0.32862	2511	0.29019	2458	0.32129	2487	-0.0188	7.001149999999999e-45	0.04436	5.54714e-80	-0.00904	4.68302e-22	0.06058	3.8172099999999996e-93	0.01033	3.66886e-25	-0.05183	1.0626199999999999e-86
SP4_MA0685.1	SP4	MA0685.1	C_SP4	27718	0.45558	6863	0.49098	7113	0.46336	6978	0.47188	6644	-0.07595	2.12534e-112	-0.09932	4.919819999999999e-123	0.07776	1.86742e-114	-0.03032	8.96925e-75	0.14728	4.0305099999999996e-136	0.17988	3.64277e-151
SPDEF_MA0686.1	SPDEF	MA0686.1	C_SPDEF	10658	0.39194	2712	0.4098	2724	0.36765	2491	0.36774	2470	-0.0922	1.36632e-97	0.15461	3.51894e-122	0.19769	5.5364699999999995e-130	0.23184	1.6776399999999999e-140	0.28439	1.3072999999999999e-145	0.03971	5.46681e-62
SPIC_MA0687.1	SPIC	MA0687.1	C_SPIC	20045	0.28699	3093	0.30789	3160	0.27522	2879	0.28575	2935	-0.122	6.485929999999999e-129	0.08189	1.3623799999999998e-113	0.0984	1.46007e-112	0.18749	3.3249699999999996e-147	0.20997	4.48356e-152	0.01796	2.35812e-48
TBX2_MA0688.1	TBX2	MA0688.1	C_TBX2	14195	0.27633	1689	0.30263	1744	0.26209	1651	0.29754	1700	-0.01532	1.61582e-31	0.06223	2.69399e-85	0.00297	1.82707e-5	0.07544	2.1909899999999997e-100	0.01923	8.468809999999999e-44	-0.05806	1.32584e-88
TBX20_MA0689.1	TBX20	MA0689.1	C_TBX2	14870	0.3013	1880	0.3369	1900	0.27957	1811	0.32751	1842	-0.0034	4.91095e-9	0.08081	2.3750099999999997e-100	0.03651	5.5352e-66	0.08216	6.3315e-100	0.04206	7.59334e-72	-0.04302	2.29587e-73
TBX21_MA0690.1	TBX21	MA0690.1	C_TBX2	13571	0.28377	1729	0.30725	1768	0.267	1647	0.30006	1694	-0.00884	1.51217e-19	0.08107	5.605859999999999e-98	0.04374	8.8035e-73	0.08753	2.2692e-102	0.053900000000000003	1.25981e-81	-0.03584	4.22264e-66
TFAP4_MA0691.1	TFAP4	MA0691.1	C_MSC	18133	0.3008	3075	0.30562	3116	0.30026	3104	0.29831	2991	-0.02052	3.21042e-47	0.01119	4.65449e-26	0.05285	2.55663e-86	0.02952	8.51407e-66	0.07402	1.5408799999999999e-100	0.04518	9.16311e-80
TFEB_MA0692.1	TFEB	MA0692.1	C_TFEC	12444	0.41364	3239	0.41364	3189	0.41386	3143	0.39744	3033	0.02985	2.4160299999999998e-57	0.02337	1.6619899999999998e-53	0.13408	3.55847e-120	-0.00146	0.427743	0.11064	4.259789999999999e-112	0.11502	1.00159e-113
VDR_MA0693.2	VDR	MA0693.2	C_VDR	13611	0.35132	2395	0.36946	2314	0.33142	2321	0.3757	2344	0.07599	1.4016299999999999e-96	0.04671	1.04404e-72	0.01666	7.18957e-32	-0.01808	2.1707299999999998e-44	-0.04998	1.47402e-81	-0.02876	1.01017e-60
ZBTB7B_MA0694.1	ZBTB7B	MA0694.1	C_ZBTB7B	12005	0.34216	1907	0.38563	2028	0.33185	1977	0.37689	1956	-0.05532	6.24301e-79	-0.04609	1.0684200000000002e-70	-0.00831	1.6977e-14	0.00347	3.65481e-6	0.04403	8.1751e-71	0.04221	4.0641599999999995e-69
ZBTB7C_MA0695.1	ZBTB7C	MA0695.1	C_ZBTB7B	14671	0.30761	2250	0.33247	2391	0.30721	2396	0.32421	2319	-0.04271	1.01191e-72	-0.05264	4.67356e-78	0.01251	3.5388499999999996e-31	-0.01413	3.92143e-26	0.05337	6.12288e-85	0.07001	2.22876e-88
ZIC1_MA0696.1	ZIC1	MA0696.1	C_ZIC5	21548	0.32629	4056	0.34548	4408	0.36181	4827	0.35081	4529	-0.10111	5.112419999999999e-122	-0.25275	6.345009999999999e-157	-0.12227	3.2429399999999996e-130	-0.16392	6.632519999999999e-141	-0.03266	1.19005e-71	0.1445	7.34372e-136
ZIC3_MA0697.1	ZIC3	MA0697.1	C_ZIC5	19837	0.33567	3718	0.35662	4026	0.36433	4375	0.36009	4120	-0.09915	9.39471e-117	-0.22914	2.2111299999999998e-144	-0.1048	3.8333700000000003e-119	-0.14194	4.9365699999999997e-135	-0.01665	1.70728e-46	0.13685	3.01302e-133
ZBTB18_MA0698.1	ZBTB18	MA0698.1	C_TWIST1	21298	0.2938	3283	0.30581	3252	0.28386	3219	0.30421	3239	-0.00337	8.17922e-7	0.01514	3.2392e-38	0.0147	2.75922e-38	0.01895	2.52646e-47	0.02022	1.5384e-50	0.00241	0.0103227
LBX2_MA0699.1	LBX2	MA0699.1	C_LHX9	6002	0.31775	782	0.34801	796	0.3016	740	0.34923	789	0.04502	7.68117e-54	0.09666	3.28359e-91	-0.03332	2.57318e-48	0.05837	6.724839999999999e-65	-0.07193	1.84432e-77	-0.12866	2.9899099999999996e-101
LHX2_MA0700.2	LHX2	MA0700.2	C_EN1	7846	0.31407	1079	0.33648	1086	0.30404	1030	0.34143	1119	0.05692	2.03573e-71	0.08155	1.5454799999999998e-92	-0.06616	5.09327e-75	0.03296	1.6616299999999998e-49	-0.116	1.0849699999999998e-98	-0.14727	7.2378699999999985e-109
LHX9_MA0701.2	LHX9	MA0701.2	C_LHX9	6301	0.32892	746	0.37366	770	0.30654	706	0.37341	775	0.02657	5.1372299999999997e-42	0.09925	2.63709e-91	-0.05457	1.12358e-67	0.07654	2.9801900000000002e-83	-0.07634	7.09595e-82	-0.15181	2.27828e-111
LMX1A_MA0702.2	LMX1A	MA0702.2	C_LHX5	6050	0.31617	584	0.3702	576	0.27732	546	0.37761	627	0.06244	8.52543e-67	0.14106	2.4733199999999996e-107	-0.1093	2.33278e-90	0.0866	2.16429e-80	-0.16615	3.8379e-108	-0.25028	1.1763699999999999e-125
LMX1B_MA0703.2	LMX1B	MA0703.2	C_Lhx4	6893	0.29412	726	0.33164	688	0.26034	661	0.34323	757	0.09847	3.4970399999999996e-92	0.15369	2.14771e-115	-0.10464	1.2344099999999998e-93	0.06723	2.1415900000000002e-76	-0.19788	4.47727e-121	-0.26032	6.67181e-133
Lhx4_MA0704.1	Lhx4	MA0704.1	C_Lhx4	3749	0.25051	335	0.27874	319	0.2208	285	0.2845	325	0.08326	2.35709e-75	0.18432	7.162829999999999e-104	-0.07424	1.2881899999999998e-69	0.11126	2.16213e-87	-0.14975	2.31554e-99	-0.2605	3.97541e-123
Lhx8_MA0705.1	Lhx8	MA0705.1	C_LHX9	6733	0.32146	815	0.35978	807	0.29558	748	0.35948	812	0.03733	2.56784e-50	0.1089	1.5318999999999997e-93	-0.0251	1.51871e-37	0.07693	4.44253e-80	-0.05627	4.48742e-68	-0.1322	1.1780799999999998e-103
MEOX2_MA0706.1	MEOX2	MA0706.1	C_LHX5	7584	0.34182	814	0.39462	816	0.30153	765	0.40521	863	0.05634	6.455709999999999e-84	0.16419	7.061689999999999e-115	-0.06738	2.71398e-79	0.11467	2.3442999999999998e-113	-0.11708	8.294339999999999e-103	-0.23328	2.10024e-132
MNX1_MA0707.1	MNX1	MA0707.1	C_Lhx4	8800	0.28568	959	0.31484	944	0.25958	892	0.32573	975	0.07751	1.10735e-88	0.14848	1.0534399999999999e-122	-0.08315	8.406819999999998e-93	0.0804	4.99781e-92	-0.15286	5.04043e-117	-0.23356	3.46494e-135
MSX2_MA0708.1	MSX2	MA0708.1	C_EN1	6193	0.3361	875	0.36614	903	0.32564	858	0.36678	910	0.03662	6.2931199999999996e-49	0.0568	6.6279199999999994e-71	-0.04977	7.33378e-63	0.02629	3.95698e-44	-0.08043	4.7166199999999994e-86	-0.10484	1.7932e-97
Msx3_MA0709.1	Msx3	MA0709.1	C_EN1	6193	0.3361	875	0.36614	903	0.32564	858	0.36678	910	0.03662	6.2931199999999996e-49	0.0568	6.6279199999999994e-71	-0.04977	7.33378e-63	0.02629	3.95698e-44	-0.08043	4.7166199999999994e-86	-0.10484	1.7932e-97
NOTO_MA0710.1	NOTO	MA0710.1	C_VSX2	6391	0.30267	692	0.33891	678	0.26898	639	0.34315	704	0.04394	1.9832600000000002e-55	0.1692	4.22284e-114	-0.04099	2.3935799999999993e-52	0.12941	3.9141099999999996e-100	-0.07924	3.039e-79	-0.21083	7.05324e-121
OTX1_MA0711.1	OTX1	MA0711.1	C_OTX2	3899	0.46808	634	0.55199	637	0.41251	601	0.54365	626	0.00266	0.662741	0.07125	1.29114e-66	-0.04824	8.738319999999998e-52	0.07003	1.06313e-66	-0.04873	3.6616099999999995e-52	-0.12003	3.58943e-88
OTX2_MA0712.2	OTX2	MA0712.2	C_OTX2	7868	0.43116	1187	0.51998	1230	0.38667	1191	0.51114	1240	0.00807	2.22158e-9	0.02897	1.09558e-43	-0.07081	7.184819999999999e-78	0.02313	5.56003e-40	-0.07801	6.31402e-82	-0.10017	1.77308e-92
PHOX2A_MA0713.1	PHOX2A	MA0713.1	C_PHOX2A	8974	0.26967	977	0.29109	984	0.24461	907	0.29848	988	0.08577	3.37188e-91	0.15693	3.0654199999999997e-115	-0.0735	1.70479e-85	0.08074	1.6451199999999998e-92	-0.15275	2.2166899999999993e-116	-0.23158	4.2662099999999997e-137
PITX3_MA0714.1	PITX3	MA0714.1	C_OTX2	6385	0.37123	1001	0.41741	1023	0.34063	970	0.42044	1022	0.01481	1.05496e-23	0.05392	2.33736e-69	-0.070930000000000007	7.48566e-86	0.04239	1.76805e-59	-0.08442	4.12017e-93	-0.12644	3.92495e-110
PROP1_MA0715.1	PROP1	MA0715.1	C_PHOX2A	8802	0.22444	861	0.23283	889	0.20566	820	0.23864	914	0.10519	4.747459999999999e-98	0.1968	2.75456e-128	-0.08182	2.04629e-87	0.10484	1.67446e-99	-0.17919	8.43011e-121	-0.28077	4.656129999999999e-140
PRRX1_MA0716.1	PRRX1	MA0716.1	C_LHX9	5110	0.29638	644	0.32397	657	0.28736	606	0.32564	652	0.02377	3.5587799999999995e-34	0.08524	8.21481e-81	-0.0574	4.2391599999999994e-64	0.06513	2.3911899999999998e-71	-0.07667	2.6125600000000003e-76	-0.14049	2.86242e-102
RAX2_MA0717.1	RAX2	MA0717.1	C_LHX9	5110	0.29638	644	0.32397	657	0.28736	606	0.32564	652	0.02377	3.5587799999999995e-34	0.08524	8.21481e-81	-0.0574	4.2391599999999994e-64	0.06513	2.3911899999999998e-71	-0.07667	2.6125600000000003e-76	-0.14049	2.86242e-102
RAX_MA0718.1	RAX	MA0718.1	C_LHX9	6639	0.28275	848	0.3029	825	0.2728	792	0.30658	854	0.06494	8.87669e-72	0.11711	3.1712900000000003e-102	-0.06067	3.68161e-66	0.06136	4.60556e-75	-0.11826	2.1253800000000002e-102	-0.17761	8.144760000000001e-120
RHOXF1_MA0719.1	RHOXF1	MA0719.1	C_RHOXF1	8059	0.37301	1254	0.41644	1251	0.34846	1232	0.41508	1260	0.0119	5.13719e-19	0.00979	2.66401e-16	-0.02616	2.5305699999999998e-37	5.6e-4	0.77637	-0.03486	9.44051e-56	-0.03398	8.90167e-47
Shox2_MA0720.1	Shox2	MA0720.1	C_LHX9	5110	0.29638	644	0.32397	657	0.28736	606	0.32564	652	0.02377	3.5587799999999995e-34	0.08524	8.21481e-81	-0.0574	4.2391599999999994e-64	0.06513	2.3911899999999998e-71	-0.07667	2.6125600000000003e-76	-0.14049	2.86242e-102
UNCX_MA0721.1	UNCX	MA0721.1	C_LHX9	5110	0.29638	644	0.32397	657	0.28735	606	0.32565	652	0.02392	2.25257e-34	0.0854	6.82051e-81	-0.05758	3.13688e-64	0.06515	2.32392e-71	-0.07699	1.73768e-76	-0.14083	2.25231e-102
VAX1_MA0722.1	VAX1	MA0722.1	C_LHX5	5456	0.29599	547	0.33381	556	0.26342	528	0.34135	585	0.06916	9.74303e-72	0.15978	2.0946999999999998e-109	-0.07337	5.45904e-71	0.09929	2.29651e-86	-0.13468	3.0465e-97	-0.23247	6.430209999999999e-121
VAX2_MA0723.1	VAX2	MA0723.1	C_LHX5	5908	0.33431	683	0.38447	682	0.29579	650	0.38435	702	0.06138	2.90516e-67	0.14519	7.305309999999999e-105	-0.041	8.56898e-55	0.0922	3.3038099999999997e-84	-0.09365	5.45961e-89	-0.18628	2.3457699999999998e-118
VENTX_MA0724.1	VENTX	MA0724.1	C_VENTX	6306	0.36313	935	0.40801	911	0.32606	857	0.4039	924	0.06836	8.5296e-80	0.15556	4.7116099999999995e-113	-0.02167	6.18652e-30	0.09596	1.1183599999999997e-93	-0.08209	3.34446e-83	-0.18039	1.36027e-118
VSX1_MA0725.1	VSX1	MA0725.1	C_VSX2	5211	0.28548	495	0.32233	503	0.25067	450	0.32546	510	0.06062	5.5432799999999994e-58	0.18808	9.274419999999998e-109	-0.04658	9.386729999999998e-52	0.13427	5.33792e-92	-0.09977	1.59522e-81	-0.23533	2.608e-117
VSX2_MA0726.1	VSX2	MA0726.1	C_VSX2	5211	0.28548	495	0.32233	503	0.25067	450	0.32546	510	0.06062	5.5432799999999994e-58	0.18808	9.274419999999998e-109	-0.04658	9.386729999999998e-52	0.13427	5.33792e-92	-0.09977	1.59522e-81	-0.23533	2.608e-117
NR3C2_MA0727.1	NR3C2	MA0727.1	C_NR3C2	10707	0.29255	1723	0.30453	1810	0.28446	1697	0.30359	1724	-0.06945	1.41067e-85	0.04094	1.19987e-63	-8e-5	0.718699	0.10049	1.0824899999999999e-101	0.06517	1.5311100000000001e-83	-0.0395	5.27557e-62
Nr2f6var.2_MA0728.1	Nr2f6(var.2)	MA0728.1	C_Nr2f6(var.2)	15948	0.30568	2640	0.30428	2482	0.29834	2631	0.31447	2577	0.10546	3.41709e-110	0.01041	8.88462e-23	0.05227	3.15036e-80	-0.0795	3.51618e-99	-0.04084	7.14947e-71	0.04647	2.878e-75
RARA_MA0729.1	RARA	MA0729.1	C_RARA	14408	0.30983	2343	0.31333	2208	0.296	2254	0.31851	2289	0.10159	4.03105e-113	0.04701	8.47394e-81	0.06289	1.0102799999999999e-92	-0.03967	2.44651e-65	-0.02573	6.7576e-48	0.01853	8.3546e-38
RARAvar.2_MA0730.1	RARA(var.2)	MA0730.1	C_RARA(var.2)	16130	0.33564	2547	0.36248	2541	0.32255	2683	0.36102	2568	0.02391	1.8896199999999998e-53	-0.02229	1.03396e-47	0.03401	7.378700000000001e-67	-0.04139	2.64042e-71	0.01558	1.2858e-38	0.06204	7.448840000000001e-88
BCL6B_MA0731.1	BCL6B	MA0731.1	C_BCL6B	8939	0.32262	1554	0.34032	1595	0.29538	1429	0.33279	1506	0.03285	8.30373e-50	0.16147	5.28821e-113	0.02109	4.09084e-33	0.13282	9.572199999999998e-109	-0.00588	6.68022e-9	-0.1448	3.9241999999999997e-113
EGR3_MA0732.1	EGR3	MA0732.1	C_EGR1	21120	0.38307	3920	0.42122	4055	0.37856	4032	0.40643	3893	-0.10133	8.504689999999998e-118	-0.13552	4.42277e-128	0.01414	6.62738e-35	-0.0439	1.0519100000000001e-82	0.1082	6.626250000000001e-120	0.16054	3.9582e-138
EGR4_MA0733.1	EGR4	MA0733.1	C_EGR1	23215	0.35637	4116	0.38171	4252	0.35322	4210	0.37054	4057	-0.06873	2.75982e-99	-0.10079	7.454529999999999e-118	0.04051	1.4251e-76	-0.03808	7.198760000000001e-83	0.10478	9.726619999999999e-126	0.14959	5.21494e-135
GLI2_MA0734.2	GLI2	MA0734.2	C_GLI3	19805	0.32004	3053	0.34596	3187	0.31742	3199	0.33268	3036	-0.08712	2.9768399999999997e-109	-0.07479	2.55505e-102	0.03809	8.182070000000001e-76	0.00261	0.00187797	0.11917	2.10432e-122	0.1193	3.9828199999999996e-125
GLIS1_MA0735.1	GLIS1	MA0735.1	C_GLIS1	8413	0.32356	1326	0.34424	1369	0.31811	1369	0.33642	1318	-0.01306	1.94853e-25	-0.01321	7.02684e-21	0.05787	9.54726e-75	-6.9e-4	0.164652	0.07184	5.91243e-82	0.07429	7.51451e-90
GLIS2_MA0736.1	GLIS2	MA0736.1	C_GLIS2	14178	0.31842	2161	0.34461	2288	0.32816	2442	0.3417	2293	-0.05066	3.2709400000000004e-82	-0.14419	3.80157e-120	-0.00847	8.50082e-17	-0.09553	3.16913e-108	0.0387	5.1181899999999994e-71	0.14179	4.937589999999999e-126
GLIS3_MA0737.1	GLIS3	MA0737.1	C_GLIS2	11800	0.32236	1657	0.35452	1713	0.31604	1751	0.34493	1673	-0.02244	1.20632e-39	-0.05329	1.64193e-81	0.06833	2.36638e-87	-0.03192	1.04697e-56	0.09116	8.046719999999999e-101	0.12559	1.84589e-114
HIC2_MA0738.1	HIC2	MA0738.1	C_HIC2	12895	0.33419	2365	0.35215	2462	0.34426	2595	0.34984	2487	-0.05557	1.98033e-79	-0.11868	9.840739999999998e-109	-0.05333	6.1425599999999995e-87	-0.06973	8.933e-89	-0.0016	0.00265474	0.0749	4.5424799999999996e-100
Hic1_MA0739.1	Hic1	MA0739.1	C_Hic1	15547	0.35277	2976	0.37946	3065	0.35631	3185	0.3724	3098	-0.02849	1.85143e-60	-0.10164	6.53454e-112	-0.0397	3.9545e-74	-0.07625	9.2691e-102	-0.01259	4.1135700000000004e-30	0.07181	1.86338e-99
KLF14_MA0740.1	KLF14	MA0740.1	C_KLF9	23196	0.4345	5734	0.45724	5921	0.44918	5834	0.44084	5552	-0.0576	2.4910099999999997e-100	-0.09709	1.5273199999999998e-115	0.07438	4.78171e-111	-0.0441	1.73948e-80	0.12784	1.33674e-131	0.1751	9.560999999999999e-142
KLF16_MA0741.1	KLF16	MA0741.1	C_KLF9	43153	0.3798	8449	0.40653	8821	0.38536	8751	0.39173	8293	-0.06426	6.853199999999998e-116	-0.11378	9.673739999999999e-135	0.07419	6.07634e-122	-0.0546	3.41573e-105	0.13256	6.555539999999999e-148	0.1926	2.25126e-158
Klf12_MA0742.1	Klf12	MA0742.1	C_Klf12	19001	0.4009	4049	0.42803	4246	0.40584	4169	0.40452	3842	-0.05267	1.25822e-91	-0.06539	3.66323e-95	0.11938	2.4480799999999996e-127	-0.01766	5.2490399999999996e-42	0.16814	3.20235e-135	0.18611	1.40006e-139
SCRT1_MA0743.2	SCRT1	MA0743.2	C_SCRT1	19348	0.30727	3064	0.32331	3131	0.31207	3292	0.33057	3222	0.00189	0.00192143	-0.06604	5.72901e-97	-0.06305	5.924729999999999e-92	-0.0657	7.586789999999999e-100	-0.06396	1.30772e-94	0.00812	2.51251e-20
SCRT2_MA0744.2	SCRT2	MA0744.2	C_SCRT1	20555	0.29753	3204	0.31091	3285	0.30312	3461	0.31498	3362	-0.01266	4.45672e-36	-0.05701	1.1524999999999998e-96	-0.04186	3.46485e-83	-0.04432	8.54039e-78	-0.02891	6.93357e-60	0.02038	3.87987e-50
SNAI2_MA0745.2	SNAI2	MA0745.2	C_Rbpjl	20314	0.27063	2804	0.27883	2784	0.27728	3038	0.28711	2976	0.01485	2.63117e-36	-0.05482	2.2748699999999996e-96	-0.05485	5.24514e-100	-0.06501	1.34188e-97	-0.06726	1.1078599999999998e-98	0.00453	3.96347e-7
SP3_MA0746.2	SP3	MA0746.2	C_KLF9	32045	0.42352	7182	0.45424	7506	0.4314	7354	0.43419	6946	-0.07779	4.34695e-117	-0.09994	1.7417699999999998e-118	0.09516	5.2252699999999995e-126	-0.02965	6.03786e-76	0.16549	7.61617e-147	0.19856	1.6295099999999996e-157
SP8_MA0747.1	SP8	MA0747.1	C_KLF9	38823	0.37112	7718	0.39134	8054	0.37892	8002	0.37888	7611	-0.05207	2.8406999999999998e-101	-0.11073	4.8068e-134	0.06678	4.96243e-112	-0.06205	3.2474399999999997e-109	0.11505	4.18588e-135	0.18304	4.715199999999999e-155
YY2_MA0748.2	YY2	MA0748.2	C_YY2	11702	0.47462	3611	0.51379	3814	0.48076	3690	0.49557	3708	-0.0721	3.95456e-92	-0.04885	5.2864900000000007e-76	-0.05421	6.72409e-81	0.01311	6.876959999999999e-21	0.01247	1.7856e-23	3.4e-4	0.0552603
ZBED1_MA0749.1	ZBED1	MA0749.1	C_ZBED1	3517	0.39206	781	0.41858	788	0.37069	734	0.4053	771	0.02941	2.48706e-30	0.14612	1.43752e-96	0.02989	6.66514e-31	0.1202	4.37129e-92	0.00572	5.34388e-4	-0.11729	7.581209999999999e-92
ZBTB7A_MA0750.2	ZBTB7A	MA0750.2	C_EHF	17308	0.36918	3803	0.40185	3952	0.34869	3457	0.35919	3468	-0.17379	5.43149e-137	0.11652	1.90579e-122	0.20317	1.5623699999999997e-148	0.26749	1.2250099999999999e-155	0.36214	1.2122699999999998e-168	0.08846	2.67338e-108
ZIC4_MA0751.1	ZIC4	MA0751.1	C_ZIC5	20044	0.34752	3771	0.37896	4134	0.38256	4566	0.38461	4259	-0.11477	7.203699999999999e-126	-0.27814	9.783009999999999e-161	-0.14436	1.1368399999999999e-135	-0.17871	1.2286999999999999e-138	-0.04294	1.3782599999999998e-84	0.15046	9.61793e-138
ZNF410_MA0752.1	ZNF410	MA0752.1	C_ZNF410	11066	0.26445	1460	0.27081	1438	0.25262	1396	0.27103	1414	0.04777	5.342610000000001e-70	0.10482	1.4296399999999998e-106	0.02923	4.1960699999999994e-51	0.06274	2.20725e-81	-0.01096	1.7305e-19	-0.07481	3.3235599999999995e-92
ZNF740_MA0753.2	ZNF740	MA0753.2	C_ZNF740	39681	0.33661	6144	0.36702	6454	0.33672	6589	0.35697	6199	-0.04441	2.9452999999999998e-96	-0.11422	1.0630599999999999e-138	0.06723	2.9969e-110	-0.0704	5.705899999999999e-115	0.10835	1.2790099999999999e-130	0.18565	1.0803999999999999e-153
CUX1_MA0754.1	CUX1	MA0754.1	C_CUX2	6878	0.29188	1219	0.2787	1143	0.26307	1033	0.2877	1192	0.15225	1.8796e-111	0.2288	1.2192399999999998e-126	0.00259	0.015291	0.0951	1.7490999999999999e-91	-0.13689	1.09209e-106	-0.24113	5.691759999999999e-131
CUX2_MA0755.1	CUX2	MA0755.1	C_CUX2	6741	0.28548	1166	0.2714	1080	0.25466	976	0.27747	1104	0.15778	3.4792899999999996e-115	0.24645	1.29912e-134	0.01799	3.42487e-29	0.10659	1.7527999999999997e-98	-0.12781	4.88025e-106	-0.24332	1.22813e-133
ONECUT2_MA0756.1	ONECUT2	MA0756.1	C_ONECUT1	12093	0.3037	2021	0.30412	1870	0.26831	1703	0.30747	1872	0.16107	1.0836699999999999e-129	0.22437000000000001	1.0278999999999999e-141	0.03642	4.69646e-68	0.082170000000000007	6.761259999999999e-98	-0.11187	4.2029299999999996e-113	-0.20105	1.75203e-138
ONECUT3_MA0757.1	ONECUT3	MA0757.1	C_ONECUT1	15178	0.2705	2345	0.26277	2211	0.24379	2023	0.26715	2233	0.15588	1.2003999999999998e-126	0.21407	2.35806e-140	0.02052	8.02405e-42	0.07831	9.04482e-99	-0.12194	6.794109999999999e-116	-0.20546	1.75019e-139
E2F7_MA0758.1	E2F7	MA0758.1	C_E2F7	8857	0.40988	1697	0.4659	1722	0.36883	1584	0.44221	1633	0.01713	2.19986e-29	0.12974	4.51552e-111	0.03057	7.467949999999999e-53	0.11426	4.5175799999999995e-101	0.01769	3.78567e-30	-0.10266	1.1307299999999999e-95
ELK3_MA0759.1	ELK3	MA0759.1	C_ELK3	11635	0.44142	3366	0.46488	3404	0.41565	3042	0.41374	3007	-0.09961	1.3786299999999999e-105	0.17879	2.78409e-128	0.24783	9.44573e-146	0.26278	3.0043799999999995e-148	0.34142	2.3996499999999997e-163	0.06723	1.2899799999999998e-93
ERF_MA0760.1	ERF	MA0760.1	C_ELK3	14917	0.36804	3282	0.39444	3355	0.34145	2929	0.34883	2919	-0.13046	2.61885e-117	0.17585	1.9286299999999997e-140	0.25316	8.251689999999999e-146	0.28822	2.23297e-151	0.37155	1.4383e-167	0.07575	2.97223e-94
ETV1_MA0761.2	ETV1	MA0761.2	C_EHF	38733	0.28089	5836	0.3049	6207	0.26919	5462	0.27255	5506	-0.18178	2.4296599999999996e-162	0.08873	3.10707e-126	0.1767	1.0438499999999999e-154	0.24693	7.401979999999999e-165	0.34069	2.98573e-184	0.09135	3.7661199999999996e-122
ETV2_MA0762.1	ETV2	MA0762.1	C_ELK3	17557	0.35961	3862	0.38044	3917	0.33604	3471	0.33756	3466	-0.13211	2.0830499999999999e-128	0.17278	2.29642e-136	0.23033	4.0706800000000004e-152	0.2879	8.034609999999999e-155	0.35229	1.3603699999999998e-168	0.05798	6.205889999999999e-93
ETV3_MA0763.1	ETV3	MA0763.1	C_ELK3	11622	0.39311	3121	0.40521	3166	0.37332	2792	0.35809	2787	-0.08294	1.0317899999999999e-100	0.16944	1.08193e-126	0.22147	3.0428699999999995e-142	0.23896	1.61932e-145	0.29971	2.8402799999999993e-155	0.05166	9.74704e-80
ETV4_MA0764.2	ETV4	MA0764.2	C_EHF	40105	0.27566	5631	0.30158	6061	0.26382	5367	0.2726	5399	-0.18481	7.268749999999999e-159	0.06838	3.95328e-117	0.14916	1.13032e-151	0.2282	5.3656099999999995e-170	0.31454	2.75728e-182	0.08418	1.17028e-122
ETV5_MA0765.2	ETV5	MA0765.2	C_EHF	18437	0.37078	3967	0.40554	4121	0.35046	3623	0.36095	3577	-0.18463	1.77758e-144	0.11008	3.8032899999999995e-118	0.2066	2.9713299999999997e-142	0.27115	5.718039999999999e-154	0.3766	1.2143299999999998e-172	0.09804	1.5212e-117
GATA5_MA0766.2	GATA5	MA0766.2	C_GATA5	13860	0.33886	2475	0.34789	2444	0.32175	2441	0.329	2207	0.04066	1.2501e-70	0.05819	2.38911e-89	0.24008	4.57984e-146	0.02436	1.7001799999999997e-51	0.20737	1.01256e-143	0.17726	8.45663e-133
GCM2_MA0767.1	GCM2	MA0767.1	C_GCM2	7006	0.36273	1186	0.40727	1245	0.34135	1203	0.38915	1163	-0.03828	4.06713e-55	-8.7e-4	0.309596	0.03215	4.4233699999999996e-49	0.03272	3.5037599999999995e-53	0.06847	5.14393e-79	0.03601	2.37827e-53
LEF1_MA0768.1	LEF1	MA0768.1	C_LEF1	15261	0.29578	2434	0.30093	2306	0.27583	2210	0.30256	2323	0.08172	2.26234e-102	0.1085	1.01571e-110	0.02762	3.0391899999999998e-58	0.03811	1.49493e-71	-0.04379	2.06955e-74	-0.08231	1.57307e-101
TCF7_MA0769.2	TCF7	MA0769.2	C_TCF7L2	13928	0.33497	2473	0.34446	2329	0.30932	2310	0.3509	2384	0.11745	9.016769999999999e-113	0.11453	9.907559999999998e-115	0.02465	3.2351899999999996e-49	0.01328	2.9034499999999997e-28	-0.07976	2.11213e-99	-0.09256	1.13207e-105
HSF2_MA0770.1	HSF2	MA0770.1	C_HSF2	7712	0.3127	1299	0.32902	1327	0.2915	1226	0.32425	1298	0.03236	3.829279999999999e-52	0.14386	1.2663699999999998e-115	-0.00277	0.127808	0.11476	4.04008e-105	-0.02985	2.24995e-50	-0.14858	1.2455799999999997e-109
HSF4_MA0771.1	HSF4	MA0771.1	C_HSF2	7229	0.32129	1215	0.34132	1257	0.30015	1183	0.33434	1183	0.0103	1.55731e-17	0.12687	1.9218299999999998e-105	0.00295	4.68829e-5	0.1177	3.12475e-101	-0.00399	0.129375	-0.12614	1.1292700000000001e-102
IRF7_MA0772.1	IRF7	MA0772.1	C_IRF7	15517	0.28197	2552	0.28748	2547	0.26928	2385	0.28178	2475	0.01503	4.6545699999999995e-37	0.11224	1.0162399999999999e-122	-0.00879	8.83097e-22	0.0986	5.8480999999999995e-109	-0.02038	6.802959999999999e-53	-0.12038	4.04315e-122
MEF2D_MA0773.1	MEF2D	MA0773.1	C_MEF2A	11891	0.29978	1572	0.32305	1595	0.27163	1482	0.31571	1532	0.01979	2.2105799999999998e-40	0.16307	2.2451699999999997e-125	0.0295	5.47152e-55	0.14567	8.02724e-122	0.01347	3.7939199999999995e-28	-0.13652	8.89959e-117
MEIS2_MA0774.1	MEIS2	MA0774.1	C_MEIS2	30555	0.2945	4958	0.29898	4989	0.2951	4998	0.29576	4923	-0.02614	6.579859999999999e-65	0.01691	1.3451e-48	0.02877	8.76805e-68	0.03983	1.16771e-89	0.05475	1.0468699999999999e-100	0.01468	9.86287e-49
MEIS3_MA0775.1	MEIS3	MA0775.1	C_MEIS2	26050	0.30064	4411	0.30218	4371	0.30093	4418	0.30316	4404	0.0061	1.23438e-22	0.01733	1.2402399999999999e-53	0.01298	1.13383e-44	0.01288	7.36482e-38	0.00991	3.36282e-29	-0.00175	0.00641389
MYBL1_MA0776.1	MYBL1	MA0776.1	C_MYBL1	6750	0.29749	1093	0.30023	1069	0.27205	971	0.30407	1088	0.11776	6.245619999999999e-103	0.23479	2.4178199999999998e-132	0.00137	0.0840166	0.13228	7.25943e-108	-0.10308	8.66476e-97	-0.23636	2.09862e-132
MYBL2_MA0777.1	MYBL2	MA0777.1	C_MYBL2	5826	0.33924	1039	0.3698	1049	0.32393	1012	0.35283	1015	0.0042	0.0122348	0.10467	8.78115e-93	0.02982	2.6579699999999998e-37	0.09919	2.15927e-86	0.02828	7.32505e-40	-0.0758	5.16435e-81
NFKB2_MA0778.1	NFKB2	MA0778.1	C_NFKB2	6392	0.32538	970	0.36094	1053	0.31811	998	0.34388	978	-0.1334	1.49657e-102	-0.03312	1.17252e-46	0.05685	9.59565e-66	0.07919	1.45759e-79	0.17436	7.754009999999999e-113	0.09479	5.83535e-87
PAX1_MA0779.1	PAX1	MA0779.1	C_PAX9	8456	0.32623	1554	0.33749	1604	0.32211	1562	0.32946	1552	-0.05182	8.22403e-71	0.00895	1.1589300000000001e-14	0.04529	2.44629e-66	0.0545	3.8109300000000005e-70	0.09453	3.5138199999999993e-93	0.03965	5.11487e-61
PAX3_MA0780.1	PAX3	MA0780.1	C_PAX3	4383	0.25458	632	0.24221	613	0.23229	533	0.25521	600	0.14403	6.43645e-106	0.20357	3.912379999999999e-116	-0.05401	5.82943e-56	0.07726	1.71943e-78	-0.18816	3.3738299999999993e-107	-0.26841	2.70725e-122
PAX9_MA0781.1	PAX9	MA0781.1	C_PAX9	8940	0.32074	1622	0.32969	1667	0.31748	1630	0.32375	1619	-0.03353	8.47209e-53	0.00973	8.425480000000001e-18	0.04603	4.72939e-68	0.03951	5.29804e-62	0.07936	1.56292e-85	0.03994	1.99288e-62
PKNOX1_MA0782.2	PKNOX1	MA0782.2	C_PBX3	31735	0.31272	5442	0.32055	5514	0.31753	5598	0.32066	5465	-0.02546	7.37693e-71	-0.02441	7.942020000000001e-72	0.01252	2.08478e-41	-0.00113	0.00692806	0.03809	1.00688e-83	0.04146	5.844529999999999e-93
PKNOX2_MA0783.1	PKNOX2	MA0783.1	C_TGIF2LX	16925	0.31428	2579	0.33487	2525	0.30213	2581	0.3323	2531	0.02239	1.07425e-53	0.02911	2.7614e-61	0.03126	8.281120000000001e-67	0.01049	8.331239999999999e-28	0.0137	4.50898e-36	0.00466	1.04839e-10
POU1F1_MA0784.1	POU1F1	MA0784.1	C_POU1F1	14512	0.2875	2296	0.28626	2255	0.26835	2061	0.28644	2253	0.09852	1.3611899999999999e-107	0.19203	2.5824e-133	0.0113	6.914080000000001e-24	0.10473	3.34901e-110	-0.07611	1.4895599999999997e-96	-0.18308	7.377309999999999e-135
POU2F1_MA0785.1	POU2F1	MA0785.1	C_POU2F1	13607	0.30666	2229	0.31327	2183	0.28479	2001	0.31193	2147	0.08754	1.1378699999999998e-103	0.18748	5.75514e-138	0.0204	2.0015999999999997e-45	0.10981	2.9997e-113	-0.05662	2.8153199999999997e-81	-0.16856	5.81662e-131
POU3F1_MA0786.1	POU3F1	MA0786.1	C_POU1F1	14989	0.27155	2292	0.26665	2244	0.25373	2032	0.26714	2196	0.10161	1.05703e-118	0.19907	2.1362099999999995e-140	0.01428	5.55154e-40	0.10919	1.98191e-113	-0.07544	2.86492e-105	-0.18667	2.5401899999999998e-144
POU3F2_MA0787.1	POU3F2	MA0787.1	C_POU1F1	14298	0.28098	2210	0.27965	2178	0.26098	1969	0.27956	2135	0.10161	1.55961e-105	0.20145	4.6653e-144	0.01659	2.8585499999999997e-31	0.11172	7.796129999999999e-109	-0.0735	8.130799999999999e-93	-0.18728	2.14468e-132
POU3F3_MA0788.1	POU3F3	MA0788.1	C_POU1F1	14955	0.28372000000000003	2224	0.28869	2212	0.26156	2012	0.29015	2183	0.09491	1.43474e-107	0.2072	1.99572e-146	-0.0063	1.24632e-9	0.12223	1.5563699999999999e-118	-0.09099	4.083669999999999e-107	-0.21513	7.1544e-139
POU3F4_MA0789.1	POU3F4	MA0789.1	C_POU2F1	13511	0.31609	2412	0.31885	2362	0.29521	2140	0.31471	2275	0.09551	2.72443e-102	0.1814	2.01313e-134	0.05074	2.90365e-75	0.09704	5.651319999999999e-103	-0.0328	3.69538e-59	-0.13126	1.5766599999999995e-116
POU4F1_MA0790.1	POU4F1	MA0790.1	C_POU4F2	13894	0.26365	1887	0.26322	1734	0.24191	1707	0.27412	1908	0.16385	4.16884e-130	0.16757	1.1363599999999999e-131	-0.02446	2.59499e-53	0.02426	2.18374e-50	-0.17455	8.56032e-135	-0.19725	8.81229e-136
POU4F3_MA0791.1	POU4F3	MA0791.1	C_POU4F2	13140	0.28366	1849	0.29014	1696	0.25919	1712	0.30177	1900	0.16912	3.7686099999999996e-126	0.16525	3.11723e-131	-0.03688	2.27853e-65	0.01718	6.78014e-34	-0.19225	2.62466e-136	-0.20764	1.59169e-133
POU5F1B_MA0792.1	POU5F1B	MA0792.1	C_POU2F1	13270	0.31531	2338	0.31974	2320	0.29694	2115	0.31916	2264	0.07734	5.773969999999999e-103	0.16202	2.8771799999999997e-131	0.01785	1.2508099999999999e-45	0.09366	5.6083999999999996e-111	-0.04979	5.75557e-82	-0.14551	1.3753e-128
POU6F2_MA0793.1	POU6F2	MA0793.1	C_POU6F2	9147	0.30883	1123	0.34504	1102	0.27651	1093	0.34395	1146	0.02805	1.29353e-47	0.12409	8.769159999999998e-107	-0.00975	3.23958e-15	0.09853	4.3106e-99	-0.03314	7.38058e-54	-0.13413	3.44083e-112
PROX1_MA0794.1	PROX1	MA0794.1	C_PROX1	4367	0.40764	722	0.48087	736	0.37016	687	0.469	714	-0.03179	2.83791e-36	0.10575	7.308139999999999e-84	0.0137	3.97331e-13	0.13235	8.819849999999998e-93	0.04392	1.3523500000000001e-47	-0.08994	1.0789800000000001e-76
SMAD3_MA0795.1	SMAD3	MA0795.1	C_SMAD3	9325	0.25421	1207	0.26516	1248	0.25139	1242	0.26033	1207	-0.0351	8.152660000000001e-56	0.1258	1.6649999999999997e-109	0.04455	1.2046799999999999e-63	0.15298	5.82607e-122	0.07888	1.74543e-86	-0.08247	5.25002e-87
TGIF1_MA0796.1	TGIF1	MA0796.1	C_TGIF2LX	15312	0.30563	2287	0.32463	2250	0.2964	2295	0.3236	2267	0.01255	6.469060000000001e-30	0.02189	2.30985e-48	0.0174	1.9351599999999998e-40	0.01188	2.6076999999999997e-28	0.0086	5.865799999999999e-20	-0.00197	0.13752
TGIF2_MA0797.1	TGIF2	MA0797.1	C_TGIF2LX	14910	0.30273	2287	0.31758	2287	0.29691	2307	0.31478	2272	0.00349	1.33609e-4	0.02249	1.6930999999999998e-53	0.02191	3.38804e-46	0.02024	1.29839e-46	0.02132	3.64264e-45	0.00201	0.00174173
RFX3_MA0798.2	RFX3	MA0798.2	C_RFX3	20830	0.30767	3619	0.31648	3681	0.30262	3558	0.30819	3586	-0.03776	2.5786500000000003e-76	0.03912	6.92373e-78	0.04219	1.9343499999999998e-85	0.07136	2.1268199999999997e-103	0.0782	7.25947e-108	0.00488	3.52714e-12
RFX4_MA0799.1	RFX4	MA0799.1	C_RFX2	14021	0.33081	2570	0.34121	2600	0.31297	2399	0.3328	2500	-0.01721	3.63397e-38	0.11792	5.20289e-113	0.07175	6.957469999999999e-96	0.13104	1.42721e-117	0.08968	1.67568e-102	-0.04799	1.70924e-77
EOMES_MA0800.1	EOMES	MA0800.1	C_TBX2	13282	0.3031	1649	0.33719	1715	0.27847	1586	0.32787	1625	-0.00669	1.07554e-16	0.10247	5.866239999999999e-107	0.04684	6.20575e-78	0.10753	2.60161e-110	0.05532	4.36306e-85	-0.05564	3.33008e-87
MGA_MA0801.1	MGA	MA0801.1	C_TBX1	13950	0.28951	1797	0.31248	1855	0.27527	1757	0.29718	1764	-0.02881	1.0105799999999999e-54	0.07624	4.021589999999999e-96	0.07677	1.9791400000000001e-97	0.0999	1.21104e-108	0.10454	1.39673e-110	0.00151	0.0651108
TBR1_MA0802.1	TBR1	MA0802.1	C_TBX2	13522	0.29734	1641	0.33359	1676	0.27253	1556	0.32507	1606	-0.01009	2.02501e-20	0.09074	1.0684499999999999e-103	0.02487	3.5561199999999995e-54	0.09857	1.0547899999999998e-107	0.03651	2.8200299999999996e-69	-0.06514	3.5096499999999994e-92
TBX15_MA0803.1	TBX15	MA0803.1	C_TBX1	13484	0.31099	1780	0.34469	1867	0.3006	1835	0.33848	1827	-0.02655	7.575229999999999e-53	0.00802	8.608990000000001e-24	0.02423	1.67377e-47	0.03135	9.0802e-58	0.0504	3.5539400000000003e-88	0.01926	1.38052e-41
TBX19_MA0804.1	TBX19	MA0804.1	C_TBXT	7118	0.29014	1127	0.29629	1112	0.28138	1080	0.29976	1103	0.04267	3.09841e-58	0.05595	5.40322e-73	-0.01802	9.972440000000001e-30	0.01979	8.902810000000001e-30	-0.05515	3.1208499999999997e-69	-0.07441	2.44907e-81
TBX1_MA0805.1	TBX1	MA0805.1	C_TBX1	13197	0.30237000000000003	1623	0.34062	1707	0.28663	1673	0.32957	1658	-0.03532	4.79504e-63	0.02662	5.261009999999999e-52	0.03046	1.87311e-59	0.05734	9.265559999999999e-85	0.06453	1.12739e-89	0.00641	1.6374e-10
TBX4_MA0806.1	TBX4	MA0806.1	C_TBX1	13197	0.30237000000000003	1623	0.34062	1707	0.28663	1673	0.32958	1658	-0.03519	6.82238e-63	0.02669	4.079069999999999e-52	0.03041	2.18648e-59	0.0573	9.90409e-85	0.06437	1.43104e-89	0.00629	3.31694e-10
TBX5_MA0807.1	TBX5	MA0807.1	C_TBX1	20496	0.29298	2415	0.3231	2489	0.2763	2460	0.314	2379	0.00877	2.78344e-22	0.02971	1.9573900000000003e-67	0.04832	1.5246699999999998e-85	0.02221	9.954769999999998e-52	0.04295	1.79579e-82	0.02123	5.16887e-50
TEAD3_MA0808.1	TEAD3	MA0808.1	C_TEAD4	13381	0.31873	2184	0.34259	2294	0.28568	1968	0.31909	2090	-0.094	2.3467299999999995e-104	0.22801	1.49567e-144	0.1346	1.2833999999999998e-118	0.29845	7.25215e-154	0.21802	1.9152699999999996e-140	-0.09821	1.58318e-105
TEAD4_MA0809.2	TEAD4	MA0809.2	C_TEAD4	18185	0.30813	2908	0.3271	3030	0.28283	2727	0.30939	2832	-0.06447	1.05371e-99	0.16228	6.46221e-136	0.08932	1.8222899999999999e-115	0.2114	2.2780699999999999e-147	0.14794	8.66602e-137	-0.07624	4.34049e-99
TFAP2Avar.2_MA0810.1	TFAP2A(var.2)	MA0810.1	C_TFAP2A(var.2)	11165	0.30833	1601	0.33517	1640	0.30681	1684	0.32972	1604	-0.05294	3.5226299999999997e-73	-0.07045	2.6241199999999995e-85	0.03089	6.29759e-49	-0.02287	2.65736e-41	0.08061	1.12491e-90	0.10822	3.1699599999999993e-103
TFAP2B_MA0811.1	TFAP2B	MA0811.1	C_TFAP2A(var.2)	8955	0.30672	1318	0.33167	1329	0.30574	1363	0.32724	1309	-0.05213	2.8807000000000002e-70	-0.07434	5.36731e-85	0.01629	2.2130900000000002e-26	-0.02782	1.4290899999999997e-45	0.06526	4.10665e-80	0.0982	2.65109e-97
TFAP2Bvar.2_MA0812.1	TFAP2B(var.2)	MA0812.1	C_TFAP2E	6896	0.31851	1017	0.34771	1027	0.31027	1044	0.34407	986	-0.06747	1.01241e-72	-0.02505	1.0009e-34	0.0229	2.82183e-29	0.03333	1.91513e-49	0.08537	3.4587399999999997e-81	0.05246	9.38879e-68
TFAP2Bvar.3_MA0813.1	TFAP2B(var.3)	MA0813.1	C_TFAP2C(var.3)	9080	0.30975	1390	0.337	1483	0.31992	1576	0.32954	1477	-0.09907	1.58118e-100	-0.14604	4.09956e-118	-0.03361	9.22517e-57	-0.0583	1.46774e-78	0.05597	1.04383e-74	0.12084	7.64115e-108
TFAP2Cvar.2_MA0814.2	TFAP2C(var.2)	MA0814.2	C_TFAP2E	14691	0.3302	2089	0.37311	2183	0.32321	2240	0.36278	2150	-0.08876	1.2420200000000001e-102	-0.08361	9.01899e-105	0.01645	7.37153e-37	-0.00578	1.17781e-11	0.09745	2.0195899999999998e-113	0.10765	1.12926e-117
TFAP2Cvar.3_MA0815.1	TFAP2C(var.3)	MA0815.1	C_TFAP2C(var.3)	8018	0.31266	1206	0.34264	1294	0.32323	1384	0.33392	1291	-0.10273	9.358120000000001e-97	-0.16165	1.05359e-114	-0.03656	1.71442e-54	-0.07018	8.66021e-81	0.05632	9.5442e-71	0.1338	1.5978299999999998e-107
Ascl2_MA0816.1	Ascl2	MA0816.1	C_Tcf12	22574	0.30249	3595	0.31689	3765	0.30493	3815	0.3118	3685	-0.06007	1.6061899999999999e-96	-0.05491	7.280409999999999e-96	-0.00572	2.25842e-10	-0.00157	0.204625	0.05057	2.36251e-91	0.05445	1.01376e-90
BHLHE23_MA0817.1	BHLHE23	MA0817.1	C_Atoh1	6329	0.32696	811	0.36579	818	0.29333	752	0.35894	795	0.01659	9.07841e-25	0.15007	5.49979e-111	0.01179	3.59158e-16	0.13553	2.2585099999999998e-101	-5.2e-4	0.0887983	-0.13827	1.99768e-100
BHLHE22_MA0818.1	BHLHE22	MA0818.1	C_Atoh1	5371	0.32291	713	0.35867	731	0.29247	668	0.35006	697	0.0053	1.22752e-6	0.13854	1.68318e-102	0.03119	2.53132e-43	0.13414	3.8313699999999996e-101	0.02949	1.52614e-42	-0.10744	6.50193e-95
CLOCK_MA0819.1	CLOCK	MA0819.1	C_CLOCK	7911	0.34127999999999997	1595	0.33803	1494	0.32545	1476	0.33125	1463	0.08476	5.2062199999999994e-86	0.09799	3.0412099999999994e-98	0.11406	1.6374099999999997e-98	0.02509	9.27553e-47	0.0413	2.5581499999999996e-65	0.0171	1.23859e-27
FIGLA_MA0820.1	FIGLA	MA0820.1	C_Rbpjl	23324	0.24934	3048	0.2538	3105	0.26139	3356	0.26071	3204	-0.0212	4.2823e-53	-0.06562	2.13431e-102	-0.06506	4.0958199999999994e-107	-0.04468	1.33377e-83	-0.04455	5.56166e-88	0.00555	5.97458e-17
HES5_MA0821.1	HES5	MA0821.1	C_HES5	5812	0.35265	1256	0.34989	1248	0.34715	1195	0.34139	1197	0.04011	5.02006e-59	0.0367	2.7258199999999998e-45	0.09447	5.95908e-94	0.00329	2.00916e-4	0.06183	2.3047000000000003e-76	0.06083	1.07105e-75
HES7_MA0822.1	HES7	MA0822.1	C_HES5	5288	0.35512	1191	0.3522	1171	0.35509	1170	0.34311	1147	0.0481	1.80936e-58	0.01993	1.4435000000000001e-30	0.09511	2.2907199999999998e-86	-0.02023	3.83151e-26	0.05512	6.7394e-64	0.07871	1.79454e-78
HEY1_MA0823.1	HEY1	MA0823.1	C_HEY1	7093	0.41162	1854	0.40206	1771	0.40046	1712	0.3883	1692	0.1025	8.498059999999999e-98	0.085319999999999993	6.62221e-87	0.16513	2.49422e-118	-0.00265	0.274257	0.07721	9.09421e-83	0.08279	2.9917499999999996e-84
MNT_MA0825.1	MNT	MA0825.1	C_ARNT2	7961	0.43066	2123	0.42685	2016	0.41998	2016	0.41437	1956	0.10513	7.79978e-100	0.08404	8.568559999999999e-91	0.14936	8.626459999999998e-115	-0.0078	4.96192e-12	0.05686	1.73044e-73	0.06734	2.75319e-81
OLIG1_MA0826.1	OLIG1	MA0826.1	C_Atoh1	5461	0.31019	694	0.3482	723	0.28215	674	0.33814	709	0.00619	9.99999e-7	0.12	9.2835e-100	0.02885	3.90352e-42	0.11529	8.73045e-91	0.02616	4.627209999999999e-34	-0.09058	2.97709e-79
OLIG3_MA0827.1	OLIG3	MA0827.1	C_Atoh1	8192	0.30881	1035	0.3422	1081	0.28155	1004	0.33815	1061	0.0093	1.30527e-16	0.12556	4.9687e-111	-0.0117	6.31893e-18	0.11581	1.3946599999999998e-107	-0.01779	2.3191799999999998e-32	-0.13662	1.5069400000000001e-114
SREBF2var.2_MA0828.1	SREBF2(var.2)	MA0828.1	C_TFEC	9768	0.42462	2542	0.43175	2494	0.41847	2455	0.41308	2389	0.03194	1.27261e-58	0.06916	1.56438e-86	0.14974	6.438099999999999e-123	0.04144	5.131679999999999e-69	0.12448	4.820989999999999e-115	0.08169	3.46891e-97
SREBF1var.2_MA0829.2	SREBF1(var.2)	MA0829.2	C_SREBF1(var.2)	11378	0.35648	2381	0.36196	2320	0.35227	2343	0.35266	2287	0.03862	1.9141199999999999e-59	0.03926	4.05002e-63	0.09433	5.68285e-96	0.00668	2.00844e-10	0.06241	3.9485299999999996e-91	0.05738	2.55004e-75
TCF4_MA0830.2	TCF4	MA0830.2	C_TCF3	21173	0.30687	3265	0.33023	3398	0.32035	3720	0.33527	3593	-0.06245	6.27283e-97	-0.14641	4.80262e-137	-0.10024	5.071629999999999e-118	-0.08916	1.34344e-110	-0.0427	1.4115199999999999e-80	0.05586	8.66625e-96
TFE3_MA0831.2	TFE3	MA0831.2	C_TFEC	10506	0.46093	2995	0.46853	2939	0.4572	2870	0.44547	2783	0.02343	2.90699e-38	0.03551	1.0645e-55	0.14553	2.38976e-114	0.01603	2.68142e-25	0.12789	8.822969999999999e-109	0.11317	1.6249099999999997e-103
Tcf21_MA0832.1	Tcf21	MA0832.1	C_Tcf21	17006	0.29399	2708	0.30182	2748	0.29143	2761	0.29802	2715	-0.01758	2.4044199999999997e-39	0.01371	1.5780300000000002e-33	0.01246	5.58411e-33	0.02967	1.6298300000000002e-61	0.0308	8.677630000000001e-68	0.00155	0.0287343
ATF4_MA0833.2	ATF4	MA0833.2	C_CEBPG(var.2)	16666	0.33317	3160	0.33682	2987	0.31158	2990	0.32706	2896	0.11978	3.6817399999999996e-126	0.08421	2.0054399999999995e-104	0.11329	1.56636e-117	-0.01931	7.22364e-48	0.00884	1.3420200000000001e-18	0.03103	7.32846e-70
ATF7_MA0834.1	ATF7	MA0834.1	C_FOSL2::JUND(var.2)	11961	0.42659	3314	0.42997	3357	0.40516	3064	0.39148	3045	-0.02018	1.10714e-37	0.17457	2.3487999999999998e-129	0.22004	5.367659999999999e-137	0.18895	1.7843699999999997e-130	0.24173	1.7272299999999996e-145	0.04595	8.35493e-71
BATF3_MA0835.2	BATF3	MA0835.2	C_FOSL1::JUN	18079	0.31978	3109	0.32692	3037	0.29843	2936	0.31658	2939	0.04708	1.14884e-80	0.11902	9.41289e-121	0.11164	1.7630799999999998e-115	0.07812	1.53312e-108	0.07334	1.95675e-97	-0.00592	1.55645e-10
CEBPD_MA0836.2	CEBPD	MA0836.2	C_CEBPB	18283	0.34829	4045	0.32591	3663	0.31344	3544	0.32703	3619	0.22601	1.6982599999999998e-149	0.20724	8.425999999999999e-148	0.16183	3.3289699999999996e-135	0.00793	2.1066e-15	-0.03954	8.47034e-75	-0.04639	2.40146e-81
CEBPE_MA0837.1	CEBPE	MA0837.1	C_CEBPB	10351	0.39811	2623	0.38084	2379	0.34744	2243	0.36934	2311	0.22235	4.19855e-138	0.26358	1.2725199999999999e-142	0.21286	3.13347e-136	0.06803	1.70241e-87	0.01415	4.05514e-27	-0.05616	1.36501e-79
CEBPG_MA0838.1	CEBPG	MA0838.1	C_CEBPB	10461	0.39196	2572	0.37461	2309	0.34575	2215	0.36665	2270	0.21548	9.7124e-134	0.22449	6.93391e-138	0.18286	9.906869999999999e-127	0.03503	4.35179e-58	-0.01123	3.53806e-17	-0.04656	7.780080000000001e-68
CREB3L1_MA0839.1	CREB3L1	MA0839.1	C_CREB3	11513	0.33898	2399	0.33493	2369	0.33356	2281	0.32309	2221	0.04833	4.23255e-74	0.06218	2.07459e-81	0.10017	3.48835e-105	0.02035	4.39629e-43	0.06061	1.27608e-89	0.04084	4.88492e-65
Creb5_MA0840.1	Creb5	MA0840.1	C_FOSL2::JUND(var.2)	15334	0.4081	3968	0.40982	4017	0.3843	3665	0.37221	3612	0.00507	8.16998e-6	0.19315	4.7942399999999996e-135	0.23691	1.9751499999999998e-144	0.18696	3.22753e-134	0.23641	1.005e-146	0.04345	1.70918e-71
NFE2_MA0841.1	NFE2	MA0841.1	C_NFE2	11159	0.31407	2011	0.31244	1932	0.29429	1838	0.30448	1855	0.04879	5.3426e-80	0.13701	1.04801e-123	0.11056	1.5068e-114	0.09423	9.65152e-108	0.07126	8.81416e-88	-0.02587	2.55859e-53
NRL_MA0842.2	NRL	MA0842.2	C_MAFG	14507	0.33443	2608	0.34014	2490	0.31594	2506	0.33443	2446	0.11254	1.5559899999999998e-115	0.10137	3.43308e-110	0.12606	2.1091900000000002e-120	0.00312	0.0365436	0.02922	1.0732099999999999e-58	0.02739	1.1781200000000001e-55
TEF_MA0843.1	TEF	MA0843.1	C_DBP	11150	0.34808	2417	0.34387	2309	0.2983	1969	0.31364	1999	0.1091	3.7267199999999993e-107	0.32831	2.09547e-153	0.26638	4.01904e-145	0.23251	2.59524e-139	0.17798	6.48276e-128	-0.06611	1.2220099999999998e-84
XBP1_MA0844.1	XBP1	MA0844.1	C_CREB3	11146	0.4018	2697	0.41108	2693	0.39237	2583	0.38757	2507	0.01534	1.4917099999999998e-29	0.05828	2.51412e-79	0.13055	1.34238e-113	0.04495	2.14589e-68	0.1205	3.6439399999999997e-110	0.07485	4.3587e-89
FOXB1_MA0845.1	FOXB1	MA0845.1	C_FOXC2	32760	0.29107	5543	0.28414	5168	0.2738	5192	0.2893	5187	0.13763	4.8497e-139	0.12197	3.82123e-129	0.04352	5.326959999999999e-93	0.00135	0.0267839	-0.08083	3.285149999999999e-116	-0.08068	3.3118199999999994e-116
FOXC2_MA0846.1	FOXC2	MA0846.1	C_FOXC2	38951	0.30953	6848	0.30908	6401	0.28641	6241	0.31144	6367	0.13579	1.33486e-144	0.13198	6.00434e-138	0.05018	9.43287e-106	0.0127	1.0310199999999999e-42	-0.07222	2.8382399999999994e-115	-0.08455	8.30989e-119
FOXD2_MA0847.2	FOXD2	MA0847.2	C_FOXC2	35885	0.32534	6694	0.32401	6276	0.30307	6167	0.32584	6211	0.13168	2.2444199999999998e-144	0.11181	6.51171e-133	0.06407	1.22764e-110	-0.00306	1.06888e-7	-0.05329	1.61874e-102	-0.04893	1.07509e-102
FOXO4_MA0848.1	FOXO4	MA0848.1	C_FOXN3	23375	0.32743	4466	0.32885	4346	0.31217	4290	0.32539	4185	0.07407	5.33362e-111	0.07842	7.309569999999999e-113	0.06797	2.00948e-108	0.01429	1.4855599999999998e-37	0.00346	5.96881e-8	-0.00989	6.840589999999999e-32
FOXO6_MA0849.1	FOXO6	MA0849.1	C_FOXN3	23375	0.32743	4466	0.32885	4346	0.31217	4290	0.32539	4185	0.07407	5.33362e-111	0.07842	7.309569999999999e-113	0.06797	2.00948e-108	0.01429	1.4855599999999998e-37	0.00346	5.96881e-8	-0.00989	6.840589999999999e-32
FOXP3_MA0850.1	FOXP3	MA0850.1	C_FOXN3	23375	0.32743	4466	0.32885	4346	0.31217	4290	0.32539	4185	0.07407	5.33362e-111	0.07842	7.309569999999999e-113	0.06797	2.00948e-108	0.01429	1.4855599999999998e-37	0.00346	5.96881e-8	-0.00989	6.840589999999999e-32
Foxj3_MA0851.1	Foxj3	MA0851.1	C_Foxj3	32604	0.30711	5684	0.31038	5450	0.28714	5292	0.31052	5389	0.09378	2.98129e-124	0.11264	2.25956e-131	0.0376	1.1393399999999999e-84	0.03057	3.62496e-77	-0.04589	2.3446299999999997e-93	-0.07753	1.48293e-119
FOXK1_MA0852.2	FOXK1	MA0852.2	C_FOXN3	28853	0.32786	5431	0.33242	5260	0.3124	5192	0.32961	5154	0.06235	6.63168e-102	0.07561	7.858959999999999e-110	0.04988	2.36366e-99	0.02188	1.1016899999999999e-64	-0.00403	1.39107e-11	-0.02559	1.0875799999999999e-71
Alx4_MA0853.1	Alx4	MA0853.1	C_Alx1	4826	0.2683	549	0.2901	533	0.24574	492	0.29573	540	0.09314	7.36594e-86	0.16926	9.5739e-110	-0.05677	1.1588299999999999e-63	0.08798	1.69742e-83	-0.13883	1.01715e-101	-0.22673	7.537889999999999e-123
Alx1_MA0854.1	Alx1	MA0854.1	C_Alx1	5642	0.2435	655	0.24964	625	0.22693	580	0.25798	647	0.10309	7.938029999999999e-93	0.17184	1.6657399999999998e-113	-0.05746	5.79673e-66	0.0804	1.4078400000000002e-82	-0.15062	1.8070999999999996e-107	-0.23123	5.027669999999999e-126
RXRB_MA0855.1	RXRB	MA0855.1	C_NR2C2	20590	0.36532	3881	0.37513	3569	0.34618	3834	0.38544	3717	0.16102	5.5108499999999994e-145	0.00263	3.25856e-8	0.07481	1.5610099999999998e-101	-0.1346	1.37831e-133	-0.06883	2.09029e-108	0.0783	3.99532e-114
RXRG_MA0856.1	RXRG	MA0856.1	C_NR2C2	20496	0.36127	3944	0.36609	3625	0.34249	3884	0.3771	3777	0.17014	2.5477199999999998e-135	0.00681	8.48327e-16	0.08154	7.29595e-108	-0.13855	7.75011e-127	-0.07046	2.937119999999999e-98	0.08083	2.9409799999999993e-103
Rarb_MA0857.1	Rarb	MA0857.1	C_Nr2f6(var.2)	15710	0.31831	2638	0.3208	2467	0.3076	2588	0.33006	2595	0.11708	2.03532e-124	0.00844	1.25726e-14	0.04735	8.031409999999999e-86	-0.0912	8.92823e-114	-0.05601	5.036999999999999e-93	0.04335	4.19064e-82
Rarbvar.2_MA0858.1	Rarb(var.2)	MA0858.1	C_RARA(var.2)	16251	0.29997	2616	0.30521	2580	0.29497	2683	0.30991	2605	0.04314	2.08406e-77	-2e-4	0.829531	0.02745	1.83326e-58	-0.03595	3.7076000000000004e-67	-0.00835	1.6022699999999999e-21	0.03195	7.10915e-63
Rarg_MA0859.1	Rarg	MA0859.1	C_Nr2f6(var.2)	15103	0.33018	2619	0.33253	2476	0.31902	2585	0.34393	2604	0.11787	6.491159999999999e-123	0.00496	1.69436e-10	0.03561	4.38192e-72	-0.0949	9.535790000000001e-114	-0.06877	5.076579999999999e-96	0.03478	4.17231e-71
Rargvar.2_MA0860.1	Rarg(var.2)	MA0860.1	C_Rarg(var.2)	16488	0.3	2892	0.29816	2827	0.29985	2934	0.30191	2903	0.04943	2.03028e-82	-0.02516	1.5045599999999998e-49	0.02296	1.32419e-51	-0.06611	6.36686e-94	-0.01869	5.32038e-42	0.0537	7.18729e-86
TP73_MA0861.1	TP73	MA0861.1	C_TP73	10025	0.30643	1763	0.31131	1699	0.29754	1652	0.30536	1640	0.02504	2.80591e-44	0.07104	4.5739299999999996e-86	0.06792	8.87351e-87	0.04969	3.23699e-73	0.04847	3.8435400000000003e-72	-0.00201	0.452139
GMEB2_MA0862.1	GMEB2	MA0862.1	C_GMEB2	4040	0.49498	1222	0.52032	1244	0.45192	1100	0.47804	1115	0.04269	5.41909e-50	0.25961	1.49554e-124	0.22403	2.9176599999999994e-118	0.22112	1.0530499999999999e-117	0.18941	4.11193e-111	-0.0414	3.25433e-47
MTF1_MA0863.1	MTF1	MA0863.1	C_MTF1	13666	0.34603	2761	0.35459	2723	0.3374	2713	0.34504	2678	-0.00346	0.00149938	0.03686	2.91542e-64	0.06748	1.3887399999999998e-92	0.04039	2.3068e-71	0.07374	2.6162499999999995e-96	0.03274	6.18438e-63
E2F2_MA0864.2	E2F2	MA0864.2	C_E2F2	4093	0.43973	1142	0.46361	1222	0.46057	1186	0.45005	1195	-0.09605	1.0527e-77	-0.09169	9.229510000000001e-76	-0.11589	1.32668e-85	-0.00832	5.67487e-6	-0.02699	1.72782e-30	-0.01586	4.24799e-16
E2F8_MA0865.1	E2F8	MA0865.1	C_E2F8	10704	0.36695	2036	0.39934	2076	0.34307	1922	0.38757	1969	0.01742	7.77504e-31	0.10339	1.1444099999999998e-101	0.03478	2.1622099999999998e-58	0.08801	4.688389999999999e-96	0.02167	3.98569e-41	-0.06931	1.7813599999999997e-84
SOX21_MA0866.1	SOX21	MA0866.1	C_SOX21	18691	0.2854	2877	0.29037	2816	0.27287	2754	0.29336	2875	0.06157	2.7091999999999996e-93	0.11058	4.1598e-119	-0.0044	1.10346e-10	0.05721	2.88493e-89	-0.05858	6.17088e-91	-0.11689	3.21699e-120
SOX4_MA0867.2	SOX4	MA0867.2	C_SOX4	19761	0.31543	3290	0.33084	3206	0.29161	3026	0.32766	3213	0.03478	3.61481e-67	0.1521	1.4772099999999998e-135	0.03524	1.0614400000000001e-67	0.12014	6.111179999999999e-126	0.00672	1.65549e-14	-0.12179	1.92572e-119
SOX8_MA0868.2	SOX8	MA0868.2	C_SOX15	15672	0.28925	2375	0.29877	2336	0.26765	2179	0.29707	2333	0.05119	2.1766499999999996e-84	0.17616	8.387509999999999e-130	0.01744	2.97037e-44	0.13175	3.01546e-124	-0.02675	4.84917e-58	-0.16591	8.3612e-135
Sox11_MA0869.1	Sox11	MA0869.1	C_Sox11	18273	0.28517	2742	0.29531	2688	0.26637	2581	0.29443	2703	0.07025	4.291969999999999e-98	0.1449	1.0961599999999998e-130	-0.0039	1.3848e-7	0.08302	2.4015099999999997e-109	-0.06621	3.6977299999999995e-96	-0.15157	4.65646e-132
Sox1_MA0870.1	Sox1	MA0870.1	C_SOX21	16372	0.30909	2618	0.31673	2502	0.29078	2474	0.3203	2531	0.07749	9.832809999999998e-104	0.1256	2.04612e-124	0.00826	4.18047e-19	0.0586	7.843459999999999e-92	-0.05974	7.222359999999999e-93	-0.11964	1.93502e-122
TFEC_MA0871.2	TFEC	MA0871.2	C_TFEC	11897	0.44004	3240	0.44348	3147	0.43479	3118	0.42502	2998	0.05706	3.93145e-87	0.04483	2.95061e-69	0.15494	2.0856699999999998e-129	-0.00375	2.47823e-4	0.10687	1.38663e-113	0.11316	5.140209999999999e-116
TFAP2Avar.3_MA0872.1	TFAP2A(var.3)	MA0872.1	C_TFAP2C(var.3)	8936	0.31533	1397	0.3455	1524	0.33218	1613	0.33757	1516	-0.11821	3.54126e-99	-0.19067	2.8597399999999998e-129	-0.05528	5.6994800000000006e-67	-0.08545	2.56298e-85	0.05177	1.44181e-65	0.14572	1.21542e-108
HOXD12_MA0873.1	HOXD12	MA0873.1	C_HOXC10	5911	0.41807	1039	0.49446	1054	0.36915	932	0.48013	1012	0.04901	5.98195e-64	0.22034	1.0800199999999999e-125	0.01933	5.77421e-31	0.17375	2.4982299999999993e-116	-0.02329	1.9048099999999997e-32	-0.20493	9.83907e-123
Arx_MA0874.1	Arx	MA0874.1	C_Alx1	5290	0.30165	618	0.33312	602	0.2735	558	0.33723	631	0.07997	3.84823e-79	0.14471	4.3787899999999994e-104	-0.06551	8.14143e-72	0.07477	4.4605e-75	-0.13654	3.94515e-102	-0.21141	1.32501e-120
BARX1_MA0875.1	BARX1	MA0875.1	C_BARX1	7797	0.35179	1051	0.40063	1084	0.3231	990	0.39872	1078	0.03193	6.453809999999999e-52	0.09715	1.03408e-90	-0.05877	8.64691e-75	0.06976	1.5906600000000001e-83	-0.08624	5.301349999999999e-93	-0.15715	7.206149999999998e-116
BSX_MA0876.1	BSX	MA0876.1	C_EN1	7045	0.31748	1050	0.34065	1082	0.31224	1060	0.33861	1101	-0.00586	2.19805e-4	0.02622	9.353629999999999e-44	-0.02427	2.1773100000000002e-33	0.03192	1.4455999999999998e-45	-0.01679	8.120109999999999e-22	-0.04824	8.67612e-59
BARHL1_MA0877.2	BARHL1	MA0877.2	C_BARHL1	5658	0.36371	1212	0.3778	1205	0.34491	1096	0.37104	1167	0.06956	8.35697e-75	0.18725	5.23116e-118	0.04484	3.22804e-57	0.12564	7.693429999999999e-101	-0.01573	3.52268e-19	-0.14412	2.0533999999999996e-107
CDX1_MA0878.2	CDX1	MA0878.2	C_HOXA10	12057	0.33348	1824	0.37042	1791	0.30157	1699	0.36636	1842	0.06436	5.50841e-82	0.14734	2.9075000000000003e-120	-0.01462	3.4552799999999996e-32	0.09015	1.0335699999999998e-96	-0.07109	2.59466e-89	-0.16366	1.78782e-123
Dlx1_MA0879.1	Dlx1	MA0879.1	C_Dlx1	6330	0.36437	824	0.41186	780	0.31728	746	0.42046	833	0.10681	7.182729999999999e-96	0.18263	2.0512e-115	-0.02725	7.399579999999999e-40	0.08769	1.46351e-87	-0.12323	1.3840499999999999e-101	-0.21148	9.65664e-125
Dlx3_MA0880.1	Dlx3	MA0880.1	C_DLX6	6700	0.34623	931	0.3817	949	0.32675	929	0.38337	970	0.05899	4.65069e-66	0.07641	1.82237e-80	-0.05871	1.2341799999999999e-65	0.02754	9.38011e-46	-0.10984	7.150049999999999e-103	-0.13574	6.81299e-112
Dlx4_MA0881.1	Dlx4	MA0881.1	C_DLX6	6700	0.34623	931	0.3817	949	0.32675	929	0.38337	970	0.05899	4.65069e-66	0.07641	1.82237e-80	-0.05871	1.2341799999999999e-65	0.02754	9.38011e-46	-0.10984	7.150049999999999e-103	-0.13574	6.81299e-112
DLX6_MA0882.1	DLX6	MA0882.1	C_DLX6	6614	0.35568	923	0.39816	949	0.33236	923	0.39786	978	0.04471	3.7204399999999996e-63	0.07794	5.5455e-82	-0.05489	9.97118e-75	0.04099	1.71266e-59	-0.09304	2.3008299999999995e-96	-0.13312	2.23605e-111
Dmbx1_MA0883.1	Dmbx1	MA0883.1	C_Dmbx1	6156	0.40296	975	0.48437	992	0.36904	951	0.47161	977	0.00811	4.87681e-9	0.04073	2.9404399999999994e-52	-0.07325	1.85582e-78	0.03634	5.34311e-48	-0.07965	5.78573e-82	-0.11139	3.9868099999999995e-96
DUXA_MA0884.1	DUXA	MA0884.1	C_DUXA	11746	0.34939	2142	0.36346	2073	0.33672	2042	0.36765	2074	0.08129	2.9827899999999998e-92	0.08604	7.409719999999999e-96	-0.01157	1.0465199999999999e-20	0.0166	3.42054e-31	-0.08381	4.4135699999999995e-103	-0.09851	3.70496e-110
Dlx2_MA0885.1	Dlx2	MA0885.1	C_DLX6	5993	0.33687	796	0.369	793	0.30722	768	0.37109	811	0.08291	3.42799e-79	0.11278	8.017949999999998e-93	-0.04913	3.6866800000000003e-56	0.04274	8.26461e-50	-0.12368	1.32031e-91	-0.16538	4.516779999999999e-104
EMX2_MA0886.1	EMX2	MA0886.1	C_VSX2	4534	0.28902	510	0.31651	510	0.26914	493	0.32369	535	0.04734	6.889720000000001e-61	0.13532	1.91156e-101	-0.06403	1.17194e-72	0.09414	3.13563e-89	-0.10542	1.0818499999999998e-93	-0.19809	1.1326700000000001e-120
EVX1_MA0887.1	EVX1	MA0887.1	C_EVX2	6110	0.30434	797	0.32862	781	0.2797	748	0.33126	793	0.05669	1.06858e-60	0.13823	1.0351699999999998e-107	-0.0243	3.4920399999999996e-34	0.08961	3.149e-80	-0.07304	3.20687e-74	-0.16186	4.462679999999999e-107
EVX2_MA0888.1	EVX2	MA0888.1	C_EVX2	5973	0.31781	739	0.35546	739	0.29019	719	0.3568	744	0.04703	1.31358e-58	0.132	6.66016e-97	-0.02865	4.347979999999999e-40	0.09103	6.1151999999999995e-86	-0.06863	2.61407e-74	-0.15913	8.43379e-110
GBX1_MA0889.1	GBX1	MA0889.1	C_LHX9	5216	0.3351	675	0.36985	668	0.31131	635	0.37242	685	0.05388	1.0375e-63	0.10242	8.725569999999998e-93	-0.04	1.41684e-51	0.05641	1.4248499999999999e-65	-0.08684	2.82829e-83	-0.14113	6.956839999999998e-104
GBX2_MA0890.1	GBX2	MA0890.1	C_LHX9	6178	0.38419	806	0.44193	806	0.35502	763	0.4445	829	0.05771	2.5949599999999997e-71	0.09353	7.148329999999999e-93	-0.04976	7.994439999999999e-63	0.04457	4.4427600000000005e-61	-0.10003	1.4093199999999999e-92	-0.14151	1.55214e-107
GSC2_MA0891.1	GSC2	MA0891.1	C_OTX2	5930	0.39228	907	0.45974	952	0.3553	919	0.45128	943	-0.0214	4.5194699999999996e-32	0.02685	4.4632599999999995e-34	-0.0672	6.6012200000000006e-77	0.04628	4.38453e-62	-0.04716	3.6507e-62	-0.09298	1.12681e-90
GSX1_MA0892.1	GSX1	MA0892.1	C_LHX9	6891	0.29933	814	0.32764	829	0.27809	774	0.33053	838	0.03111	1.44842e-50	0.11804	8.714499999999998e-98	-0.04109	1.2685100000000001e-67	0.09102	3.6702100000000003e-97	-0.06698	5.11543e-87	-0.15935	5.24495e-123
GSX2_MA0893.2	GSX2	MA0893.2	C_EMX1	5875	0.30816	655	0.34653	656	0.27496	614	0.33955	656	0.03354	2.0761899999999999e-44	0.15182	3.71767e-105	0.00519	1.12441e-5	0.12137	3.0710899999999996e-96	-0.02263	1.34472e-32	-0.14731	2.1361e-108
HESX1_MA0894.1	HESX1	MA0894.1	C_LHX9	6485	0.32077	825	0.3568	799	0.29925	767	0.35807	825	0.0753	1.10768e-84	0.13796	6.311979999999999e-104	-0.03437	2.7507099999999994e-52	0.07246	1.3410900000000001e-76	-0.10114	1.51254e-91	-0.17267	3.63344e-114
HMBOX1_MA0895.1	HMBOX1	MA0895.1	C_HMBOX1	15102	0.28427	2036	0.29318	1981	0.25171	1740	0.298	2049	0.12725	3.36723e-126	0.28981	1.4197999999999997e-155	-0.00686	2.13397e-16	0.17339	1.74948e-139	-0.12071	6.54546e-120	-0.29977	4.7229099999999996e-163
Hmx1_MA0896.1	Hmx1	MA0896.1	C_Hmx3	6673	0.30812	899	0.33618	878	0.2869	829	0.33641	883	0.09306	2.28342e-86	0.14488	3.3130900000000002e-102	-0.02898	2.05146e-40	0.0633	1.25693e-72	-0.11047	4.42381e-97	-0.17475	9.48728e-117
Hmx2_MA0897.1	Hmx2	MA0897.1	C_Hmx3	8389	0.27945	1154	0.28755	1095	0.26398	1059	0.29236	1152	0.08999	4.08435e-94	0.14075	9.196960000000001e-114	-0.03427	1.14712e-56	0.06131	4.38569e-77	-0.11489	4.0159e-99	-0.17721	2.69617e-124
Hmx3_MA0898.1	Hmx3	MA0898.1	C_Hmx3	7934	0.28691	1067	0.30405	1008	0.26538	959	0.30605	1053	0.09766	2.56977e-95	0.15947	2.88142e-119	-0.04718	1.17993e-62	0.07329	5.6837999999999995e-84	-0.1351	3.38737e-110	-0.20993	2.3099099999999997e-128
HOXA10_MA0899.1	HOXA10	MA0899.1	C_HOXA10	13374	0.3071	1892	0.33526	1855	0.28223	1770	0.33512	1928	0.0698	4.6116699999999995e-90	0.13619	1.75336e-125	-0.04867	1.53257e-72	0.07475	5.33439e-94	-0.11128	5.25769e-113	-0.18631	1.33154e-133
HOXA2_MA0900.2	HOXA2	MA0900.2	C_EMX1	5013	0.35424	586	0.41421	595	0.31231	558	0.4062	583	0.0312	4.14492e-48	0.09847	1.4724e-94	-3.2e-4	0.0396742	0.07392	1.07432e-70	-0.02574	1.51255e-37	-0.09904	4.28845e-88
HOXB13_MA0901.2	HOXB13	MA0901.2	C_HOXB13	18253	0.30336	2589	0.32252	2572	0.28214	2449	0.32704	2690	0.08723	1.9723699999999997e-107	0.13001	1.2327199999999999e-123	-0.07813	2.1266299999999998e-106	0.05438	2.7462299999999998e-89	-0.15851	1.3331899999999999e-132	-0.21172	3.380799999999999e-149
HOXB2_MA0902.2	HOXB2	MA0902.2	C_EMX1	6315	0.35863	790	0.41327	805	0.32706	769	0.40927	808	0.02612	9.181159999999999e-39	0.06329	2.86081e-70	-0.03847	1.23964e-53	0.04295	1.2263e-59	-0.05983	4.44151e-73	-0.10051	6.792369999999999e-95
HOXB3_MA0903.1	HOXB3	MA0903.1	C_VSX2	7899	0.28599	945	0.30528	935	0.26641	888	0.31002999999999997	975	0.06537	1.3441100000000001e-76	0.14609	3.3243599999999997e-112	-0.03085	2.63475e-45	0.08851	3.23084e-89	-0.08763	3.64473e-88	-0.17786	1.7998099999999997e-118
HOXB5_MA0904.2	HOXB5	MA0904.2	C_EMX1	5567	0.31656	664	0.35501	673	0.29021	666	0.35176	666	0.01596	7.83459e-24	0.05373	6.7354e-73	-0.01738	3.38391e-20	0.04178	9.921359999999999e-63	-0.02948	8.38543e-42	-0.0705	2.83303e-79
HOXC10_MA0905.1	HOXC10	MA0905.1	C_HOXC10	8229	0.32894	1281	0.3636	1278	0.29785	1145	0.35809	1273	0.07087	5.885289999999999e-87	0.19069	1.1548799999999998e-123	2.5e-4	0.570063	0.12636	5.411919999999999e-106	-0.06194	6.90679e-81	-0.1932	5.20846e-124
HOXC12_MA0906.1	HOXC12	MA0906.1	C_HOXC10	7571	0.33323	1289	0.36688	1279	0.30691	1171	0.36075	1287	0.03832	7.576289999999999e-57	0.18914	1.3571800000000002e-120	-0.01347	4.9782399999999996e-21	0.15196	1.9992100000000003e-114	-0.04625	2.76481e-64	-0.20434	4.1347999999999997e-125
HOXC13_MA0907.1	HOXC13	MA0907.1	C_HOXC13	7710	0.40133	1221	0.47081	1199	0.35016	1064	0.46354	1192	0.05602	1.69336e-69	0.17521	9.103729999999998e-118	-0.02585	1.65252e-42	0.12524	2.0490399999999996e-103	-0.07513	2.1469900000000002e-83	-0.20342	3.03734e-124
HOXD11_MA0908.1	HOXD11	MA0908.1	C_HOXC10	7480	0.32319	1190	0.35492	1199	0.29634	1070	0.35196	1190	0.06196	2.7062400000000002e-76	0.18797	3.22657e-124	-0.03035	2.1268899999999997e-51	0.13262	2.9707899999999993e-109	-0.08606	1.6646e-92	-0.22259	4.74413e-134
HOXD13_MA0909.2	HOXD13	MA0909.2	C_HOXA13	16578	0.29067	2597	0.29819	2557	0.2803	2497	0.29597	2545	0.03255	2.9659299999999997e-63	0.09289	1.73727e-111	0.01484	4.1242899999999995e-32	0.06404	3.69115e-91	-0.01245	1.15069e-26	-0.07851	2.66507e-99
HOXD8_MA0910.2	HOXD8	MA0910.2	C_HOXB8	8272	0.32579	1188	0.35679	1203	0.30865	1201	0.35408	1201	0.01771	1.1170599999999999e-31	0.02869	3.88697e-44	-0.03058	8.72476e-50	0.01486	1.2313999999999999e-21	-0.04464	3.3281799999999997e-59	-0.05856	2.8124900000000003e-70
Hoxa11_MA0911.1	Hoxa11	MA0911.1	C_HOXC10	6237	0.3828	1005	0.4407	1019	0.33939	918	0.43324	1010	0.05723	3.17905e-69	0.19947	2.06092e-118	4.6e-4	0.864349	0.14566	6.739519999999999e-109	-0.04954	2.6556399999999997e-57	-0.20099	1.1436699999999998e-115
HOXD3_MA0912.2	HOXD3	MA0912.2	C_LHX5	5908	0.33431	683	0.38447	682	0.29579	650	0.38435	702	0.06131	3.23587e-67	0.14508	7.87161e-105	-0.04107	7.33145e-55	0.09216	3.4458099999999994e-84	-0.09365	5.45961e-89	-0.18624	2.3960499999999997e-118
HOXD9_MA0913.2	HOXD9	MA0913.2	C_HOXA10	12787	0.33102	1784	0.3658	1762	0.29829	1667	0.36526	1825	0.0674	5.0612e-89	0.15929	9.751549999999998e-126	-0.0288	1.0053099999999999e-54	0.09883	9.113e-108	-0.08873	7.175079999999999e-103	-0.1908	1.0203199999999999e-144
ISL2_MA0914.1	ISL2	MA0914.1	C_ISL2	6034	0.33174	780	0.36932	771	0.30523	750	0.3743	775	0.05246	4.22301e-66	0.07606	3.5085e-75	-0.04402	1.11834e-56	0.03135	5.68389e-41	-0.08948	7.3737e-81	-0.11957	3.2406299999999995e-93
HES1_MA1099.2	HES1	MA1099.2	C_HEY1	7789	0.40507	2028	0.40295	1981	0.40533	1933	0.38902	1893	0.04235	9.273279999999999e-54	0.00481	2.03043e-5	0.11738	1.7695299999999999e-96	-0.03044	1.6423999999999998e-49	0.08226	1.70974e-89	0.11774	2.0787699999999996e-107
ASCL1_MA1100.2	ASCL1	MA1100.2	C_Tcf12	14580	0.31708	2390	0.33664	2454	0.31904	2555	0.32998	2449	-0.0648	2.71666e-88	-0.0846	2.9083199999999996e-101	-0.00222	0.0039829	-0.02728	3.7893199999999995e-53	0.0577	1.2184600000000001e-88	0.08924	3.4560499999999996e-107
BACH2_MA1101.2	BACH2	MA1101.2	C_NFE2	10077	0.32887	1986	0.32857	1883	0.30749	1777	0.31528	1803	0.04089	1.3061100000000001e-67	0.14537	1.02115e-119	0.13464	2.30365e-117	0.11001	8.206659999999999e-108	0.10347	3.23736e-105	-0.00927	2.31591e-14
CTCFL_MA1102.2	CTCFL	MA1102.2	C_CTCFL	30204	0.37458	6370	0.41527	7115	0.41556	7781	0.41612	7284	-0.15551	8.70489e-146	-0.33308	7.180459999999998e-180	-0.16973	5.315279999999999e-149	-0.19538	1.3440099999999999e-154	-0.03016	5.13418e-74	0.18148	3.15945e-152
FOXK2_MA1103.2	FOXK2	MA1103.2	C_FOXN3	29967	0.31912	5576	0.32127	5420	0.30324	5306	0.31761	5234	0.06742	7.661569999999999e-104	0.08871	1.1543799999999999e-122	0.06015	7.305029999999999e-104	0.03022	3.7864600000000005e-70	0.00148	0.00276336	-0.02892	2.02034e-72
GATA6_MA1104.2	GATA6	MA1104.2	C_GATA6	13503	0.30518	2308	0.3029	2220	0.28598	2127	0.28972	2008	0.08478	2.0337299999999996e-96	0.12431	8.931859999999999e-113	0.21838	5.8652e-137	0.05123	5.25555e-80	0.14784	1.49211e-129	0.09484	1.71403e-108
GRHL2_MA1105.2	GRHL2	MA1105.2	C_GRHL2	17795	0.27403	2508	0.28132	2483	0.26334	2465	0.28608	2578	0.03362	8.42024e-72	0.08182	7.414069999999999e-105	-0.02763	9.25799e-60	0.05229	5.36272e-90	-0.05617	6.12565e-92	-0.10987	8.28452e-121
HIF1A_MA1106.1	HIF1A	MA1106.1	C_ARNT::HIF1A	6517	0.36189	1455	0.36076	1433	0.36009	1389	0.34656	1379	0.03405	2.95429e-44	0.018	4.38304e-31	0.1011	5.23525e-89	-0.01077	6.45744e-14	0.0735	3.73267e-83	0.08756	6.86973e-83
KLF9_MA1107.2	KLF9	MA1107.2	C_KLF9	94580	0.28978	14228	0.29929	14383	0.29531	14564	0.28635	13666	-0.03071	1.21178e-105	-0.10245	3.05602e-151	0.08352	2.0460599999999995e-148	-0.07236	2.5955299999999994e-142	0.11403	9.139119999999998e-157	0.19679	2.8422499999999995e-174
MXI1_MA1108.2	MXI1	MA1108.2	C_Twist2	19602	0.34239000000000003	3477	0.36375999999999997	3480	0.33263	3484	0.35588	3402	-0.02428	5.1853799999999994e-58	-0.00569	1.59958e-11	0.03523	5.1436900000000005e-70	0.01632	3.50725e-46	0.06005	5.8303199999999996e-92	0.04527	2.35885e-80
NEUROD1_MA1109.1	NEUROD1	MA1109.1	C_NEUROD1	24319	0.28694	3853	0.30166	4117	0.30435	4349	0.3016	4110	-0.08383	1.1099599999999996e-116	-0.13986	3.41434e-136	-0.05943	3.1702599999999995e-104	-0.06555	3.31314e-106	0.01752	1.1324099999999999e-51	0.08877	7.0723e-119
NR1H4_MA1110.1	NR1H4	MA1110.1	C_NR1H4	16674	0.31045	2933	0.31058	2852	0.30666	2970	0.31934	2958	0.06403	2.60482e-87	0.00568	1.52698e-13	-0.01147	1.80348e-23	-0.04816	1.13818e-75	-0.06742	3.4135299999999994e-92	-0.0149	3.5328e-31
NR2F2_MA1111.1	NR2F2	MA1111.1	C_NR2F2	18411	0.31153	3118	0.31281	2921	0.30143	3055	0.31666	3013	0.10901	3.4173999999999996e-118	0.00761	1.77437e-15	0.06926	5.12958e-99	-0.08556	4.3053899999999994e-107	-0.02601	7.30351e-55	0.06773	4.451419999999999e-98
NR4A1_MA1112.2	NR4A1	MA1112.2	C_NR4A1	19802	0.30064	3268	0.29744	3065	0.28655	3075	0.30198	3123	0.12454	3.4726e-125	0.06383	9.868889999999997e-98	0.04834	2.2389999999999997e-84	-0.04436	2.78989e-82	-0.06211	1.2078699999999997e-98	-0.01344	3.7015699999999998e-37
PBX2_MA1113.2	PBX2	MA1113.2	C_PBX2	13374	0.28526	1872	0.29582	1811	0.26308	1726	0.30199	1858	0.08463	2.54414e-99	0.13079	2.03906e-110	-0.02955	5.797e-57	0.05645	8.109169999999999e-85	-0.10644	7.943499999999999e-113	-0.16609	2.7082799999999995e-129
PBX3_MA1114.1	PBX3	MA1114.1	C_PBX3	37222	0.2987	6104	0.30489	6204	0.3029	6253	0.30225	6081	-0.05186	4.594179999999999e-103	-0.03433	4.25546e-86	0.0271	1.34635e-72	0.01172	1.2182e-41	0.07656	2.573059999999999e-116	0.06654	2.7073099999999997e-110
POU5F1_MA1115.1	POU5F1	MA1115.1	C_POU2F1	16769	0.30043	2883	0.30024	2819	0.28356	2641	0.29812	2787	0.07124	1.0656499999999998e-98	0.1405	6.965419999999999e-122	0.02813	1.8040599999999999e-59	0.07792	5.11689e-102	-0.03347	4.13635e-67	-0.11277	7.039190000000001e-119
RBPJ_MA1116.1	RBPJ	MA1116.1	C_RBPJ	17514	0.31773	2959	0.33557	3052	0.29544	2799	0.32173	2867	-0.03331	2.0102099999999998e-65	0.12494	1.8899799999999997e-118	0.0684	1.0403499999999998e-96	0.15246	1.41349e-128	0.10175	2.69208e-111	-0.05878	5.62681e-89
RELB_MA1117.1	RELB	MA1117.1	C_RELB	12389	0.31172	2006	0.33294	2135	0.3014	1971	0.32155	2016	-0.0407	1.2651699999999998e-63	0.0547	2.03386e-78	0.05042	2.81575e-75	0.08921	8.95275e-99	0.08938	1.88113e-99	-0.00242	0.367702
SIX1_MA1118.1	SIX1	MA1118.1	C_SIX2	12933	0.31415	1871	0.34346	1884	0.29219	1816	0.33822	1808	0.012070000000000001	1.0982599999999999e-27	0.09225	5.5936e-105	0.03447	4.5285499999999996e-59	0.08223	2.59287e-101	0.02607	4.922e-48	-0.0591	3.38416e-81
SIX2_MA1119.1	SIX2	MA1119.1	C_SIX2	14617	0.31599	2229	0.34159	2211	0.29628	2123	0.33823	2189	0.00885	1.94384e-16	0.07815	8.41183e-100	0.02824	2.7316699999999995e-54	0.07037	2.13441e-95	0.02291	2.59442e-50	-0.04936	2.06835e-77
SOX13_MA1120.1	SOX13	MA1120.1	C_SOX13	17580	0.29842	2942	0.30347	2862	0.28002	2725	0.30053	2854	0.04194	2.71869e-75	0.15402	2.18882e-135	0.03169	1.99341e-63	0.11723	5.45499e-125	-0.0036	0.00550282	-0.12892	2.34183e-124
TEAD2_MA1121.1	TEAD2	MA1121.1	C_TEAD4	17153	0.33213	2818	0.35974	2919	0.29933	2615	0.33932	2716	-0.06624	6.475579999999999e-93	0.18142	7.231569999999999e-135	0.11513	2.92766e-117	0.23133	5.03702e-151	0.17463	3.1716799999999998e-133	-0.07053	5.53864e-95
TFDP1_MA1122.1	TFDP1	MA1122.1	C_E2F6	7820	0.47321	1901	0.5261	1993	0.45959	1867	0.50147	1841	-0.06236	8.067e-77	0.04328	3.15763e-61	0.06921	5.0171e-81	0.09639	1.39883e-97	0.12805	1.1818099999999999e-107	0.02784	8.701259999999999e-45
TWIST1_MA1123.2	TWIST1	MA1123.2	C_TWIST1	19212	0.29798	2874	0.31927	2985	0.29506	3021	0.32003	3006	-0.04928	2.05684e-80	-0.04128	7.754839999999999e-79	-0.04208	1.5604000000000002e-76	0.00251	2.18772e-5	0.00388	1.92899e-9	0.00328	1.06054e-7
ZNF24_MA1124.1	ZNF24	MA1124.1	C_ZNF24	17651	0.28051	2695	0.285	2637	0.26541	2506	0.28575	2658	0.04134	4.37101e-75	0.10231	2.88818e-112	0.00309	0.00856225	0.06546	1.6801199999999998e-98	-0.032	2.6142599999999996e-65	-0.10065	6.55184e-114
ZNF384_MA1125.1	ZNF384	MA1125.1	C_ZNF384	26180	0.25866	3797	0.26686	3793	0.23824	3373	0.26408	3805	0.07742	1.36918e-108	0.18957	1.8159699999999998e-147	-0.01447	2.9497999999999996e-44	0.12134	8.64933e-128	-0.08308	2.17532e-117	-0.20754	2.7870699999999996e-157
FOSJUNvar.2_MA1126.1	FOS::JUN(var.2)	MA1126.1	C_FOSL2::JUND(var.2)	15126	0.40538	3746	0.42259	3765	0.38295	3508	0.38743	3429	-0.02526	8.78816e-53	0.14707	4.2829e-122	0.17134	8.611889999999999e-131	0.16594	2.0805799999999996e-129	0.19861	3.60993e-137	0.02607	2.00658e-50
FOSBJUN_MA1127.1	FOSB::JUN	MA1127.1	C_FOSL2::JUND(var.2)	15093	0.40885	3905	0.41201	3963	0.38722	3609	0.37475	3568	-0.01371	1.64514e-26	0.17831	1.7097299999999998e-132	0.21492	2.75429e-140	0.18795	1.4654e-134	0.23144	1.0464e-143	0.03703	2.06124e-67
FOSL1JUN_MA1128.1	FOSL1::JUN	MA1128.1	C_FOSL1::JUN	16178	0.34529	3065	0.35375	2997	0.32086	2860	0.33884	2865	0.02406	2.0991999999999997e-51	0.13884	3.5350499999999997e-125	0.13289	5.538539999999999e-121	0.11773	3.59691e-120	0.11605	1.7838499999999998e-117	-0.00478	2.83459e-9
FOSL1JUNvar.2_MA1129.1	FOSL1::JUN(var.2)	MA1129.1	C_FOSL2::JUND(var.2)	11543	0.41785	3114	0.42174	3164	0.39563	2895	0.38264	2859	-0.02402	7.50066e-45	0.16657	8.057810000000001e-119	0.22024	2.29391e-136	0.18451	9.282089999999999e-129	0.24599	8.366749999999999e-144	0.05469	1.3241399999999999e-79
FOSL2JUN_MA1130.1	FOSL2::JUN	MA1130.1	C_FOSL1::JUN	14038	0.34246	2716	0.34817	2629	0.31972	2522	0.33221	2517	0.02692	4.1617999999999994e-54	0.14098	1.41942e-123	0.14342	1.3066599999999998e-127	0.11731	4.36603e-117	0.12417	3.9334199999999994e-118	0.00438	1.66701e-6
FOSL2JUNvar.2_MA1131.1	FOSL2::JUN(var.2)	MA1131.1	C_FOSL2::JUND(var.2)	16941	0.39287	4173	0.39594	4247	0.37119	3879	0.36056	3833	-0.01598	1.90637e-38	0.17011	1.7044699999999998e-132	0.20962	1.6488999999999997e-142	0.18122	3.11359e-136	0.22864	4.739669999999999e-149	0.04123	1.17459e-72
JUNJUNB_MA1132.1	JUN::JUNB	MA1132.1	C_FOSL1::JUN	14267	0.36581	2827	0.38059	2780	0.33801	2649	0.36236	2646	0.02741	8.6272e-56	0.14629	1.72245e-125	0.14275	4.41356e-123	0.12242	7.341069999999999e-118	0.12233	1.1319199999999997e-116	-0.0021	0.00609863
JUNJUNBvar.2_MA1133.1	JUN::JUNB(var.2)	MA1133.1	C_FOSL2::JUND(var.2)	16912	0.39039	4188	0.3938	4256	0.37339	3907	0.36231	3882	-0.01699	1.0264199999999999e-39	0.14363	3.12933e-131	0.18737	6.30265e-139	0.15598	4.651079999999999e-131	0.2062	6.74111e-136	0.045	3.58603e-78
FOSJUNB_MA1134.1	FOS::JUNB	MA1134.1	C_FOSL1::JUN	12694	0.34176	2370	0.35086	2309	0.31598	2212	0.33567	2200	0.03279	2.47103e-60	0.1377	5.597640000000001e-120	0.14093	7.45025e-125	0.10874	9.033829999999999e-108	0.11624	9.05899e-113	0.00544	5.49108e-10
FOSBJUNB_MA1135.1	FOSB::JUNB	MA1135.1	C_FOSL1::JUN	13021	0.32631	2406	0.33017	2353	0.305	2254	0.31566	2237	0.04152	1.0127e-69	0.13862	5.98269e-117	0.14036	1.78094e-117	0.10209	1.76911e-111	0.10743	5.81298e-110	0.00358	2.28842e-4
FOSBJUNBvar.2_MA1136.1	FOSB::JUNB(var.2)	MA1136.1	C_FOSL2::JUND(var.2)	12386	0.41039	3275	0.41393	3314	0.38828	3026	0.37587	2987	-0.02317	1.7304799999999998e-42	0.17462	1.62195e-124	0.22075	3.20643e-139	0.19213	2.63424e-133	0.24638	1.1452899999999999e-144	0.04638	5.7746400000000004e-74
FOSL1JUNB_MA1137.1	FOSL1::JUNB	MA1137.1	C_FOSL1::JUN	13448	0.33254	2541	0.33525	2469	0.31031	2365	0.32031	2366	0.046	7.03385e-71	0.15092	6.55844e-122	0.14985	8.532419999999998e-127	0.11061	1.1307999999999998e-115	0.11329	1.5580399999999997e-109	6.9e-4	0.639792
FOSL2JUNB_MA1138.1	FOSL2::JUNB	MA1138.1	C_FOSL1::JUN	12385	0.32766	2306	0.33181	2236	0.305	2141	0.31776	2131	0.04096	5.27187e-69	0.14727	5.209649999999999e-122	0.13114	1.6431199999999998e-118	0.11147	1.71279e-110	0.09875	3.87165e-105	-0.01505	9.38265e-27
FOSL2JUNBvar.2_MA1139.1	FOSL2::JUNB(var.2)	MA1139.1	C_FOSL2::JUND(var.2)	12632	0.41274	3334	0.41601	3372	0.38998	3058	0.37749	3037	-0.02314	5.39403e-48	0.18886	4.14991e-134	0.2273	7.345249999999999e-143	0.20536	1.70226e-138	0.25258	2.01417e-147	0.03944	3.50718e-68
JUNBvar.2_MA1140.2	JUNB(var.2)	MA1140.2	C_FOSL2::JUND(var.2)	12610	0.434	3484	0.4425	3527	0.41255	3227	0.40351	3216	-0.01313	1.49373e-31	0.1641	1.02545e-122	0.21214	5.083469999999999e-141	0.17333	2.70712e-132	0.22673	2.19586e-140	0.04801	6.6572400000000006e-77
FOSJUND_MA1141.1	FOS::JUND	MA1141.1	C_FOSL1::JUN	15672	0.3338	3004	0.3362	2936	0.3135	2811	0.32105	2813	0.02478	1.25666e-50	0.12788	4.8992399999999995e-121	0.13756	1.2640599999999998e-126	0.10616	4.453129999999999e-115	0.12015	2.4618599999999995e-118	0.01208	6.5001100000000005e-24
FOSL1JUND_MA1142.1	FOSL1::JUND	MA1142.1	C_FOSL1::JUN	14233	0.3432	2682	0.35197	2586	0.31796	2486	0.33687	2477	0.04024	8.63626e-69	0.14624	1.6407699999999998e-126	0.12762	1.97606e-117	0.11154	1.59523e-105	0.09588	2.35186e-108	-0.01787	2.5874899999999997e-34
FOSL1JUNDvar.2_MA1143.1	FOSL1::JUND(var.2)	MA1143.1	C_FOSL2::JUND(var.2)	14895	0.41798	4055	0.42015	4034	0.39762	3767	0.38471	3720	0.01522	2.42664e-35	0.16883	7.522809999999999e-131	0.20372	4.4743499999999995e-142	0.15381	1.0663599999999999e-125	0.19494	2.23123e-133	0.03476	1.75506e-61
FOSL2JUND_MA1144.1	FOSL2::JUND	MA1144.1	C_FOSL1::JUN	12559	0.32292	2366	0.32275	2301	0.30289	2213	0.30794	2190	0.0413	8.915260000000001e-68	0.1421	1.01702e-120	0.14213	6.34815e-128	0.10597	3.89831e-108	0.10951	1.7379899999999998e-109	0.00142	0.633191
FOSL2JUNDvar.2_MA1145.1	FOSL2::JUND(var.2)	MA1145.1	C_FOSL2::JUND(var.2)	16356	0.40504	4216	0.40864	4255	0.38637	3914	0.37391	3861	-0.0197	1.69566e-46	0.16099	1.17621e-134	0.20556	4.2253299999999994e-142	0.17556	2.71727e-135	0.22845	1.1746799999999999e-142	0.047	1.6962e-78
NR1H4RXRA_MA1146.1	NR1H4::RXRA	MA1146.1	C_NR2F1(var.3)	13281	0.34745	2567	0.35363	2464	0.34603	2609	0.36976	2618	0.07566	1.3319199999999997e-98	-0.05786	2.5265600000000003e-83	-0.03392	3.7062000000000003e-67	-0.12054	4.13847e-115	-0.10056	5.912059999999999e-112	0.02933	4.30497e-58
NR4A2RXRA_MA1147.1	NR4A2::RXRA	MA1147.1	C_NR2F1(var.3)	12558	0.34375	2472	0.34883	2382	0.34319	2501	0.36456	2525	0.06866	3.34364e-97	-0.06076	1.0953900000000001e-82	-0.04802	2.23252e-80	-0.11747	3.11518e-113	-0.10889	5.08987e-110	0.01784	1.6942799999999998e-34
PPARARXRA_MA1148.1	PPARA::RXRA	MA1148.1	C_PPARA::RXRA	23855	0.34564	4159	0.35994	3937	0.32764	4121	0.36066	3987	0.09243	3.27812e-114	0.017	5.4448799999999995e-49	0.08016	1.0084299999999999e-109	-0.06158	5.72038e-100	-8e-5	0.0878451	0.06788	4.76432e-102
RARARXRG_MA1149.1	RARA::RXRG	MA1149.1	C_RARA::RXRG	19447	0.32575	2918	0.35422	2939	0.31682	3038	0.35144	2906	0.01283	1.0205999999999998e-40	-0.04372	7.18765e-80	0.05316	1.09673e-96	-0.05269	2.91823e-95	0.04493	5.47976e-87	0.10359	8.796099999999999e-123
RORB_MA1150.1	RORB	MA1150.1	C_RORB	14033	0.3259	2439	0.33809	2367	0.30714	2348	0.34129	2356	0.05697	2.24921e-90	0.08065	1.3722399999999998e-96	0.02344	3.00496e-47	0.03066	1.67658e-57	-0.02574	4.614609999999999e-52	-0.05712	1.97555e-83
RORC_MA1151.1	RORC	MA1151.1	C_RORB	13322	0.31671	2359	0.32226	2340	0.29563	2198	0.32095	2258	0.07591	4.90954e-88	0.13083	4.26919e-111	0.05885	3.18877e-85	0.06498	3.8245e-90	-0.00669	2.35107e-8	-0.07412	1.2895e-86
SOX15_MA1152.1	SOX15	MA1152.1	C_SOX15	19859	0.26971	2890	0.27541	2811	0.24891	2621	0.27334	2825	0.05295	8.711380000000001e-88	0.18589	3.70286e-146	0.01166	8.26983e-31	0.1388	1.47924e-128	-0.03427	9.78366e-68	-0.18085	5.870129999999999e-142
Smad4_MA1153.1	Smad4	MA1153.1	C_Smad4	15714	0.27682	2275	0.29307	2396	0.2756	2316	0.28406	2274	-0.07393	2.19132e-99	0.04734	4.73223e-84	0.02952	2.42939e-60	0.10972	5.0845800000000004e-114	0.0985	1.8691399999999996e-109	-0.01666	7.92773e-40
ZNF282_MA1154.1	ZNF282	MA1154.1	C_ZNF282	16476	0.3146	2454	0.3404	2527	0.2997	2482	0.32994	2430	-0.01353	2.2552499999999997e-31	0.03348	5.64427e-62	0.05905	1.3091e-94	0.04519	2.45648e-77	0.07415	6.44414e-102	0.02847	4.56679e-64
ZSCAN4_MA1155.1	ZSCAN4	MA1155.1	C_ZSCAN4	74142	0.27094	10757	0.27283	10508	0.27381	10806	0.26441	10256	0.01451	1.04137e-65	-0.06234	3.9413599999999995e-122	0.07526	1.68847e-126	-0.07231	6.87218e-132	0.06537	4.77741e-124	0.14771	4.1306499999999995e-153
IRF3_MA1418.1	IRF3	MA1418.1	C_IRF3	18172	0.2854	2880	0.30449	2936	0.27219	2720	0.28935	2818	-0.07335	7.914660000000001e-102	0.07149	1.24946e-99	0.02339	1.0038600000000001e-55	0.13587	1.8151099999999997e-126	0.09301	6.67468e-113	-0.0472	2.80222e-83
IRF4_MA1419.1	IRF4	MA1419.1	C_IRF8	10504	0.32713	1780	0.35479	1828	0.31171	1702	0.34375	1760	-0.04288	1.0087999999999999e-66	0.05463	1.3619e-73	-0.01481	5.24651e-27	0.0928	1.35793e-97	0.02688	4.94275e-48	-0.0674	3.4244299999999996e-85
IRF5_MA1420.1	IRF5	MA1420.1	C_IRF5	9066	0.30256	1455	0.31723	1467	0.28979	1388	0.31138	1454	-0.01188	6.78458e-19	0.06921	1.0122e-87	-0.00843	4.54578e-12	0.0789	3.46427e-89	0.00475	9.27913e-6	-0.07598	2.03649e-87
TCF7L1_MA1421.1	TCF7L1	MA1421.1	C_TCF7L1	16504	0.30132	2810	0.29554	2637	0.28524	2619	0.3029	2708	0.12489	2.58748e-114	0.10413	2.77148e-112	0.04327	5.851489999999999e-69	-0.00422	1.46173e-7	-0.06719	7.50751e-89	-0.0612	1.2971699999999998e-91
ARGFX_MA1463.1	ARGFX	MA1463.1	C_Lhx4	6082	0.26954	584	0.30197	577	0.23916	503	0.30851	583	0.07905	2.26937e-82	0.18431	4.44541e-117	-0.06382	6.78729e-72	0.11426	9.868219999999998e-98	-0.13498	6.328029999999999e-104	-0.25041	1.4760199999999997e-130
ARNT2_MA1464.1	ARNT2	MA1464.1	C_ARNT2	7570	0.46303	2209	0.45927	2116	0.45349	2052	0.44188	2004	0.10544	8.233329999999999e-96	0.08956	7.08069e-89	0.17862	2.40793e-118	-0.00215	0.0449507	0.08702	1.17204e-87	0.09067	2.12763e-89
ATF6_MA1466.1	ATF6	MA1466.1	C_CREB3	12764	0.37243	2815	0.37844	2816	0.36558	2723	0.3611	2628	0.01929	3.941059999999999e-37	0.03522	4.915669999999999e-69	0.10648	7.18979e-111	0.01893	3.79723e-42	0.09271	2.4759799999999994e-104	0.07509	3.70329e-94
ATOH1var.2_MA1467.1	ATOH1(var.2)	MA1467.1	C_ATOH1(var.2)	22712	0.29622	3602	0.30779	3728	0.29881	3807	0.30231	3697	-0.0377	8.70453e-80	-0.0444	4.0738999999999994e-86	0.01092	2.15185e-25	-0.01056	4.0451499999999995e-28	0.04728	1.5392899999999998e-84	0.06073	3.3028799999999997e-95
ATOH7_MA1468.1	ATOH7	MA1468.1	C_ATOH7	11699	0.33268	1660	0.37049	1718	0.31859	1699	0.36651	1750	-0.03637	4.24175e-64	-0.02124	4.9818699999999995e-43	-0.02217	1.0819599999999999e-44	0.01101	2.56279e-19	0.01244	1.07349e-22	0.00285	0.0310517
BACH2var.2_MA1470.1	BACH2(var.2)	MA1470.1	C_BACH2(var.2)	10774	0.38138	2393	0.3978	2383	0.3544	2217	0.3756	2275	0.0374	2.2876400000000002e-62	0.16982	1.59533e-122	0.10881	2.4361299999999995e-107	0.13568	8.55579e-117	0.07793	4.1189899999999996e-92	-0.06339	1.0485899999999998e-84
BARX2_MA1471.1	BARX2	MA1471.1	C_BARX2	13243	0.29941	1888	0.313	1777	0.26672	1682	0.31907	1832	0.13782	2.14092e-126	0.19543	4.97363e-138	-0.01457	2.03431e-31	0.0743	2.0987e-95	-0.14001	1.31233e-121	-0.21678	2.18899e-139
BHLHA15var.2_MA1472.1	BHLHA15(var.2)	MA1472.1	C_Tcf12	18579	0.29273	2913	0.30576	3049	0.29752	3073	0.29943	2982	-0.07099	8.813679999999999e-101	-0.07057	1.2967899999999998e-98	0.00107	0.0231832	-0.00802	6.75353e-19	0.06673	1.0699499999999997e-98	0.07784	5.4895699999999996e-101
CDX4_MA1473.1	CDX4	MA1473.1	C_HOXA10	12430	0.33571	1936	0.37183	1905	0.30582	1814	0.36798	1962	0.05851	6.836350000000001e-82	0.13339	3.410269999999999e-116	-0.02495	1.56504e-44	0.08132	1.57109e-95	-0.07762	3.93462e-92	-0.16047	2.53881e-122
CREB3L4_MA1474.1	CREB3L4	MA1474.1	C_CREB3	11955	0.36846	2725	0.36695	2700	0.36645	2609	0.34839	2537	0.0175	1.1909399999999999e-42	0.0307	5.65532e-58	0.12236	1.06308e-108	0.0161	4.6996e-32	0.10924	2.6585099999999996e-106	0.09481	6.11163e-108
CREB3L4var.2_MA1475.1	CREB3L4(var.2)	MA1475.1	C_FOSL2::JUND(var.2)	10994	0.46493	3254	0.47714	3308	0.44529	3035	0.43235	2986	-0.02384	2.61992e-43	0.14875	2.61961e-119	0.22412	6.94608e-139	0.16664	2.96991e-126	0.24621	8.287089999999999e-141	0.07501	1.4358199999999998e-92
DLX5_MA1476.1	DLX5	MA1476.1	C_DLX6	7130	0.33267	994	0.36384	978	0.30845	965	0.36595	1000	0.06206	2.02912e-76	0.0662	4.6254e-79	-0.04908	9.07127e-65	0.01489	6.835229999999999e-20	-0.10387	2.7155699999999995e-98	-0.11574	8.052769999999999e-103
DMRTA2_MA1478.1	DMRTA2	MA1478.1	C_DMRTC2	17860	0.27737	2525	0.28858	2519	0.25831	2352	0.28649	2535	0.05008	9.392569999999999e-80	0.16842	7.567719999999999e-139	-0.01164	4.48003e-25	0.12318	1.9835400000000001e-119	-0.05523	2.62367e-88	-0.18214	8.14497e-138
DMRTC2_MA1479.1	DMRTC2	MA1479.1	C_DMRTC2	15807	0.27489	2288	0.28145	2246	0.25897	2159	0.28404	2303	0.06679	8.486199999999999e-101	0.14976	3.7886199999999995e-125	-0.02272	1.57603e-55	0.09058	4.44137e-111	-0.08232	9.45968e-108	-0.17422	1.4724e-134
DPRX_MA1480.1	DPRX	MA1480.1	C_DPRX	6569	0.30801	1022	0.32753	1009	0.29364	985	0.33762	1060	0.02153	3.31773e-30	0.0665	1.99999e-73	-0.05811	2.16882e-68	0.04874	3.60339e-60	-0.07605	4.14301e-81	-0.12521	8.36246e-102
DRGX_MA1481.1	DRGX	MA1481.1	C_LHX5	4983	0.33091	590	0.37481	599	0.30076	577	0.38028	640	0.05821	7.02539e-67	0.11088	1.19507e-92	-0.07092	9.6633e-74	0.06163	3.48343e-69	-0.12168	1.0574899999999998e-96	-0.18146	7.38042e-114
ELF2_MA1483.1	ELF2	MA1483.1	C_EHF	14037	0.39334	3718	0.41523	3786	0.37467	3335	0.36933	3328	-0.12901	1.185e-122	0.16345	9.701009999999999e-130	0.2007	9.83579e-139	0.27434	3.66666e-152	0.32209	4.652159999999999e-159	0.03492	1.4500299999999999e-64
ETS2_MA1484.1	ETS2	MA1484.1	C_ELK3	14389	0.37628	3403	0.39917	3477	0.35281	3082	0.35153	3071	-0.13611	5.158199999999999e-118	0.14068	1.7737800000000002e-120	0.236	1.1693099999999998e-141	0.25623	3.45137e-145	0.36242	7.704299999999999e-162	0.09637	2.4750299999999995e-103
FERD3L_MA1485.1	FERD3L	MA1485.1	C_FERD3L	14872	0.30269	2400	0.3153	2502	0.30785	2600	0.31023	2501	-0.05736	1.42352e-82	-0.06476	4.72452e-92	0.00297	3.08707e-5	-0.01382	1.82892e-33	0.0567	1.2819399999999999e-85	0.07426	1.0959299999999999e-92
FOXE1_MA1487.1	FOXE1	MA1487.1	C_FOXE1	39614	0.3131	7342	0.30808	6944	0.29408	6804	0.31006	6795	0.10707	1.95076e-131	0.09676	2.56627e-132	0.05768	3.58631e-108	0.00368	7.56481e-11	-0.03706	1.1316300000000001e-88	-0.03973	1.93396e-88
FOXN3_MA1489.1	FOXN3	MA1489.1	C_FOXN3	6619	0.30269	1266	0.29265	1174	0.29113	1164	0.29354	1164	0.10917	4.984279999999999e-93	0.10089	5.4713999999999995e-96	0.05326	7.824979999999999e-63	0.00654	2.61531e-6	-0.04362	9.6301e-60	-0.04954	7.96282e-65
GLI3_MA1491.1	GLI3	MA1491.1	C_GLI3	20989	0.31675	3163	0.34457	3311	0.31501	3310	0.3311	3124	-0.08598	5.578959999999999e-107	-0.08356	1.9826999999999998e-106	0.03324	2.2054100000000002e-67	-0.00687	3.62035e-13	0.1133	2.58344e-119	0.12382	4.2557399999999994e-123
HES6_MA1493.1	HES6	MA1493.1	C_HES6	9390	0.38661	2028	0.39882	1947	0.36726	1886	0.38668	1910	0.05778	1.34693e-77	0.08641	6.91213e-91	0.09364	1.1786400000000001e-97	0.03643	5.1994100000000003e-61	0.04407	1.22817e-66	0.00762	5.89814e-13
HNF4Avar.2_MA1494.1	HNF4A(var.2)	MA1494.1	C_HNF4A(var.2)	16410	0.3713	3546	0.36251	3298	0.35767	3520	0.37715	3427	0.17946	4.01729e-138	0.00247	0.0145689	0.06829	1.52668e-90	-0.15203	7.554059999999999e-131	-0.09305	8.96155e-110	0.07323	7.111529999999999e-100
HOXA1_MA1495.1	HOXA1	MA1495.1	C_EMX1	2855	0.36787	267	0.44265	280	0.31958	259	0.43924	278	0.02123	1.5309099999999997e-20	0.06351	2.86422e-59	-0.0299	2.80613e-33	0.04829	1.71117e-51	-0.04647	8.7674e-51	-0.0912	6.922739999999999e-78
HOXA4_MA1496.1	HOXA4	MA1496.1	C_HOXA4	10518	0.32696	1468	0.3546	1466	0.29834	1441	0.35189	1498	0.05115	3.4078700000000006e-76	0.1145	3.3736499999999995e-109	-0.00158	0.279365	0.07026	9.80955e-90	-0.04467	6.19006e-66	-0.11681	1.34328e-106
HOXA6_MA1497.1	HOXA6	MA1497.1	C_HOXB7	6474	0.39789	802	0.47879	839	0.34912	797	0.47371	841	0.03073	1.10354e-43	0.10286	1.9982999999999996e-93	-0.05529	4.3655e-67	0.0769	1.76129e-78	-0.08083	2.29112e-79	-0.15833	3.8815e-108
HOXA7_MA1498.1	HOXA7	MA1498.1	C_HOXB8	7853	0.3022	1183	0.32143	1192	0.29122	1188	0.31942	1184	0.01195	2.61318e-22	0.02557	1.1553e-35	-0.02686	7.30978e-45	0.01663	2.56607e-23	-0.03569	2.0959999999999998e-51	-0.05158	7.38993e-66
HOXB4_MA1499.1	HOXB4	MA1499.1	C_HOXA4	9911	0.32402	1622	0.32947	1521	0.29336	1504	0.33688	1610	0.11374	3.4082699999999997e-115	0.15869	3.69716e-120	0.00876	8.77892e-14	0.05849	4.96374e-77	-0.09106	5.108439999999999e-96	-0.15248	4.86525e-118
HOXB6_MA1500.1	HOXB6	MA1500.1	C_HOXC8	6634	0.33764	798	0.38979	800	0.30449	801	0.39158	839	0.04545	6.44741e-55	0.09923	1.02442e-95	-0.08631	4.47527e-80	0.06065	6.0469599999999996e-80	-0.12834	7.13982e-112	-0.18843	2.65774e-128
HOXB7_MA1501.1	HOXB7	MA1501.1	C_HOXB7	6234	0.35361	756	0.41092	790	0.31692	779	0.41088	804	0.03511	2.7727700000000003e-48	0.09528	3.0338199999999995e-85	-0.05945	6.3738e-72	0.06514	1.75604e-70	-0.08961	2.70421e-85	-0.15561	1.85806e-108
HOXB8_MA1502.1	HOXB8	MA1502.1	C_HOXB8	9672	0.32947	1377	0.3679	1397	0.3103	1400	0.36257	1404	0.00421	3.28277e-9	0.02931	1.27339e-47	-0.03421	8.51643e-59	0.02688	2.44925e-42	-0.03638	2.5174200000000003e-56	-0.06302	2.48506e-78
HOXB9_MA1503.1	HOXB9	MA1503.1	C_HOXC10	7049	0.33054	1171	0.36112	1187	0.30271	1044	0.35527	1153	0.06571	4.8670699999999995e-79	0.21123	7.5759e-123	0.0148	1.10086e-26	0.1504	2.05218e-113	-0.04267	5.3018999999999995e-58	-0.19973	4.07868e-122
HOXC4_MA1504.1	HOXC4	MA1504.1	C_HOXA4	9911	0.32402	1622	0.32947	1521	0.29336	1504	0.33688	1610	0.11374	3.4082699999999997e-115	0.15869	3.69716e-120	0.00876	8.77892e-14	0.05849	4.96374e-77	-0.09106	5.108439999999999e-96	-0.15248	4.86525e-118
HOXC8_MA1505.1	HOXC8	MA1505.1	C_HOXC8	4056	0.33947	503	0.39346	504	0.31087	519	0.39995000000000003	532	0.02444	1.2170999999999999e-22	0.02131	1.9143e-24	-0.11131	7.686319999999999e-84	0.00206	0.153471	-0.13253	3.0486599999999996e-96	-0.12852	6.15545e-95
HOXD10_MA1506.1	HOXD10	MA1506.1	C_HOXC10	7055	0.37866	1236	0.43009	1244	0.33888	1126	0.42126	1218	0.06068	1.47174e-72	0.19595	1.7725999999999997e-129	0.02074	6.25377e-29	0.1404	5.261349999999999e-109	-0.03216	1.0645799999999998e-51	-0.178	1.3123199999999996e-116
HOXD4_MA1507.1	HOXD4	MA1507.1	C_HOXA4	9911	0.32402	1622	0.32947	1521	0.29336	1504	0.33688	1610	0.11374	3.4082699999999997e-115	0.15869	3.69716e-120	0.00876	8.77892e-14	0.05849	4.96374e-77	-0.09106	5.108439999999999e-96	-0.15248	4.86525e-118
IKZF1_MA1508.1	IKZF1	MA1508.1	C_IKZF1	38271	0.27991	5256	0.30619	5495	0.26333	4987	0.28104	5014	-0.14992	1.5820299999999998e-145	0.09373	2.09551e-127	0.14917	2.4360899999999997e-143	0.2237	1.6514399999999996e-162	0.28412	1.0901099999999997e-180	0.05779	2.5328299999999995e-109
IRF6_MA1509.1	IRF6	MA1509.1	C_IRF6	4941	0.40558	940	0.46163	956	0.36929	879	0.43304	924	-0.01658	2.89041e-17	0.13326	2.49023e-105	0.0388	2.0438099999999999e-50	0.14571	2.9274099999999996e-103	0.05565	6.9402e-64	-0.09634	1.0733199999999998e-84
KLF10_MA1511.1	KLF10	MA1511.1	C_KLF9	34127	0.37003	6317	0.39622	6568	0.37003	6470	0.37578	6005	-0.05311	1.2444399999999997e-98	-0.07062	4.13489e-111	0.11412	1.9101299999999997e-133	-0.02252	7.872669999999999e-63	0.16319	6.40383e-143	0.18805	5.383749999999999e-149
KLF11_MA1512.1	KLF11	MA1512.1	C_KLF9	32243	0.40419	6713	0.43623	6985	0.40913	6915	0.41526	6469	-0.07922	8.18097e-121	-0.10816	1.92136e-136	0.08607	9.335460000000001e-120	-0.03697	2.15584e-82	0.15838	3.3762199999999996e-144	0.19955	8.886659999999999e-155
KLF15_MA1513.1	KLF15	MA1513.1	C_SP2	16896	0.45201	4145	0.48492	4252	0.4631	4217	0.46955	4044	-0.06827	9.65463e-99	-0.09863	2.18954e-110	0.05132	1.08127e-87	-0.03609	1.1041e-70	0.11367	5.849109999999998e-116	0.15342	7.8005e-129
KLF17_MA1514.1	KLF17	MA1514.1	C_KLF17	42085	0.29897	6077	0.31574	6308	0.29729	6390	0.30391	6053	-0.03946	3.1343e-91	-0.07061	4.67469e-118	0.08078	1.29268e-125	-0.0336	1.2742099999999999e-89	0.11868	6.84152e-136	0.15703	1.4348999999999997e-149
KLF2_MA1515.1	KLF2	MA1515.1	C_KLF2	24333	0.4064	5108	0.43607	5340	0.41009	5229	0.41339	4898	-0.05568	3.04072e-94	-0.073	2.9877099999999993e-107	0.12726	8.791779999999999e-129	-0.02253	4.30899e-57	0.17733	1.7918699999999998e-143	0.20094	7.530339999999998e-149
KLF3_MA1516.1	KLF3	MA1516.1	C_Klf12	14912	0.41529	3267	0.44743	3375	0.41936	3376	0.42507	3107	-0.05953	4.50951e-89	-0.08003	6.57843e-99	0.10939	7.418699999999999e-113	-0.02628	8.949129999999999e-54	0.16312	5.42425e-130	0.18997	5.03183e-136
KLF6_MA1517.1	KLF6	MA1517.1	C_KLF2	23851	0.382	4621	0.40725	4852	0.38465	4776	0.3833	4394	-0.05895	1.95193e-93	-0.08446	6.703709999999999e-118	0.12978	1.9039799999999997e-129	-0.03111	4.9518e-68	0.18368	3.327669999999999e-142	0.21477	5.36299e-151
LHX1_MA1518.1	LHX1	MA1518.1	C_EN1	5641	0.34912	857	0.38801	869	0.33431	851	0.38439	880	0.00855	1.94118e-12	0.00838	3.81909e-12	-0.04435	3.37633e-57	0.00231	6.57575e-4	-0.04992	2.04318e-62	-0.04972	3.01529e-62
LHX5_MA1519.1	LHX5	MA1519.1	C_LHX5	5578	0.33981	568	0.40308	570	0.30131	550	0.40959	610	0.02693	7.7503e-36	0.07571	4.22825e-79	-0.10283	9.06796e-89	0.05432	1.90995e-69	-0.12566	2.7207199999999997e-103	-0.17531	1.2132e-117
MAF_MA1520.1	MAF	MA1520.1	C_MAFA	9954	0.33401	1819	0.33982	1763	0.32403	1779	0.32824	1681	0.06005	1.3426999999999999e-79	0.04051	1.17613e-60	0.13806	8.447179999999998e-115	-0.01072	2.04819e-17	0.08996	2.63832e-95	0.10206	6.18081e-102
MAFA_MA1521.1	MAFA	MA1521.1	C_MAFA	9948	0.3435	1896	0.3503	1835	0.33473	1871	0.336	1756	0.04035	5.11756e-68	0.01459	4.779199999999999e-28	0.1396	8.3592e-117	-0.01937	5.57939e-37	0.1095	3.8179499999999995e-106	0.13144	5.21977e-114
MAZ_MA1522.1	MAZ	MA1522.1	C_ZNF148	43155	0.32888	6884	0.35452	7318	0.3304	7173	0.34303	6866	-0.06565	6.544609999999999e-121	-0.08706	3.23229e-131	0.08329	3.632159999999999e-129	-0.02679	8.50548e-76	0.14319	2.27032e-152	0.17451	4.423419999999999e-157
MSANTD3_MA1523.1	MSANTD3	MA1523.1	C_MSANTD3	23668	0.30376	3774	0.31816	3815	0.29508	3750	0.3078	3681	-0.03041	4.576349999999999e-65	0.00793	1.83773e-21	0.05854	6.512649999999999e-91	0.03476	1.60869e-73	0.08858	1.04942e-108	0.05447	7.907440000000001e-88
MSGN1_MA1524.1	MSGN1	MA1524.1	C_MSGN1	12713	0.3202	1980	0.34436	2034	0.30528	2003	0.33539	1981	-0.03516	3.00102e-63	0.02228	3.3168099999999997e-43	0.02944	1.05667e-55	0.05288	9.23605e-80	0.06388	2.10617e-89	0.01015	1.06517e-19
NFATC4_MA1525.1	NFATC4	MA1525.1	C_NFATC1	15957	0.30172	2768	0.31378	2811	0.28718	2575	0.30826	2749	-0.03783	1.5457e-71	0.1092	6.52375e-117	-0.01279	2.03943e-29	0.14199	5.333819999999999e-127	0.0241	1.66101e-54	-0.12374	7.269359999999999e-122
NFICvar.2_MA1527.1	NFIC(var.2)	MA1527.1	C_NFIB	17627	0.35092	3690	0.35595	3741	0.33505	3597	0.31935	3247	-0.02426	3.7354099999999995e-58	0.01384	3.16187e-35	0.20659	9.032339999999998e-148	0.0356	1.69656e-72	0.23534	2.2268e-153	0.20622	1.07884e-147
NFIXvar.2_MA1528.1	NFIX(var.2)	MA1528.1	C_NFIB	18368	0.34371	3733	0.35014	3810	0.33381	3690	0.31694	3298	-0.04401	1.57198e-75	-0.01726	1.2740599999999998e-40	0.1886	1.5416799999999998e-137	0.02148	5.13641e-47	0.23567	4.22965e-147	0.2206	2.90345e-144
NHLH2_MA1529.1	NHLH2	MA1529.1	C_NHLH2	12632	0.32455	2235	0.33991	2277	0.32804	2381	0.33257	2253	-0.05477	1.90282e-79	-0.07795	1.7026799999999997e-96	0.01374	7.277869999999999e-29	-0.02907	9.56219e-57	0.06463	2.82138e-87	0.09876	2.9914899999999994e-107
NKX6-3_MA1530.1	NKX6-3	MA1530.1	C_NKX6-3	9536	0.29388	1325	0.3127	1336	0.27635	1299	0.31445	1373	0.0146	1.5029299999999998e-28	0.09647	1.1802599999999998e-100	-0.04111	6.60655e-67	0.08316	5.249149999999999e-91	-0.05227	7.777370000000001e-77	-0.13854	3.5240699999999998e-118
NR1D1_MA1531.1	NR1D1	MA1531.1	C_NR1D1	23665	0.28651	3437	0.29537	3489	0.28465	3597	0.29357	3463	0.00804	3.1247100000000002e-19	-0.00446	1.02816e-8	0.04171	3.9133899999999995e-79	-0.01014	8.88077e-28	0.03731	2.4761399999999998e-79	0.05016	6.372129999999999e-87
NR1D2_MA1532.1	NR1D2	MA1532.1	C_NR1D1	26804	0.26785	3503	0.27709	3535	0.26545	3635	0.27487	3491	0.01358	1.08071e-43	0.01045	2.1912999999999998e-32	0.05531	1.7149500000000001e-94	-1.6e-4	0.748724	0.04615	8.330009999999999e-85	0.04806	4.38765e-95
NR1I2_MA1533.1	NR1I2	MA1533.1	C_NR1I2	12951	0.32176	2429	0.3223	2359	0.32269	2472	0.32978	2441	0.04278	8.858859999999999e-69	-0.0228	2.02087e-50	0.01062	8.59865e-20	-0.05772	1.3351899999999998e-93	-0.02561	2.67127e-60	0.03837	1.86082e-75
NR1I3_MA1534.1	NR1I3	MA1534.1	C_NR1I3	12395	0.33195	2306	0.33448	2161	0.31974	2248	0.34878	2229	0.11416	4.67923e-111	0.03676	6.55428e-60	0.00822	3.72463e-12	-0.06204	1.96348e-87	-0.09421	8.233179999999999e-106	-0.02705	3.26017e-53
NR2C1_MA1535.1	NR2C1	MA1535.1	C_NR2C2(var.2)	21372	0.30671	3339	0.31995	3290	0.30845	3588	0.32731	3415	0.02757	3.16241e-59	-0.07623	9.434829999999998e-109	0.00635	1.8213e-10	-0.0974	1.5099100000000002e-114	-0.0162	3.1244e-43	0.09115	1.3104699999999999e-110
NR2C2var.2_MA1536.1	NR2C2(var.2)	MA1536.1	C_NR2C2(var.2)	15338	0.30892	2648	0.3083	2582	0.30867	2722	0.31386	2627	0.04908	1.3437000000000001e-77	-0.0466	1.16532e-80	0.03826	2.1375e-67	-0.08668	6.232839999999999e-103	-0.00331	4.88955e-6	0.09325	8.451169999999999e-106
NR2F1var.2_MA1537.1	NR2F1(var.2)	MA1537.1	C_NR2C2	21120	0.35046	3895	0.35583	3673	0.33631	3923	0.36356	3751	0.13252	6.4796e-126	-0.0136	1.38699e-37	0.08042	1.3600199999999998e-106	-0.1262	5.794819999999999e-126	-0.03646	1.98688e-70	0.10142	1.6235e-114
NR2F1var.3_MA1538.1	NR2F1(var.3)	MA1538.1	C_NR2F1(var.3)	12997	0.3118	2402	0.30483	2362	0.31341	2448	0.31688	2450	0.05564	1.14109e-82	-0.03038	7.9197099999999995e-59	-0.00699	6.11176e-11	-0.07603	4.1216e-97	-0.05501	1.67759e-83	0.02803	4.57362e-55
NR2F6var.3_MA1539.1	NR2F6(var.3)	MA1539.1	C_NR2F1(var.3)	11166	0.31937	2046	0.32042	1968	0.31934	2100	0.33287	2099	0.06386	2.9730300000000002e-83	-0.03894	1.4048799999999999e-69	-0.01917	1.15695e-31	-0.09146	9.527409999999998e-96	-0.07509	1.59381e-87	0.02455	5.404649999999999e-40
NR5A1_MA1540.1	NR5A1	MA1540.1	C_Nr5a2	16120	0.31998	2839	0.32314	2778	0.3081	2807	0.31165	2597	0.05068	1.73861e-78	0.0257	8.500829999999999e-63	0.13812	8.672129999999999e-128	-0.01706	9.810669999999999e-43	0.09742	6.560089999999999e-118	0.1196	1.0911199999999999e-115
NR6A1_MA1541.1	NR6A1	MA1541.1	C_NR6A1	13931	0.35654	2364	0.38432	2263	0.33357	2306	0.38328	2325	0.10201	1.15359e-108	0.03826	3.96596e-68	0.03882	8.961900000000001e-68	-0.04927	6.33989e-80	-0.05117	1.68988e-81	0.00317	0.00990382
OSR1_MA1542.1	OSR1	MA1542.1	C_OSR1	17798	0.3029	2854	0.31423	2827	0.29054	2759	0.30726	2772	-0.00345	7.26448e-5	0.09352	1.44297e-113	0.03092	9.17171e-64	0.09628	3.73925e-111	0.03676	7.64319e-71	-0.06271	1.1479299999999998e-96
OVOL1_MA1544.1	OVOL1	MA1544.1	C_OVOL1	5221	0.31561	933	0.32179	917	0.2936	864	0.32394	927	0.07923	4.01913e-81	0.17996	3.956059999999999e-116	0.00919	1.37804e-9	0.11438	4.7730299999999995e-93	-0.06028	5.39288e-68	-0.17514	1.31008e-115
OVOL2_MA1545.1	OVOL2	MA1545.1	C_OVOL1	5019	0.3221	913	0.32797	898	0.30031	847	0.32899	902	0.07408	2.5107000000000002e-68	0.1633	2.5244299999999996e-107	0.01843	6.90251e-19	0.10204	1.71615e-87	-0.04649	5.09637e-54	-0.14923	3.7937299999999994e-106
PAX3var.2_MA1546.1	PAX3(var.2)	MA1546.1	C_PAX3(var.2)	7099	0.32968	1298	0.34435	1332	0.31684	1218	0.33565	1254	0.02028	2.1667e-32	0.11734	6.370609999999999e-104	0.05792	8.85489e-74	0.09933	9.10187e-97	0.04298	2.55992e-61	-0.05958	4.71908e-70
PITX2_MA1547.1	PITX2	MA1547.1	C_OTX2	6256	0.43333	991	0.50649	1014	0.39174	986	0.50091	1008	0.02662	5.8737e-38	0.04088	4.56544e-57	-0.03331	7.606569999999998e-52	0.01947	7.158039999999999e-28	-0.05609	8.246520000000001e-72	-0.07401	5.40882e-83
PLAGL2_MA1548.1	PLAGL2	MA1548.1	C_PLAGL2	9102	0.29864	1214	0.33656	1348	0.30505	1377	0.3301	1310	-0.11109	1.8248999999999997e-106	-0.11877	2.2577799999999996e-109	8e-5	0.0241163	-0.0202	4.31745e-36	0.09971	3.8906399999999996e-101	0.12441	4.7960599999999995e-109
POU6F1var.2_MA1549.1	POU6F1(var.2)	MA1549.1	C_POU6F2	10777	0.284	1425	0.30436	1411	0.26814	1432	0.29681	1440	0.00421	6.32966e-5	0.06259	8.49136e-81	0.01332	6.33368e-25	0.0598	8.062390000000001e-82	0.01195	2.9502e-19	-0.04853	4.44571e-74
PPARD_MA1550.1	PPARD	MA1550.1	C_NR2C2	21675	0.34656	4032	0.34836	3747	0.332	3964	0.3577	3866	0.15232	4.09541e-135	-0.00123	0.18693100000000001	0.07964	2.1524599999999998e-110	-0.13141	2.44685e-128	-0.05564	1.3818399999999998e-91	0.08719	2.5648e-111
RARBvar.3_MA1552.1	RARB(var.3)	MA1552.1	C_RXRG(var.2)	7489	0.37566	1343	0.41285	1365	0.3597	1364	0.40396	1341	0.02005	3.5911899999999997e-35	0.02657	1.32053e-40	0.05085	8.72196e-71	0.01005	3.83289e-13	0.03549	2.8748600000000002e-56	0.02784	6.55415e-47
RARGvar.3_MA1553.1	RARG(var.3)	MA1553.1	C_RXRG(var.2)	7261	0.40316	1284	0.45315	1289	0.3742	1277	0.44623	1263	0.06161	8.739900000000001e-76	0.05665	5.61549e-68	0.06636	7.17878e-79	0.00326	0.00232073	0.01302	1.74798e-20	0.01189	2.50932e-18
RFX7_MA1554.1	RFX7	MA1554.1	C_RFX7	14011	0.32107	2645	0.32731	2668	0.3169	2562	0.32311	2612	0.0165	4.06048e-36	0.05786	3.9043099999999997e-87	0.02453	2.2989299999999997e-53	0.04378	2.57246e-75	0.01205	1.82988e-25	-0.03231	7.121209999999999e-65
RXRBvar.2_MA1555.1	RXRB(var.2)	MA1555.1	C_RXRG(var.2)	7391	0.36493	1376	0.39473	1376	0.35226	1375	0.38644	1362	0.01925	2.1926999999999997e-32	0.00774	1.74149e-6	0.05818	2.25194e-74	-0.00784	2.23025e-5	0.04281	7.23444e-62	0.05496	2.67109e-72
RXRGvar.2_MA1556.1	RXRG(var.2)	MA1556.1	C_RXRG(var.2)	9246	0.35433	1821	0.37349	1836	0.35189	1821	0.36305	1781	0.00317	0.0301442	-0.0077	9.59443e-16	0.06549	7.85427e-79	-0.00911	1.12499e-18	0.06491	1.8675799999999999e-78	0.07935	5.56741e-87
SMAD5_MA1557.1	SMAD5	MA1557.1	C_SMAD3	8955	0.28345	1214	0.30652	1248	0.27836	1272	0.2983	1216	-0.04507	2.9061999999999996e-65	0.09922	4.61881e-101	0.04429	9.56576e-67	0.13507	1.3084299999999997e-116	0.08755	7.428909999999999e-92	-0.05532	8.24596e-73
SNAI1_MA1558.1	SNAI1	MA1558.1	C_Rbpjl	21327	0.28967	3040	0.30536	3025	0.29553	3305	0.31234	3189	0.00477	3.59315e-8	-0.06121	3.12219e-99	-0.05019	1.20835e-86	-0.06272	2.4973e-94	-0.05347	2.53752e-89	0.0162	6.946319999999999e-39
SNAI3_MA1559.1	SNAI3	MA1559.1	C_Rbpjl	21506	0.27455	3023	0.28514	3026	0.28207	3272	0.29228	3186	0.00636	2.24644e-15	-0.05548	1.7641299999999996e-98	-0.06069	1.1217499999999998e-96	-0.05857	1.4531899999999997e-93	-0.06576	4.49531e-100	-7.1e-4	0.478024
SOHLH2_MA1560.1	SOHLH2	MA1560.1	C_ARNT2	5702	0.38292	1378	0.37556	1326	0.38082	1301	0.36778	1272	0.08382	5.76861e-80	0.02663	5.77622e-36	0.12904	5.058669999999999e-98	-0.04495	2.2123000000000002e-61	0.05656	8.0584e-71	0.1067	1.60308e-95
SOX12_MA1561.1	SOX12	MA1561.1	C_SOX12	10593	0.30013	1750	0.30566	1799	0.28607	1666	0.3084	1787	0.0265	4.40735e-49	0.11824	1.13217e-110	-0.02213	2.05704e-38	0.09458	5.039509999999999e-100	-0.04448	1.45187e-66	-0.14386	5.96696e-117
SOX14_MA1562.1	SOX14	MA1562.1	C_SOX14	10690	0.30499	1809	0.31037	1772	0.28295	1632	0.30891	1782	0.07199	9.957740000000001e-88	0.19867	7.245689999999999e-137	0.01921	6.73205e-35	0.13642	3.5085400000000006e-120	-0.04428	1.40191e-73	-0.18864	3.4585199999999995e-129
SOX18_MA1563.1	SOX18	MA1563.1	C_SOX18	13452	0.31171	2320	0.32025	2293	0.2972	2199	0.31617	2305	0.02572	2.06294e-48	0.10479	1.0627199999999999e-107	0.02375	2.6783699999999998e-45	0.08289	2.0272999999999998e-100	0.00303	0.0162187	-0.08329	1.9876099999999996e-98
SP9_MA1564.1	SP9	MA1564.1	C_KLF9	33448	0.41624	7442	0.44472	7742	0.42526	7667	0.43018	7293	-0.06651	1.10812e-113	-0.1149	1.45815e-135	0.06997	1.50607e-117	-0.05361	2.2333099999999996e-104	0.13063	2.12097e-139	0.18923	4.4347899999999995e-159
TBX18_MA1565.1	TBX18	MA1565.1	C_TBX18	18040	0.35155	2405	0.40822	2498	0.32326	2390	0.39048	2379	-0.03981	1.63694e-75	0.03351	4.2484999999999995e-69	0.05367	6.24865e-85	0.0673	8.89468e-95	0.09235	1.50883e-108	0.02231	2.49921e-53
TBX3_MA1566.1	TBX3	MA1566.1	C_TBX1	19201	0.31646	2517	0.35322	2641	0.30207	2602	0.33918	2515	-0.03627	1.30522e-72	0.0153	4.40656e-39	0.05573	1.73794e-87	0.0465	4.78109e-83	0.09016	1.13256e-110	0.04291	1.11442e-79
TBX6_MA1567.1	TBX6	MA1567.1	C_TBX1	16116	0.26838	1985	0.28739	2077	0.26214	2024	0.27964	2015	-0.02637	8.68847e-57	0.04125	4.2340699999999996e-69	0.03968	1.2122500000000001e-67	0.06379	5.6244399999999995e-87	0.06562	2.3611899999999995e-96	3.4e-4	0.100201
TCF21var.2_MA1568.1	TCF21(var.2)	MA1568.1	C_Atoh1	9645	0.3501	1519	0.39897	1651	0.35148	1747	0.39522	1677	-0.07609	1.39359e-93	-0.13541	2.9282499999999996e-118	-0.09733	5.2361799999999995e-101	-0.06953	9.61842e-90	-0.02873	5.0619699999999994e-45	0.0462	4.2316099999999995e-64
TFAP2E_MA1569.1	TFAP2E	MA1569.1	C_TFAP2E	6423	0.28227	911	0.29808	951	0.28759	964	0.29791	910	-0.0779	4.9317599999999997e-85	-0.06712	3.26444e-72	0.02003	7.436739999999999e-32	0.00156	0.215642	0.09177	8.07216e-92	0.09334	1.5395799999999998e-92
TFAP4var.2_MA1570.1	TFAP4(var.2)	MA1570.1	C_TFAP4(var.2)	10235	0.34024	1575	0.37846	1586	0.32347	1575	0.36906	1599	-0.02046	1.2337199999999998e-44	0.02585	3.7874699999999994e-45	0.00587	5.90705e-6	0.04453	6.52516e-69	0.02671	2.12217e-46	-0.01759	1.3482900000000001e-33
TGIF2LX_MA1571.1	TGIF2LX	MA1571.1	C_TGIF2LX	11082	0.30215	1872	0.30725	1884	0.30047	1870	0.3036	1820	-0.00163	0.0414792	0.02152	2.42866e-42	0.05291	2.90549e-72	0.02375	4.56829e-46	0.05699	2.24292e-75	0.03453	6.58272e-61
TGIF2LY_MA1572.1	TGIF2LY	MA1572.1	C_TGIF2LX	10539	0.30167	1762	0.30807	1777	0.29956	1779	0.30386	1728	-0.01229	1.07699e-25	0.02319	1.45657e-36	0.04087	2.8555e-69	0.03447	1.1358699999999997e-52	0.05433	3.8782999999999997e-81	0.02057	5.160589999999999e-32
THAP11_MA1573.1	THAP11	MA1573.1	C_THAP11	16479	0.40513	3337	0.44356	3412	0.39374	3341	0.43198	3370	-0.02019	2.5778e-50	0.02121	4.86048e-47	0.01454	2.62688e-36	0.03944	2.12271e-71	0.03551	1.39187e-71	-0.00409	5.16484e-9
THRB_MA1574.1	THRB	MA1574.1	C_NR2C2	22657	0.33495	4090	0.33556	3862	0.32736	4144	0.34478	3951	0.12736	3.4010999999999998e-133	-0.0301	2.40527e-69	0.08056	8.373609999999998e-118	-0.13758	3.09049e-133	-0.03116	1.48253e-71	0.1184	1.1016199999999999e-126
THRBvar.2_MA1575.1	THRB(var.2)	MA1575.1	C_THRB(var.2)	7413	0.32704	1182	0.35568	1201	0.32165	1215	0.35326	1191	-0.0315	2.00503e-46	-0.03598	1.1458699999999997e-52	0.00696	2.38226e-8	-0.00733	4.91343e-9	0.03789	2.5831599999999997e-53	0.04843	5.327929999999999e-63
THRBvar.3_MA1576.1	THRB(var.3)	MA1576.1	C_THRB(var.3)	15996	0.3019	2773	0.30483	2831	0.29793	2757	0.30065	2773	-0.00782	3.57896e-23	0.01318	3.33529e-29	0.04019	3.53013e-73	0.02058	1.15418e-44	0.0499	1.3028400000000001e-82	0.0307	1.6078900000000002e-61
TLX2_MA1577.1	TLX2	MA1577.1	C_LHX9	5814	0.29224	697	0.32415	690	0.27139	636	0.32288	686	0.05179	9.709840000000001e-67	0.12992	3.6726599999999996e-96	-0.03651	1.2357399999999999e-51	0.08439	6.9233299999999995e-87	-0.08134	1.0128199999999998e-84	-0.16616	2.98963e-115
VEZF1_MA1578.1	VEZF1	MA1578.1	C_ZNF740	24388	0.29621	3613	0.31294	3713	0.30069	3830	0.3094	3706	-0.02007	1.4582099999999996e-52	-0.1	2.21842e-126	0.0229	1.2464300000000001e-61	-0.07814	3.3223899999999996e-109	0.04297	6.76649e-82	0.12802	1.9393099999999998e-130
ZBTB26_MA1579.1	ZBTB26	MA1579.1	C_ZBTB26	17588	0.28778	2511	0.30891	2595	0.28084	2572	0.30369	2595	-0.03649	4.96582e-74	0.01109	2.83713e-26	-0.00486	1.30992e-11	0.04304	2.87741e-83	0.03005	2.0395e-64	-0.01308	1.12706e-33
ZBTB32_MA1580.1	ZBTB32	MA1580.1	C_ZBTB32	36092	0.25499	4984	0.25244	4838	0.24122	4737	0.24394	4638	0.03167	3.57716e-82	0.16878	1.7281199999999996e-156	0.08697	5.2920100000000005e-120	0.13987	5.3187799999999994e-142	0.06286	2.2797499999999996e-107	-0.08392	8.282649999999999e-122
ZBTB6_MA1581.1	ZBTB6	MA1581.1	C_ZBTB6	13502	0.3318	2224	0.36312	2302	0.32585	2271	0.35357	2243	-0.0623	1.73262e-89	-0.0622	6.0299699999999993e-92	0.00603	2.43598e-8	-0.00722	3.99819e-16	0.06409	2.9933e-94	0.07427	6.431919999999999e-98
ZFP57_MA1583.1	ZFP57	MA1583.1	C_ZFP57	4277	0.47726	1016	0.52861	1030	0.44875	990	0.51026	1006	-0.02943	1.13231e-38	0.05886	2.1312099999999998e-64	0.04979	1.34315e-57	0.08423	1.6193000000000002e-76	0.07898	8.650360000000001e-74	-0.00772	1.16734e-8
ZIC5_MA1584.1	ZIC5	MA1584.1	C_ZIC5	20247	0.36403	3769	0.40026	4108	0.38848	4474	0.40332	4182	-0.10301	1.1499699999999999e-113	-0.2374	6.255009999999999e-158	-0.0992	2.73106e-114	-0.14663	5.376749999999999e-131	-0.0071	9.79941e-17	0.15075	5.90496e-133
ZKSCAN1_MA1585.1	ZKSCAN1	MA1585.1	C_ZKSCAN1	22103	0.33596	3949	0.36374	4031	0.32619	3978	0.35112	3959	-0.00182	0.0294837	0.05166	3.35893e-90	0.04551	9.960519999999999e-87	0.05322	1.5910899999999999e-93	0.05023	5.15987e-89	-0.00466	3.8829e-11
ZNF135_MA1587.1	ZNF135	MA1587.1	C_ZNF135	16756	0.29646	2282	0.32506	2349	0.29509	2401	0.32145	2378	-0.03418	1.34374e-68	-0.06731	9.459630000000001e-97	-0.00256	0.0070651	-0.03515	3.8536799999999997e-69	0.03063	2.36955e-62	0.07037	1.12023e-95
ZNF136_MA1588.1	ZNF136	MA1588.1	C_ZNF136	9884	0.30477	1601	0.31667	1600	0.2917	1542	0.31706	1597	0.04123	3.7564500000000002e-62	0.09699	1.4709e-98	-0.01445	1.34785e-26	0.06134	9.369269999999999e-79	-0.04988	3.15449e-71	-0.11239	3.9207299999999996e-105
ZNF140_MA1589.1	ZNF140	MA1589.1	C_ZNF140	15175	0.36082	2440	0.409	2508	0.33901	2468	0.40144	2511	-0.02103	9.75689e-41	0.02792	1.03899e-58	-0.00484	2.57856e-5	0.04627	2.02993e-77	0.01649	1.44829e-35	-0.03102	4.84314e-56
ZNF274_MA1592.1	ZNF274	MA1592.1	C_ZNF274	11036	0.33628	1702	0.37356	1784	0.31765	1711	0.36629	1718	-0.07026	7.61474e-89	0.01258	9.60598e-24	-0.00379	0.162677	0.07319	9.03638e-89	0.06104	3.29744e-83	-0.01376	1.38502e-27
ZNF317_MA1593.1	ZNF317	MA1593.1	C_ZNF317	31523	0.27786	4987	0.28177	5008	0.28423	5099	0.28114	5020	-0.03324	1.72262e-74	-0.01854	2.8657599999999996e-57	0.00514	1.09116e-12	0.0115	1.57715e-33	0.03771	1.05312e-79	0.0277	1.2236200000000001e-70
ZNF382_MA1594.1	ZNF382	MA1594.1	C_ZNF382	19254	0.30842	2616	0.34444	2696	0.2955	2720	0.33481	2666	-0.03783	4.68027e-74	0.01496	1.93815e-45	-0.00957	1.3733100000000002e-24	0.04767	9.243749999999999e-85	0.02694	4.369519999999999e-65	-0.02184	1.33943e-54
ZNF460_MA1596.1	ZNF460	MA1596.1	C_ZNF460	26674	0.35461	4049	0.40127	4287	0.34578	4289	0.38852	4121	-0.08019	4.7895000000000004e-114	-0.0889	6.22321e-119	0.05435	1.3973399999999999e-95	-0.0169	1.6763399999999999e-43	0.12735	3.28929e-134	0.14947	1.43512e-139
ZNF528_MA1597.1	ZNF528	MA1597.1	C_ZNF528	14858	0.29807	2509	0.30851	2572	0.29426	2497	0.30278	2512	-0.03836	3.50713e-67	0.01702	5.11408e-34	0.02381	4.7867e-50	0.05068	1.64697e-79	0.06052	6.86774e-86	0.0096	2.05964e-20
ZNF682_MA1599.1	ZNF682	MA1599.1	C_ZNF682	15470	0.38854	2579	0.44821	2675	0.37535	2684	0.4268	2545	-0.08428	2.21437e-100	-0.05633	2.60049e-89	0.07874	7.549619999999999e-104	0.01683	1.21454e-42	0.15507	1.5172499999999998e-122	0.13977	1.17216e-124
ZNF684_MA1600.1	ZNF684	MA1600.1	C_ZNF684	27778	0.32161	3985	0.35464	4177	0.31454	4162	0.34612	4029	-0.03832	2.72512e-83	-0.02912	6.547400000000001e-70	0.05615	4.29593e-97	0.00527	2.09237e-13	0.09317	4.515159999999999e-121	0.09029	2.82352e-117
ZNF75D_MA1601.1	ZNF75D	MA1601.1	C_ZNF75D	22714	0.33776	3922	0.36508	4098	0.32815	3909	0.35539	3881	-0.06295	6.4921e-97	0.0137	4.3617799999999996e-35	0.04215	5.52749e-81	0.0681	5.69179e-105	0.10094	8.53666e-122	0.03182	1.74115e-69
ZSCAN29_MA1602.1	ZSCAN29	MA1602.1	C_ZSCAN29	13406	0.25803	1750	0.26645	1815	0.25623	1803	0.26022	1761	-0.00531	4.15673e-8	0.07607	1.5645399999999997e-104	0.06895	3.49583e-90	0.07868	1.85087e-97	0.07638	1.61293e-94	-0.00738	6.68019e-13
Dmrt1_MA1603.1	Dmrt1	MA1603.1	C_Dmrt1	17183	0.26735	2603	0.26737	2560	0.2508	2371	0.27056	2541	0.07066	1.0942999999999999e-100	0.16871	7.71007e-132	0.00272	5.09461e-4	0.10569	6.10115e-114	-0.05994	1.10557e-89	-0.16963	2.5886e-136
Ebf2_MA1604.1	Ebf2	MA1604.1	C_EBF3	10831	0.32518	1550	0.36576	1606	0.31522	1589	0.35764	1590	-0.06418	5.2184999999999996e-79	-0.06242	1.79895e-79	-0.0141	6.29499e-22	-0.00514	9.09841e-5	0.0453	8.912729999999999e-66	0.05343	1.83919e-72
Foxf1_MA1606.1	Foxf1	MA1606.1	C_FOXN3	31698	0.30569	5636	0.30573	5477	0.29065	5367	0.30383	5333	0.07585	9.163189999999999e-112	0.09828	2.24669e-127	0.05005	1.40545e-95	0.03211	4.39897e-80	-0.01675	1.0949399999999999e-54	-0.04936	7.74583e-95
Foxl2_MA1607.1	Foxl2	MA1607.1	C_FOXN3	32498	0.30834	5589	0.3104	5431	0.28782	5242	0.3083	5262	0.09355	9.853559999999998e-127	0.13478	4.38804e-139	0.05562	2.0256299999999997e-104	0.05311	1.9194e-102	-0.02719	3.6563e-72	-0.08239	1.6052e-121
Isl1_MA1608.1	Isl1	MA1608.1	C_Isl1	9447	0.3079	1380	0.33751	1399	0.29326	1364	0.33954	1449	-0.00279	2.2384e-4	0.06287	4.54192e-80	-0.0409	2.2644499999999997e-64	0.06506	8.44338e-82	-0.03677	3.4781e-60	-0.10531	1.23183e-105
Plagl1_MA1615.1	Plagl1	MA1615.1	C_Plagl1	19651	0.32129	2981	0.35319	3159	0.32415	3284	0.34783	3163	-0.08165	7.60058e-112	-0.11946	5.91987e-122	0.00116	0.515628	-0.04779	4.4188e-85	0.0749	2.3796399999999997e-107	0.12896	8.716369999999999e-131
Prdm15_MA1616.1	Prdm15	MA1616.1	C_Prdm15	15236	0.29029	2437	0.30144	2443	0.27924	2350	0.29891	2412	-0.0083	1.93335e-16	0.06026	1.1593399999999999e-85	-5.8e-4	0.589128	0.06766	8.69341e-97	0.00929	2.41285e-22	-0.06054	1.74598e-87
Ptf1a_MA1618.1	Ptf1a	MA1618.1	C_NEUROD1	20295	0.27212	2991	0.27868	3119	0.27487	3170	0.27973	3149	-0.04637	1.1881900000000001e-83	-0.03713	8.508130000000001e-76	-0.02998	6.59114e-62	0.00454	1.3108e-14	0.01397	5.1354500000000004e-33	0.01128	9.21786e-26
Ptf1avar.2_MA1619.1	Ptf1a(var.2)	MA1619.1	C_Tcf12	17919	0.30675	2924	0.32223	2997	0.3055	3008	0.31405	2901	-0.05441	3.02722e-91	-0.03447	1.05626e-72	0.02886	1.8588399999999998e-64	0.01357	1.6327099999999998e-35	0.07954	1.2084299999999999e-101	0.06823	1.2995799999999999e-103
Ptf1avar.3_MA1620.1	Ptf1a(var.3)	MA1620.1	C_Rbpjl	21541	0.26068	2826	0.26753	2791	0.26216	2944	0.27219	2878	0.01888	5.1823399999999995e-50	-0.02426	4.16555e-59	-0.02667	2.4086899999999997e-59	-0.03856	7.0037e-77	-0.04207	1.58182e-81	0.0013	0.0168546
Rbpjl_MA1621.1	Rbpjl	MA1621.1	C_Rbpjl	22249	0.26469	2904	0.2752	2867	0.27005	3116	0.28062	3028	0.00904	2.0949199999999998e-27	-0.05683	7.08544e-90	-0.04157	5.65027e-83	-0.06162	2.10838e-105	-0.04816	3.74108e-89	0.02025	4.324269999999999e-53
Smad2Smad3_MA1622.1	Smad2::Smad3	MA1622.1	C_FOSL1::JUN	14944	0.32401	2762	0.32575	2717	0.30439	2578	0.31268	2580	0.03652	1.0949799999999999e-66	0.12362	1.2557700000000002e-119	0.14131	7.897549999999999e-125	0.09158	1.40546e-100	0.11342000000000001	6.915619999999998e-116	0.02027	4.34513e-42
Stat2_MA1623.1	Stat2	MA1623.1	C_Stat2	37860	0.26239	5258	0.27435	5294	0.2491	4932	0.26709	5147	-0.04098	4.3132e-94	0.07571	4.5637900000000003e-119	0.02324	4.31928e-68	0.11074	2.5398e-135	0.06292	7.17926e-110	-0.05146	3.9472099999999995e-103
Stat5a_MA1624.1	Stat5a	MA1624.1	C_Stat5a	10276	0.32765	1902	0.33757	1897	0.28894	1622	0.31446	1710	0.0301	7.225109999999999e-51	0.22501	3.8763899999999996e-135	0.14282	1.4442400000000001e-119	0.20045	4.98655e-134	0.12116	1.42557e-112	-0.08716	3.15749e-100
Stat5b_MA1625.1	Stat5b	MA1625.1	C_Stat5b	12994	0.3381	2530	0.35398	2520	0.29786	2154	0.32928	2308	0.01997	7.23051e-49	0.22571	1.58717e-140	0.14241	8.396699999999999e-129	0.20961	5.0909399999999996e-138	0.12974	1.54316e-117	-0.08807	3.35913e-101
Wt1_MA1627.1	Wt1	MA1627.1	C_Wt1	56562	0.29556	8420	0.31588	8902	0.30098	8891	0.3043	8455	-0.08475	1.2316999999999998e-130	-0.10141	5.860089999999999e-141	0.05677	6.239029999999999e-116	-0.02476	4.34351e-81	0.13443	5.8773900000000004e-151	0.16473	2.1825199999999996e-162
Zic1Zic2_MA1628.1	Zic1::Zic2	MA1628.1	C_Zic2	27959	0.33136	5042	0.35766	5402	0.34414	5566	0.35407	5352	-0.1005	8.017149999999999e-121	-0.14693	5.153319999999999e-141	-0.0507	9.87782e-92	-0.05849	8.704659999999999e-98	0.04125	4.378489999999999e-84	0.10663	3.14753e-125
Zic2_MA1629.1	Zic2	MA1629.1	C_Zic2	34920	0.31341	5922	0.33454	6347	0.3295	6650	0.33159	6349	-0.10363	8.325359999999999e-130	-0.14793	3.02408e-144	-0.04429	1.21169e-87	-0.05721	9.26433e-112	0.05061	1.02909e-101	0.11504	1.4543499999999998e-127
Znf281_MA1630.1	Znf281	MA1630.1	C_Wt1	33242	0.30195	4945	0.32234	5227	0.30469	5261	0.31143	5047	-0.05827	7.23718e-102	-0.07805	2.87383e-113	0.05514	3.8093599999999996e-106	-0.02504	9.55537e-72	0.10899	1.2443099999999999e-130	0.13847	3.3811299999999997e-144
ASCL1var.2_MA1631.1	ASCL1(var.2)	MA1631.1	C_TCF3	23081	0.31179	3622	0.33653	3770	0.32418	4096	0.33923	3912	-0.06717	2.08772e-99	-0.13784	6.111299999999999e-128	-0.07475	2.8920899999999994e-109	-0.07711	1.2018799999999998e-115	-0.01254	7.73126e-33	0.07293	4.72718e-100
ATF2_MA1632.1	ATF2	MA1632.1	C_FOSL2::JUND(var.2)	19864	0.3526	4136	0.35811	4174	0.33501	3919	0.33542	3877	-0.00915	5.40948e-22	0.12079	2.62605e-125	0.14301	2.90285e-130	0.1273	8.247859999999999e-125	0.15579	8.186599999999999e-137	0.02484	1.27719e-55
BACH1_MA1633.1	BACH1	MA1633.1	C_BACH1	18224	0.31979	3315	0.32186	3269	0.31105	3257	0.30816	3097	0.01035	9.820399999999999e-27	0.04185	2.9167400000000005e-76	0.14403	5.42364e-128	0.03339	6.00558e-67	0.1391	2.96948e-132	0.10699	2.2640899999999997e-115
BATF_MA1634.1	BATF	MA1634.1	C_FOSL1::JUN	16323	0.3162	2872	0.31888	2822	0.29803	2725	0.30831	2708	0.03859	1.14743e-71	0.11383	6.618769999999999e-122	0.12634	4.2952699999999995e-122	0.08036	2.59841e-101	0.09612	9.378049999999999e-115	0.01476	7.3692e-41
BHLHE22var.2_MA1635.1	BHLHE22(var.2)	MA1635.1	C_Tcf12	17905	0.31695	2875	0.33972	2996	0.31855	3060	0.33136	2920	-0.08595	2.16609e-105	-0.08621	7.59414e-110	0.00581	8.18892e-7	-0.01103	4.3610200000000003e-26	0.08449	1.6446e-105	0.09893	2.1403099999999998e-113
CEBPGvar.2_MA1636.1	CEBPG(var.2)	MA1636.1	C_CEBPG(var.2)	17592	0.33525	3526	0.32639	3269	0.30961	3299	0.31997	3219	0.16478	7.32752e-135	0.12769	1.96692e-124	0.14715	2.2148699999999999e-131	-0.01586	6.20214e-37	0.00216	0.0985602	0.02082	2.0195499999999997e-49
EBF3_MA1637.1	EBF3	MA1637.1	C_EBF3	10579	0.31762	1506	0.35272	1564	0.30869	1544	0.34498	1540	-0.06111	6.75388e-78	-0.06261	4.38812e-80	-0.00433	0.00407984	-0.00809	2.52765e-9	0.05229	2.76227e-73	0.06358	2.90079e-81
HAND2_MA1638.1	HAND2	MA1638.1	C_NEUROD1	19766	0.28397	3005	0.30048	3189	0.29541	3340	0.30268	3249	-0.07081	7.10606e-105	-0.12286	7.177069999999999e-127	-0.0786	1.17043e-100	-0.05978	9.713799999999998e-98	-0.01344	4.49808e-39	0.0512	5.75554e-91
MEIS1var.2_MA1639.1	MEIS1(var.2)	MA1639.1	C_PBX2	13956	0.28038	2012	0.28557	1942	0.2651	1927	0.29327	2052	0.08841	4.369809999999999e-103	0.10504	1.92719e-112	-0.0306	4.77661e-57	0.02861	1.4452699999999998e-53	-0.10911	2.4094299999999996e-107	-0.13996	4.98362e-125
MEIS2var.2_MA1640.1	MEIS2(var.2)	MA1640.1	C_PBX2	12420	0.27177	1732	0.27512	1629	0.25466	1605	0.28481	1702	0.10114	1.9068799999999996e-104	0.12863	9.592880000000001e-120	-0.0263	1.87728e-50	0.04015	8.248769999999999e-71	-0.11796	1.2844199999999999e-112	-0.16078	3.93564e-126
MYF5_MA1641.1	MYF5	MA1641.1	C_Tcf12	18241	0.30955	3012	0.32453	3086	0.3087	3109	0.31638	2979	-0.05165	4.1159099999999996e-89	-0.03249	1.9656399999999998e-63	0.03312	8.85991e-68	0.01311	1.54424e-30	0.08138	5.53908e-105	0.07053	3.47609e-97
NEUROG2var.2_MA1642.1	NEUROG2(var.2)	MA1642.1	C_NEUROD1	20367	0.29581	3102	0.31802	3322	0.30557	3461	0.31828	3375	-0.07892	2.44773e-110	-0.12586	4.1778999999999996e-125	-0.07273	5.491299999999999e-101	-0.0555	6.91281e-88	-1.7e-4	0.527825	0.06021	2.8046399999999998e-92
NFIB_MA1643.1	NFIB	MA1643.1	C_NFIB	21282	0.31784	4055	0.32025	4110	0.31242	4040	0.29199	3649	-0.05335	6.878419999999999e-93	-0.02596	9.253289999999999e-63	0.1654	3.1643499999999995e-140	0.02067	3.818049999999999e-52	0.21933	2.25978e-152	0.20459	2.2301799999999996e-149
NFYC_MA1644.1	NFYC	MA1644.1	C_NFYA	26136	0.51885	7851	0.53364	7851	0.54504	7805	0.53786	7698	-0.0083	1.0320100000000001e-24	-0.07172	3.6000499999999994e-109	0.00541	1.27005e-10	-0.06133	1.33657e-99	0.01511	3.0349499999999996e-40	0.08311	1.3418399999999997e-116
NKX2-2_MA1645.1	NKX2-2	MA1645.1	C_NKX2-2	20929	0.31081	3263	0.32976	3363	0.30319	3265	0.31865	3261	-0.03863	1.1882100000000001e-76	-0.00288	9.49664e-4	0.04737	1.7483899999999997e-86	0.03142	1.2360099999999998e-69	0.08527	3.2657599999999998e-111	0.0543	3.5036099999999996e-92
OSR2_MA1646.1	OSR2	MA1646.1	C_OSR2	22615	0.29563	3760	0.3063	3793	0.29549	3768	0.30064	3752	-0.04278	1.56412e-83	1.4e-4	0.87069	4e-4	0.726952	0.03803	9.18047e-76	0.04148	1.1392499999999999e-79	0.00343	1.41808e-6
PRDM4_MA1647.1	PRDM4	MA1647.1	C_PRDM4	24889	0.29757	3914	0.31593	4060	0.29033	3862	0.30664	3937	-0.05503	1.15183e-90	0.03885	7.11375e-83	0.03165	1.0421600000000001e-67	0.08631	1.0196499999999998e-109	0.08399	3.9191399999999996e-118	-0.00516	1.2704e-13
TCF12var.2_MA1648.1	TCF12(var.2)	MA1648.1	C_TCF3	19069	0.33467	3307	0.36482	3449	0.3438	3604	0.36189	3454	-0.06932	1.26135e-95	-0.11863	1.4119699999999999e-121	-0.04631	3.51621e-78	-0.05615	5.34222e-90	0.01812	1.0054199999999999e-44	0.0808	1.53774e-102
ZBTB12_MA1649.1	ZBTB12	MA1649.1	C_ZBTB12	13748	0.28507	2052	0.29734	2153	0.2787	2045	0.29159	2054	-0.04025	1.65085e-68	0.04878	3.24332e-74	0.01175	1.5388899999999999e-27	0.08289	9.313499999999998e-100	0.05023	2.86868e-82	-0.03622	3.07525e-68
ZBTB14_MA1650.1	ZBTB14	MA1650.1	C_ZBTB14	10768	0.39216	2325	0.42196	2355	0.39615	2340	0.4034	2259	-0.07538	1.27206e-84	-0.09246	7.40182e-97	0.04118	5.18063e-63	-0.02436	2.98044e-38	0.11164	4.833319999999999e-106	0.14204	2.4496000000000002e-119
ZFP42_MA1651.1	ZFP42	MA1651.1	C_ZFP42	21378	0.35058	4823	0.36421	4994	0.34886	4721	0.35619	4882	-0.03393	4.92118e-70	0.03277	4.10396e-71	-0.0152	2.80088e-38	0.06194	1.75862e-95	0.01782	1.0168099999999999e-51	-0.04634	1.05259e-80
ZKSCAN5_MA1652.1	ZKSCAN5	MA1652.1	C_ZKSCAN5	43826	0.28036	5865	0.30305	6188	0.27358	5885	0.28626	5820	-0.09457	9.59345e-131	-9.1e-4	0.114875	0.08992	3.44945e-132	0.08114	1.3823899999999999e-123	0.17647	5.989899999999999e-156	0.0949	2.5462099999999998e-129
ZNF148_MA1653.1	ZNF148	MA1653.1	C_ZNF148	63639	0.31834	9726	0.344	10264	0.32075	10145	0.33213	9727	-0.07422	8.7614e-121	-0.09274	3.13379e-135	0.08268	4.5995899999999996e-132	-0.02489	1.3959199999999998e-84	0.15034	3.3162399999999995e-163	0.18071	1.04032e-169
ZNF16_MA1654.1	ZNF16	MA1654.1	C_ZNF16	24631	0.29044	3602	0.31035	3775	0.29077	3802	0.30109	3746	-0.06084	3.914829999999999e-98	-0.02617	4.9677e-67	0.03493	1.87378e-77	0.02705	4.97485e-62	0.0916	1.1488100000000001e-120	0.06611	2.77748e-99
ZNF341_MA1655.1	ZNF341	MA1655.1	C_ZNF341	22494	0.31582	3833	0.33458	4023	0.317	4002	0.32831	3932	-0.05692	1.04333e-95	-0.02542	9.95142e-60	-0.01025	3.41876e-31	0.02448	5.61066e-63	0.04311	2.08473e-86	0.01929	2.18579e-47
ZNF449_MA1656.1	ZNF449	MA1656.1	C_ZNF449	18828	0.298	2905	0.31182	3026	0.30252	3086	0.30396	2923	-0.05833	2.2506e-88	-0.06084	2.91847e-99	0.03527	3.6250300000000004e-67	-0.00932	1.41654e-21	0.08962	4.943369999999999e-116	0.10285	1.57413e-112
ZNF652_MA1657.1	ZNF652	MA1657.1	C_ZNF652	12923	0.3229	1865	0.35011	1775	0.29358	1725	0.35136	1859	0.07606	1.16192e-95	0.10408	2.1357399999999997e-109	0.00277	3.88407e-4	0.03792	9.03343e-67	-0.06408	3.40705e-89	-0.10239	6.77062e-108
FOXA3_MA1683.1	FOXA3	MA1683.1	C_FOXN3	29299	0.32201	5564	0.31999	5397	0.30487	5275	0.31772	5196	0.0904	1.53008e-124	0.09883	3.27179e-125	0.07266	2.7234e-112	0.01991	2.73111e-56	-0.00693	3.5889e-18	-0.02659	5.18503e-68
