# Supplementary material for: The genome regulatory landscape of Atlantic salmon liver through smoltification
Source: PLoS One. 2024 Apr 22;19(4):e0302388. doi: 10.1371/journal.pone.0302388 (PMC11034671; doi:10.1371/journal.pone.0302388)
Supplement: S8 Table — Results of Fisher’s exact tests for the enrichment in different binding patterns of transcription factor binding sites (TFBS) of genes in different expression clusters. Tested for each transcription factor (TF). Columns provide: the gene expression cluster (deg_cluster), the binding pattern tested made up of 4 digits representing the 4 time points in chronological order with 0 equating to the TFBS not bound while 1 is bound (binding), the total number of TFBS with the binding pattern associated by nearest proximity to genes within the expression cluster (count), p-value of Fisher’s exact test (pval), odds ratio of test (OR), name of the TF motif for the TFBS (TFBS_name). (TSV) [file pone.0302388.s011.tsv]

deg_cluster	binding	count	pval	OR	TFBS_name
0	0000	19395	2.9246245035671265e-8	1.3031996329577256	AhrArnt_MA0006.1
0	0001	215	0.22364405506691576	0.7876972438926946	AhrArnt_MA0006.1
0	0010	313	0.7108027400263408	0.9458644981244337	AhrArnt_MA0006.1
0	0011	191	0.6333864537681853	1.1564329831925941	AhrArnt_MA0006.1
0	0100	327	0.23070657016835627	1.2970084546667549	AhrArnt_MA0006.1
0	0101	89	0.04319850799599682	0.5704254597956897	AhrArnt_MA0006.1
0	0110	102	1	1.0489741508840287	AhrArnt_MA0006.1
0	0111	173	0.3123279836343476	1.3708254808405034	AhrArnt_MA0006.1
0	1000	325	0.4665244372135155	0.8778102927613814	AhrArnt_MA0006.1
0	1001	95	0.49514068290996466	1.3968808104018764	AhrArnt_MA0006.1
0	1010	107	0.7513483997866505	0.9164923281659966	AhrArnt_MA0006.1
0	1011	154	0.09235381942102568	0.6865343864993921	AhrArnt_MA0006.1
0	1100	190	0.5466823332775504	1.2227189002563366	AhrArnt_MA0006.1
0	1101	219	0.04899828809884678	0.6795608137969943	AhrArnt_MA0006.1
0	1110	194	0.41159808538608905	0.8298198559530849	AhrArnt_MA0006.1
0	1111	2867	2.8081896297342937e-9	0.7007646418992901	AhrArnt_MA0006.1
1	0000	705	0.17707931370292285	0.8989195491355507	AhrArnt_MA0006.1
1	0001	11	0.2875387615856793	1.35235190564584	AhrArnt_MA0006.1
1	0010	8	0.3676993489629678	0.6682045648124448	AhrArnt_MA0006.1
1	0011	8	0.6982075014005001	1.138590908663295	AhrArnt_MA0006.1
1	0100	10	0.6581298567172424	0.8271724262706693	AhrArnt_MA0006.1
1	0101	7	0.09317413529220549	2.0387960507681937	AhrArnt_MA0006.1
1	0110	5	0.43477309385132856	1.3305018456389963	AhrArnt_MA0006.1
1	0111	6	1	0.9475079480779394	AhrArnt_MA0006.1
1	1000	10	0.660053520674812	0.8034337634936594	AhrArnt_MA0006.1
1	1001	1	0.268509584198322	0.2807758748256798	AhrArnt_MA0006.1
1	1010	1	0.19545889727261315	0.240171239114192	AhrArnt_MA0006.1
1	1011	9	0.20767357010925427	1.5283485374069088	AhrArnt_MA0006.1
1	1100	7	1	1.0002178768729564	AhrArnt_MA0006.1
1	1101	16	0.020640695464274654	1.9439171638845025	AhrArnt_MA0006.1
1	1110	6	0.8497635883390705	0.8035158107033842	AhrArnt_MA0006.1
1	1111	125	0.14993591036898046	1.1510692423110205	AhrArnt_MA0006.1
2	0000	424	2.5253320957458797e-8	0.60699901585428	AhrArnt_MA0006.1
2	0001	7	0.5115861503517807	1.2753610425672015	AhrArnt_MA0006.1
2	0010	14	0.04259702787156821	1.8215777502144352	AhrArnt_MA0006.1
2	0011	3	0.6370761480230184	0.6259454222679122	AhrArnt_MA0006.1
2	0100	7	0.8579119320308236	0.8663239248836989	AhrArnt_MA0006.1
2	0101	2	1	0.8323775860669115	AhrArnt_MA0006.1
2	0110	1	0.5248626758879585	0.3854676922179078	AhrArnt_MA0006.1
2	0111	4	1	0.9423757528340783	AhrArnt_MA0006.1
2	1000	9	0.7225698282461733	1.091851004286639	AhrArnt_MA0006.1
2	1001	1	0.732772354510724	0.42379036534273057	AhrArnt_MA0006.1
2	1010	6	0.05508687005054039	2.2898323106894796	AhrArnt_MA0006.1
2	1011	4	0.9999999999999999	0.991733380040337	AhrArnt_MA0006.1
2	1100	2	0.3405782712625377	0.4186913536973357	AhrArnt_MA0006.1
2	1101	5	1	0.867259806450883	AhrArnt_MA0006.1
2	1110	11	0.018218910638223815	2.302166601967074	AhrArnt_MA0006.1
2	1111	127	1.3840959922733683e-9	1.9209185514130516	AhrArnt_MA0006.1
3	0000	214	0.0690132989196242	0.7852621175256098	AhrArnt_MA0006.1
3	0001	2	1	0.76698753119334	AhrArnt_MA0006.1
3	0010	10	0.004375787621955232	2.809479164489213	AhrArnt_MA0006.1
3	0011	5	0.07309430497096092	2.3031272496322326	AhrArnt_MA0006.1
3	0100	1	0.19282113662177383	0.26062376980898666	AhrArnt_MA0006.1
3	0101	3	0.10266229655710105	2.7413776907012335	AhrArnt_MA0006.1
3	0110	4	0.0323112821476951	3.4632911662327786	AhrArnt_MA0006.1
3	0111	1	0.7269458509144173	0.49891122224211193	AhrArnt_MA0006.1
3	1001	1	1	0.9166722475292857	AhrArnt_MA0006.1
3	1010	1	1	0.7841213250159708	AhrArnt_MA0006.1
3	1011	2	0.7143173860349277	1.058790917426183	AhrArnt_MA0006.1
3	1100	2	1	0.907335824586518	AhrArnt_MA0006.1
3	1110	2	1	0.8565493049081099	AhrArnt_MA0006.1
3	1111	46	0.05620005627932709	1.381953223972554	AhrArnt_MA0006.1
4	0000	50	0.7691030558903018	0.919681743260955	AhrArnt_MA0006.1
4	0011	1	0.3942511574027471	2.0250756025509324	AhrArnt_MA0006.1
4	0100	2	0.20757954711507998	2.4129021837670432	AhrArnt_MA0006.1
4	1010	1	0.24898482740532696	3.564315961177943	AhrArnt_MA0006.1
4	1011	2	0.0675162134236263	4.870571132463145	AhrArnt_MA0006.1
4	1100	3	0.013384838524392472	6.3916306262902225	AhrArnt_MA0006.1
4	1101	1	0.4554641905369275	1.6674334982649293	AhrArnt_MA0006.1
4	1111	6	0.7015505231501769	0.741699606919664	AhrArnt_MA0006.1
5	0000	23	0.9999999999999999	0.967149773904982	AhrArnt_MA0006.1
5	1010	2	0.0074509792204862065	16.69745532548811	AhrArnt_MA0006.1
5	1100	1	0.20189211246732364	4.5890681427723	AhrArnt_MA0006.1
5	1111	4	0.7759710521176716	1.1419450033324516	AhrArnt_MA0006.1
6	0000	89	0.0037364955158254013	0.5804384368192802	AhrArnt_MA0006.1
6	0001	3	0.11566177109942068	2.5902847252944237	AhrArnt_MA0006.1
6	0100	2	0.6910736137680307	1.167089538900182	AhrArnt_MA0006.1
6	1000	1	1	0.5613430027505849	AhrArnt_MA0006.1
6	1001	2	0.08852240912921631	4.134087080962273	AhrArnt_MA0006.1
6	1010	1	0.4412526356544237	1.7375569546541527	AhrArnt_MA0006.1
6	1011	3	0.05569922184684748	3.5817487057745705	AhrArnt_MA0006.1
6	1101	4	0.03503096921127418	3.366946299852873	AhrArnt_MA0006.1
6	1110	1	1	0.9414454701712629	AhrArnt_MA0006.1
6	1111	28	0.0028438534499997154	1.9687417334199742	AhrArnt_MA0006.1
7	0000	363	0.37998375405257473	0.9117592046085314	AhrArnt_MA0006.1
7	0001	5	0.6195884690984528	1.185483372454161	AhrArnt_MA0006.1
7	0010	2	0.09935850935422305	0.3237847247909747	AhrArnt_MA0006.1
7	0100	4	0.5364735334756175	0.6427320271658226	AhrArnt_MA0006.1
7	0101	4	0.11171600958617724	2.241337684623614	AhrArnt_MA0006.1
7	0111	2	0.7755942330827129	0.6107502938083801	AhrArnt_MA0006.1
7	1000	18	7.966595382167112e-5	3.01465756953475	AhrArnt_MA0006.1
7	1001	2	0.6989901105171942	1.127274059188711	AhrArnt_MA0006.1
7	1011	3	1	0.9711569415442217	AhrArnt_MA0006.1
7	1100	1	0.2756469628944482	0.2732843415015442	AhrArnt_MA0006.1
7	1101	7	0.2171923316898369	1.6186135488732218	AhrArnt_MA0006.1
7	1110	4	0.7938813014116518	1.0535098544021086	AhrArnt_MA0006.1
7	1111	65	0.2546369865656108	1.1657051356947548	AhrArnt_MA0006.1
0	0000	4296	0.07423624066187899	1.2373508260454877	Alx1_MA0854.1
0	0001	56	0.665736996065541	0.8503141082990474	Alx1_MA0854.1
0	0010	37	0.5958648411800352	0.786525068885919	Alx1_MA0854.1
0	0011	32	0.36615050425458023	3.4224706370732454	Alx1_MA0854.1
0	0100	41	0.7958836550889538	1.4589730375117818	Alx1_MA0854.1
0	0101	28	0.9999999999999999	1.4934830159559749	Alx1_MA0854.1
0	0110	10	0.612535393338732	Inf	Alx1_MA0854.1
0	0111	26	1	1.3862537990929313	Alx1_MA0854.1
0	1000	72	0.700071427189294	1.2817859797364821	Alx1_MA0854.1
0	1001	16	1	1.7059481377693195	Alx1_MA0854.1
0	1010	13	0.6496381424492629	0.6914645493599958	Alx1_MA0854.1
0	1011	26	0.12001180857954247	0.4587887594257299	Alx1_MA0854.1
0	1100	32	0.39729344934621313	0.6795928807408957	Alx1_MA0854.1
0	1101	52	0.6536288640903878	1.3882523849305386	Alx1_MA0854.1
0	1110	30	0.7643371422057793	1.6007963653639068	Alx1_MA0854.1
0	1111	332	0.0016895074794358144	0.6057324802145707	Alx1_MA0854.1
1	0000	149	0.35619647695674894	0.8320086389506116	Alx1_MA0854.1
1	0001	4	0.1468197125551035	2.0449717344167047	Alx1_MA0854.1
1	0010	1	1	0.7261122913849611	Alx1_MA0854.1
1	0011	1	0.9999999999999999	0.9318448850458949	Alx1_MA0854.1
1	0100	2	0.653509161266673	1.4250238641276782	Alx1_MA0854.1
1	0111	1	0.6036656455066619	1.1053919036080992	Alx1_MA0854.1
1	1000	3	0.7409826742150665	1.1964015500565706	Alx1_MA0854.1
1	1001	1	0.4295618288137845	1.868944598514466	Alx1_MA0854.1
1	1011	4	0.0189429738038794	4.332115556021019	Alx1_MA0854.1
1	1100	3	0.11703355694642639	2.6585723751191646	Alx1_MA0854.1
1	1101	2	0.7035141698117976	1.1059742000394586	Alx1_MA0854.1
1	1110	1	1	0.96207660190095	Alx1_MA0854.1
1	1111	11	0.7664896595600877	0.8621100749752568	Alx1_MA0854.1
2	0000	132	0.5127543671500443	0.8659158387918232	Alx1_MA0854.1
2	0001	1	1	0.5463117355130949	Alx1_MA0854.1
2	0010	1	0.9999999999999999	0.8292927673148981	Alx1_MA0854.1
2	0100	1	1	0.7904354729903207	Alx1_MA0854.1
2	1000	2	1	0.8945876102474936	Alx1_MA0854.1
2	1010	1	0.3526144878575296	2.439959180660628	Alx1_MA0854.1
2	1011	1	0.6050616611402447	1.0987692852266155	Alx1_MA0854.1
2	1110	1	0.6050616611402447	1.0987692852266155	Alx1_MA0854.1
2	1111	21	0.00391733585315814	2.089823158971136	Alx1_MA0854.1
3	0000	52	0.09639202708654822	0.6167660890071112	Alx1_MA0854.1
3	0001	1	0.5361400509051119	1.3268353570280091	Alx1_MA0854.1
3	1100	2	0.07277701750841974	4.792603774461487	Alx1_MA0854.1
3	1111	13	6.0945232688098e-4	3.2758080308942183	Alx1_MA0854.1
4	0000	6	0.9999999999999999	1.1464463694336569	Alx1_MA0854.1
4	0010	1	0.050986296977851946	22.66431420211422	Alx1_MA0854.1
5	0000	7	0.9999999999999999	1.3377795151988197	Alx1_MA0854.1
5	0010	1	0.058059691037644405	19.428894099322083	Alx1_MA0854.1
6	0000	20	0.5617425149411314	1.9141667139101866	Alx1_MA0854.1
6	1010	1	0.056988883149039035	19.015535921807363	Alx1_MA0854.1
6	1111	1	1	0.6439243004913388	Alx1_MA0854.1
7	0000	75	0.25799984207458165	0.7502289440246169	Alx1_MA0854.1
7	0001	1	1	0.9514476389465067	Alx1_MA0854.1
7	0010	1	0.5074922508093191	1.4441274405233284	Alx1_MA0854.1
7	0101	2	0.08843976845749438	4.2835707560996825	Alx1_MA0854.1
7	0111	1	0.37597818978433045	2.1983495911801207	Alx1_MA0854.1
7	1000	1	1	0.764030944338354	Alx1_MA0854.1
7	1011	1	0.4167449075935989	1.9133411742747584	Alx1_MA0854.1
7	1101	2	0.23923858273557966	2.2114010697672746	Alx1_MA0854.1
7	1111	10	0.148136660594576	1.6280606259804573	Alx1_MA0854.1
0	0000	4943	0.03344777488937808	1.272663922350545	ALX3_MA0634.1
0	0001	52	0.8241977280155238	0.9401135158369773	ALX3_MA0634.1
0	0010	43	0.6203683958434055	1.5597788960140648	ALX3_MA0634.1
0	0011	29	0.5591401244465349	0.7858591302471626	ALX3_MA0634.1
0	0100	38	0.43870577530280114	0.6853908676068663	ALX3_MA0634.1
0	0101	34	0.7846093760544179	0.9220968752655418	ALX3_MA0634.1
0	0110	23	1	1.2491785897574714	ALX3_MA0634.1
0	0111	33	0.7800576901785456	0.8948700893701287	ALX3_MA0634.1
0	1000	50	0.017228538251732234	0.4475430891634983	ALX3_MA0634.1
0	1001	16	0.0014325293420349315	0.21498899830172208	ALX3_MA0634.1
0	1010	18	1	1.956499799384439	ALX3_MA0634.1
0	1011	19	0.7145068258741173	2.065542623045271	ALX3_MA0634.1
0	1100	28	1	1.0130813745445646	ALX3_MA0634.1
0	1101	64	0.4085761644901021	1.7447220225759483	ALX3_MA0634.1
0	1110	30	0.7649034774006802	1.6312382590502492	ALX3_MA0634.1
0	1111	366	0.06137776525165607	0.748037764437312	ALX3_MA0634.1
1	0000	158	0.25823473978083	0.8074129476104409	ALX3_MA0634.1
1	0001	3	0.2509047691462407	1.779585790249893	ALX3_MA0634.1
1	0010	2	0.4026216000981669	1.4778554816370295	ALX3_MA0634.1
1	0011	2	0.25962894326991653	2.101850827741042	ALX3_MA0634.1
1	0100	2	0.38127509009397603	1.5487163683532688	ALX3_MA0634.1
1	0101	2	0.3155406745409737	1.808494704059532	ALX3_MA0634.1
1	0111	1	1	0.8996647688710181	ALX3_MA0634.1
1	1000	2	0.7091092262224091	1.08101949150095	ALX3_MA0634.1
1	1001	5	6.09774245451164e-4	8.72104198600121	ALX3_MA0634.1
1	1010	1	0.4391302959807925	1.8042746743944027	ALX3_MA0634.1
1	1101	2	0.9999999999999999	0.9818209504417262	ALX3_MA0634.1
1	1110	1	0.6227807692757951	1.0456132964150238	ALX3_MA0634.1
1	1111	11	0.7670691647274884	0.8683087396923571	ALX3_MA0634.1
2	0000	160	0.5292589453078631	1.171262390048339	ALX3_MA0634.1
2	0001	1	1	0.5918293174636096	ALX3_MA0634.1
2	0100	2	0.36138546689438344	1.618879112725869	ALX3_MA0634.1
2	0111	2	0.28716614447059835	1.9447860786357616	ALX3_MA0634.1
2	1000	3	0.2624381863701331	1.7333921642120764	ALX3_MA0634.1
2	1001	1	0.5033334968310684	1.4745614147833572	ALX3_MA0634.1
2	1100	1	0.5952387608503295	1.1293023998142417	ALX3_MA0634.1
2	1111	14	0.5426847077143591	1.187559512437548	ALX3_MA0634.1
3	0000	54	0.06407279228478013	0.5863917502437902	ALX3_MA0634.1
3	0001	1	0.47235451722520294	1.598358551176488	ALX3_MA0634.1
3	0101	1	0.3417770532282211	2.469872424681844	ALX3_MA0634.1
3	0110	2	0.029965427807961968	8.075060425827186	ALX3_MA0634.1
3	0111	1	0.33447158212087635	2.5387361737987746	ALX3_MA0634.1
3	1000	1	0.49522293980585197	1.4926055195322774	ALX3_MA0634.1
3	1001	1	0.23190571049478045	3.9812146285462706	ALX3_MA0634.1
3	1100	2	0.04454917353926885	6.399590202783591	ALX3_MA0634.1
3	1111	7	0.2210867877603845	1.6037885306819788	ALX3_MA0634.1
4	0000	7	0.630852350970526	0.6118516871899823	ALX3_MA0634.1
4	0100	1	0.0601091136267275	18.456974237632537	ALX3_MA0634.1
4	1111	1	0.4549655786541624	1.7947502664240291	ALX3_MA0634.1
5	0000	8	0.6509282964941173	0.6993669642094674	ALX3_MA0634.1
5	0010	1	0.06949446804027853	15.670030271265215	ALX3_MA0634.1
5	1111	1	0.4905353504141249	1.5950984294602577	ALX3_MA0634.1
6	0000	25	0.7895004094922293	1.4598660400972534	ALX3_MA0634.1
6	1000	1	0.23856575223301302	3.8387203918914508	ALX3_MA0634.1
6	1111	2	0.7040911977890671	1.1038880113428988	ALX3_MA0634.1
7	0000	104	0.013774490701444797	0.5789341026116563	ALX3_MA0634.1
7	0001	1	1	0.8146343466349331	ALX3_MA0634.1
7	0011	2	0.1524749262375753	3.029845787327021	ALX3_MA0634.1
7	0100	1	0.6090477604871847	1.08223493856345	ALX3_MA0634.1
7	0101	1	0.5554602778644745	1.2589226311062882	ALX3_MA0634.1
7	1000	5	0.009502688572483183	4.1968386470875165	ALX3_MA0634.1
7	1001	1	0.4003830976523617	2.0294536364293863	ALX3_MA0634.1
7	1011	1	0.3469395528889603	2.458037540263033	ALX3_MA0634.1
7	1101	2	0.6548124632533321	1.4154698434360595	ALX3_MA0634.1
7	1110	1	0.4945893271583074	1.503943436680783	ALX3_MA0634.1
7	1111	16	0.019776688358137742	1.9653783293902056	ALX3_MA0634.1
0	0000	3678	0.03455439234280586	1.3040620497450217	Alx4_MA0853.1
0	0001	47	1	1.041035674203826	Alx4_MA0853.1
0	0010	35	0.5917747825361915	0.7731321004263371	Alx4_MA0853.1
0	0011	22	0.7223076917499702	2.4424305508209567	Alx4_MA0853.1
0	0100	26	0.22898856713710652	0.5731791256319385	Alx4_MA0853.1
0	0101	27	0.5189741518321764	3.00094451473204	Alx4_MA0853.1
0	0110	10	0.6121788255793733	Inf	Alx4_MA0853.1
0	0111	25	0.508976960997851	2.7773839192065415	Alx4_MA0853.1
0	1000	55	0.6696367137721368	0.8681642367700972	Alx4_MA0853.1
0	1001	14	1	1.5514857231107786	Alx4_MA0853.1
0	1010	8	0.26257537188127805	0.44188933951052484	Alx4_MA0853.1
0	1011	19	0.08361990125101722	0.4182448619135535	Alx4_MA0853.1
0	1100	31	0.3993580802864723	0.6841647914098216	Alx4_MA0853.1
0	1101	40	0.7962661135900649	1.4803455801386967	Alx4_MA0853.1
0	1110	29	0.35752376297873545	3.2247121585232144	Alx4_MA0853.1
0	1111	279	0.0021309584826162656	0.5915635167559056	Alx4_MA0853.1
1	0000	138	0.109823066009591	0.7266074725306967	Alx4_MA0853.1
1	0001	2	0.7101241719254031	1.0766827051623855	Alx4_MA0853.1
1	0010	2	0.6538745592884329	1.4202953388629056	Alx4_MA0853.1
1	0011	1	0.568974754888976	1.2237790771370447	Alx4_MA0853.1
1	0100	2	0.3058986172897888	1.8646383415703514	Alx4_MA0853.1
1	0111	1	0.6139017961678473	1.0762375747076176	Alx4_MA0853.1
1	1000	5	0.07010509161187514	2.3990814041319917	Alx4_MA0853.1
1	1001	1	0.42212489037654183	1.926158835665591	Alx4_MA0853.1
1	1011	4	0.009663586812803595	5.478445000611472	Alx4_MA0853.1
1	1100	3	0.1370375836052699	2.4698219392064242	Alx4_MA0853.1
1	1101	2	0.6666146420327793	1.3155600857493726	Alx4_MA0853.1
1	1111	12	0.8782653344672101	1.0194943462811545	Alx4_MA0853.1
2	0000	108	0.33338276754486695	0.8009694045818343	Alx4_MA0853.1
2	0001	1	1	0.6895853017067441	Alx4_MA0853.1
2	0010	1	0.9999999999999999	0.9040581624824235	Alx4_MA0853.1
2	0100	2	0.20987624438307698	2.4545837024710884	Alx4_MA0853.1
2	1000	1	0.9999999999999999	0.5753091576289263	Alx4_MA0853.1
2	1010	1	0.24400756767682166	3.940640193172231	Alx4_MA0853.1
2	1101	1	0.9999999999999999	0.8389524163656092	Alx4_MA0853.1
2	1111	18	0.0044583970982202585	2.204888288915045	Alx4_MA0853.1
3	0000	41	0.06001766583564927	0.5420145907422047	Alx4_MA0853.1
3	0001	1	0.45075815236828437	1.7136161166873392	Alx4_MA0853.1
3	0100	1	0.29983464248335534	2.925360905018812	Alx4_MA0853.1
3	1100	2	0.0627882006868874	5.253174426941295	Alx4_MA0853.1
3	1111	10	0.003502237527903306	3.1001842929755785	Alx4_MA0853.1
4	0000	6	1	1.1198668974309474	Alx4_MA0853.1
4	0010	1	0.05663050594714331	20.35867037272429	Alx4_MA0853.1
5	0000	8	1	1.4938528568059455	Alx4_MA0853.1
5	0010	1	0.07222795559952898	15.275948221799041	Alx4_MA0853.1
6	0000	15	1	1.4010706271667408	Alx4_MA0853.1
6	1010	1	0.03470454634277564	33.142398568689444	Alx4_MA0853.1
6	1111	1	1	0.8538696527864386	Alx4_MA0853.1
7	0000	73	0.8822525091609059	0.9726224039380884	Alx4_MA0853.1
7	0001	1	0.6136669771187787	1.0688136769004817	Alx4_MA0853.1
7	0101	1	0.39999335103780953	2.028835457250282	Alx4_MA0853.1
7	1000	1	1	0.8917469010286594	Alx4_MA0853.1
7	1011	1	0.3544529286050102	2.3835031508312534	Alx4_MA0853.1
7	1110	1	0.42155760940630865	1.8882196878602433	Alx4_MA0853.1
7	1111	9	0.1935708016846816	1.5931891241653773	Alx4_MA0853.1
0	0000	7015	1.704340567263518e-10	1.6314519151352256	Ar_MA0007.3
0	0001	91	0.0016823526537864649	0.44185761683983216	Ar_MA0007.3
0	0010	96	0.2459026971083531	0.7049435165367853	Ar_MA0007.3
0	0011	72	0.25161744520045776	0.6732951983633582	Ar_MA0007.3
0	0100	127	0.9999999999999999	1.0088679487055807	Ar_MA0007.3
0	0101	51	0.6519512240145761	0.8770092576755852	Ar_MA0007.3
0	0110	44	0.3162398813129259	2.2777540364453746	Ar_MA0007.3
0	0111	74	0.09214867607945465	0.5844053620090592	Ar_MA0007.3
0	1000	102	0.011645502869195929	0.5212248355313112	Ar_MA0007.3
0	1001	33	0.17433999925883414	0.566371081576973	Ar_MA0007.3
0	1010	28	0.516218027763768	2.896885495689544	Ar_MA0007.3
0	1011	42	0.7961429676554442	1.4476040803974004	Ar_MA0007.3
0	1100	92	0.8637899810249497	0.9494418904063692	Ar_MA0007.3
0	1101	77	0.06686924208368403	0.5642387528970876	Ar_MA0007.3
0	1110	74	9.500773052407288e-4	0.39727048365922735	Ar_MA0007.3
0	1111	1008	1.6290890983107018e-4	0.6879824377677178	Ar_MA0007.3
1	0000	204	1.3324039360566983e-4	0.6113528794749669	Ar_MA0007.3
1	0001	10	0.0021414005472996937	3.195794853983959	Ar_MA0007.3
1	0010	3	1	0.8923456184223177	Ar_MA0007.3
1	0011	6	0.040449851005522695	2.5123806935129465	Ar_MA0007.3
1	0100	6	0.32380991308024637	1.4353155048800401	Ar_MA0007.3
1	0101	4	0.09480495354215407	2.423304991392653	Ar_MA0007.3
1	0110	1	1	0.7071569520534428	Ar_MA0007.3
1	0111	6	0.04902499435384051	2.387492836187379	Ar_MA0007.3
1	1000	6	0.27744110298539154	1.6611507858477692	Ar_MA0007.3
1	1001	2	0.3336953487683734	1.7270875668545609	Ar_MA0007.3
1	1100	3	1	0.9652558383250709	Ar_MA0007.3
1	1101	4	0.3593815656837256	1.4711704963204744	Ar_MA0007.3
1	1110	5	0.2089429577713269	1.8238571133294892	Ar_MA0007.3
1	1111	43	0.14490349078117176	1.2744253968569885	Ar_MA0007.3
2	0000	147	6.491838126352239e-4	0.5998777447301592	Ar_MA0007.3
2	0001	3	0.7390747270117919	1.221253759298691	Ar_MA0007.3
2	0010	4	0.3100418946968145	1.6826187147126563	Ar_MA0007.3
2	0011	3	0.4330470799086102	1.668889865962241	Ar_MA0007.3
2	0101	1	0.9999999999999999	0.7894813937164429	Ar_MA0007.3
2	0111	4	0.1261564464477304	2.153942290703275	Ar_MA0007.3
2	1000	4	0.34807361872464393	1.509622131801192	Ar_MA0007.3
2	1001	3	0.05432841588391472	3.7251423742369227	Ar_MA0007.3
2	1010	1	0.47732587893486184	1.5833825609198542	Ar_MA0007.3
2	1011	1	1	1.0060189468358431	Ar_MA0007.3
2	1100	2	1	0.8842302296204758	Ar_MA0007.3
2	1101	4	0.141896883932803	2.0540386890762434	Ar_MA0007.3
2	1110	4	0.15004633881626991	2.007501760756871	Ar_MA0007.3
2	1111	39	0.007278156946639539	1.6696350031136518	Ar_MA0007.3
3	0000	62	0.007027529985150588	0.5465323684895261	Ar_MA0007.3
3	0001	2	0.2938263747728991	1.8861244005714097	Ar_MA0007.3
3	0010	1	1	0.9418693197497	Ar_MA0007.3
3	0011	1	0.5539783380819836	1.2554211913959126	Ar_MA0007.3
3	0100	3	0.1526125650628702	2.289553535926514	Ar_MA0007.3
3	0101	1	0.4252039241010688	1.8431386626593105	Ar_MA0007.3
3	0111	2	0.2046259317891102	2.446969569877378	Ar_MA0007.3
3	1000	1	1	0.8474248164932794	Ar_MA0007.3
3	1011	2	0.06970042152971434	4.856542683338734	Ar_MA0007.3
3	1111	21	0.003416167969289729	2.1613018024152932	Ar_MA0007.3
4	0000	21	0.38682271812056734	0.7031777424312783	Ar_MA0007.3
4	0001	2	0.04445134352706797	6.3720251955532214	Ar_MA0007.3
4	0010	1	0.28374905109058557	3.1055966992044106	Ar_MA0007.3
4	0110	1	0.1298644257212788	7.5685905010716485	Ar_MA0007.3
4	1000	1	0.3095119546873769	2.794282107536066	Ar_MA0007.3
4	1001	1	0.11121174135302704	8.968287953426847	Ar_MA0007.3
4	1101	2	0.030441035594468802	7.8915043037538295	Ar_MA0007.3
4	1111	1	0.24833624589948855	0.26297098987995104	Ar_MA0007.3
5	0000	8	0.49063877606953277	0.6030185368231828	Ar_MA0007.3
5	0010	1	0.12485737062093316	8.198901808735908	Ar_MA0007.3
5	1110	2	0.005358616665420931	21.62537929605522	Ar_MA0007.3
5	1111	1	0.9999999999999999	0.6946752036978471	Ar_MA0007.3
6	0000	32	0.4792140694686329	0.8037292505209417	Ar_MA0007.3
6	0001	1	0.3927206312624753	2.0536307597174974	Ar_MA0007.3
6	0010	2	0.08479164196687718	4.322270441393419	Ar_MA0007.3
6	1100	1	0.3649192084660167	2.2592102206239444	Ar_MA0007.3
6	1111	8	0.15942356571313984	1.7034574076992852	Ar_MA0007.3
7	0000	161	0.03829359771127913	0.7303123653663713	Ar_MA0007.3
7	0001	3	0.743411538941641	1.1822343715918187	Ar_MA0007.3
7	0010	2	1	0.7920323041610132	Ar_MA0007.3
7	0011	1	0.9999999999999999	0.5206908431796056	Ar_MA0007.3
7	0100	4	0.5633317869660214	1.265461711991886	Ar_MA0007.3
7	0111	1	0.7249766438529859	0.4962679761722036	Ar_MA0007.3
7	1000	8	0.006702002797931915	3.080991115480753	Ar_MA0007.3
7	1100	4	0.29745295694770346	1.7630211296881464	Ar_MA0007.3
7	1101	4	0.1537145725608555	1.9881604003391955	Ar_MA0007.3
7	1110	8	0.0012421769637439468	4.144281223416912	Ar_MA0007.3
7	1111	31	0.34376737962888404	1.2147678321648092	Ar_MA0007.3
0	0000	4750	7.793532443151101e-4	1.4785771712966251	ARGFX_MA1463.1
0	0001	59	0.6787966888038003	1.3212032264023366	ARGFX_MA1463.1
0	0010	37	0.7934452989568009	1.379866909076153	ARGFX_MA1463.1
0	0011	23	0.7412098591114019	0.8556283383400746	ARGFX_MA1463.1
0	0100	35	0.037568809258861094	0.4307523611294565	ARGFX_MA1463.1
0	0101	33	0.5744664057080414	1.8476827604791959	ARGFX_MA1463.1
0	0110	12	0.6235161319692992	Inf	ARGFX_MA1463.1
0	0111	26	1	1.4539064440395142	ARGFX_MA1463.1
0	1000	54	0.03713629132102049	0.4976682849409353	ARGFX_MA1463.1
0	1001	16	0.018400765398769697	0.2958466366752719	ARGFX_MA1463.1
0	1010	14	0.3864990309494945	Inf	ARGFX_MA1463.1
0	1011	20	0.29474397079185893	0.5568467505771687	ARGFX_MA1463.1
0	1100	38	0.21122856696036954	0.6035716412946601	ARGFX_MA1463.1
0	1101	50	0.6529817576817621	1.3995681326646083	ARGFX_MA1463.1
0	1110	27	0.7632212173580513	1.5101073879868046	ARGFX_MA1463.1
0	1111	277	4.5040005439747995e-4	0.5615500849900015	ARGFX_MA1463.1
1	0000	153	4.6108324826821224e-4	0.5257853645413377	ARGFX_MA1463.1
1	0001	2	1	0.9582026778986568	ARGFX_MA1463.1
1	0010	1	1	0.7607990211214137	ARGFX_MA1463.1
1	0011	1	0.5778184065183508	1.1896061632301764	ARGFX_MA1463.1
1	0100	5	0.013468994254529156	3.881207189269143	ARGFX_MA1463.1
1	0111	1	0.6049756454232561	1.101127229784622	ARGFX_MA1463.1
1	1000	5	0.06283741967392342	2.4723902700714735	ARGFX_MA1463.1
1	1001	3	0.03318254798731746	4.745911819060978	ARGFX_MA1463.1
1	1011	3	0.041602295191644975	4.293156224910212	ARGFX_MA1463.1
1	1100	3	0.17964281238001126	2.1394927957159386	ARGFX_MA1463.1
1	1101	3	0.25671651274277335	1.7593615559689741	ARGFX_MA1463.1
1	1110	1	0.6178951733727435	1.0616616256991898	ARGFX_MA1463.1
1	1111	17	0.05431611388811388	1.6715215147739304	ARGFX_MA1463.1
2	0000	157	0.31582529175096247	1.3208807070761213	ARGFX_MA1463.1
2	0001	1	1	0.5300158826037269	ARGFX_MA1463.1
2	0100	3	0.13369059908091765	2.4799164484502842	ARGFX_MA1463.1
2	0111	1	0.5613582913436082	1.2441811352379328	ARGFX_MA1463.1
2	1000	1	0.9999999999999999	0.5135331225282083	ARGFX_MA1463.1
2	1111	13	0.2359840676569242	1.4060442731854423	ARGFX_MA1463.1
3	0000	56	0.006139805210773803	0.4620730199913966	ARGFX_MA1463.1
3	0001	2	0.18642986875009493	2.6262928481020102	ARGFX_MA1463.1
3	0101	1	0.35306585977043103	2.373401736451555	ARGFX_MA1463.1
3	1000	2	0.1953834430501607	2.543308234893968	ARGFX_MA1463.1
3	1001	2	0.02955812888095212	8.192662020850735	ARGFX_MA1463.1
3	1100	3	0.017642152536556446	5.9132214339825415	ARGFX_MA1463.1
3	1111	9	0.019415726425916227	2.414909318325092	ARGFX_MA1463.1
4	0000	7	0.9999999999999999	1.1110349236021302	ARGFX_MA1463.1
4	0010	1	0.05144789195396404	22.03889765955718	ARGFX_MA1463.1
5	0000	8	1	1.2699404744913145	ARGFX_MA1463.1
5	0010	1	0.05769453079522868	19.289077468830435	ARGFX_MA1463.1
6	0000	21	0.7604478060928938	1.6688746239650827	ARGFX_MA1463.1
6	1111	2	0.3571981476362926	1.6638684146766807	ARGFX_MA1463.1
7	0000	97	0.032931963628390154	0.6085703608657803	ARGFX_MA1463.1
7	0011	2	0.09494668224222425	4.120253582111842	ARGFX_MA1463.1
7	0100	1	0.5913008923743747	1.1372017953045963	ARGFX_MA1463.1
7	0101	1	0.5089547630691047	1.4403156702185773	ARGFX_MA1463.1
7	1000	4	0.04284045408290233	3.2235717299354394	ARGFX_MA1463.1
7	1001	1	0.36017955571808524	2.3367514151875337	ARGFX_MA1463.1
7	1011	1	0.3856840681703386	2.132928369028363	ARGFX_MA1463.1
7	1100	1	0.5995588074340511	1.111173550780878	ARGFX_MA1463.1
7	1101	1	1	0.9211096485055303	ARGFX_MA1463.1
7	1110	1	0.4451186174487704	1.7506700097985137	ARGFX_MA1463.1
7	1111	12	0.04064113982855258	1.9352519485392157	ARGFX_MA1463.1
0	0000	31112	5.347984698252063e-13	1.3470727342889977	Arid3a_MA0151.1
0	0001	502	0.23945089625037833	0.8539901017204318	Arid3a_MA0151.1
0	0010	286	0.2023877287139877	0.8073199796958843	Arid3a_MA0151.1
0	0011	236	0.9190127418089958	1.052781019518042	Arid3a_MA0151.1
0	0100	321	0.9305934319600063	1.0341582120072286	Arid3a_MA0151.1
0	0101	152	1	1.0368553923259316	Arid3a_MA0151.1
0	0110	96	0.07303360810523002	2.229338638596774	Arid3a_MA0151.1
0	0111	208	0.45330284550052846	0.8605443540869349	Arid3a_MA0151.1
0	1000	381	0.0017732442109115523	0.6460175416056267	Arid3a_MA0151.1
0	1001	155	0.014900671867767869	0.5973878768810741	Arid3a_MA0151.1
0	1010	105	0.2318052199678717	0.7153472785116727	Arid3a_MA0151.1
0	1011	160	0.18227490444026162	0.7409516387684676	Arid3a_MA0151.1
0	1100	237	0.23141755358776317	0.8069904208202752	Arid3a_MA0151.1
0	1101	312	0.0025645049283060843	0.631569201584572	Arid3a_MA0151.1
0	1110	183	0.08990915359325631	0.7058350097284448	Arid3a_MA0151.1
0	1111	2614	3.503767980446081e-7	0.7434318276349036	Arid3a_MA0151.1
1	0000	1056	0.0013318770644445935	0.7937771140851534	Arid3a_MA0151.1
1	0001	32	0.002370619996923553	1.8283175528189184	Arid3a_MA0151.1
1	0010	10	1	0.9587548801117644	Arid3a_MA0151.1
1	0011	4	0.15537318586757418	0.46975115225369324	Arid3a_MA0151.1
1	0100	18	0.06629970329971864	1.622762007753508	Arid3a_MA0151.1
1	0101	6	0.6621939108944629	1.1196489153197442	Arid3a_MA0151.1
1	0110	2	0.7740471106795938	0.6136073382574069	Arid3a_MA0151.1
1	0111	6	0.7109580896727604	0.7921627342319711	Arid3a_MA0151.1
1	1000	13	0.892095602144933	0.9055638998289495	Arid3a_MA0151.1
1	1001	11	0.053049188587934115	1.9297324502942785	Arid3a_MA0151.1
1	1010	3	1	0.76591768596554	Arid3a_MA0151.1
1	1011	4	0.6709306375026497	0.6708805528549656	Arid3a_MA0151.1
1	1100	13	0.15994568134498216	1.5371611867625328	Arid3a_MA0151.1
1	1101	20	0.02361044578187462	1.7536711852348226	Arid3a_MA0151.1
1	1110	5	0.6930910646234146	0.7298048810080785	Arid3a_MA0151.1
1	1111	114	0.058991344719871185	1.2145168992914124	Arid3a_MA0151.1
2	0000	1089	0.012348800324452854	0.8360513428528014	Arid3a_MA0151.1
2	0001	9	0.022799858021385157	0.4737365215419576	Arid3a_MA0151.1
2	0010	10	1	0.9379848960816795	Arid3a_MA0151.1
2	0011	9	0.8601897541858913	1.0586756107028354	Arid3a_MA0151.1
2	0100	10	0.7642189996498517	0.8562444932066913	Arid3a_MA0151.1
2	0101	1	0.047631070109142096	0.17644243102013818	Arid3a_MA0151.1
2	0110	1	0.26714865351940276	0.29696946069159647	Arid3a_MA0151.1
2	0111	12	0.13540303110014779	1.598983881517979	Arid3a_MA0151.1
2	1000	20	0.1416036414881773	1.3926944890631776	Arid3a_MA0151.1
2	1001	5	0.8363479312675197	0.8257073674681173	Arid3a_MA0151.1
2	1010	6	0.29692580123230766	1.5410922844957096	Arid3a_MA0151.1
2	1011	10	0.0969495699895115	1.70513367213723	Arid3a_MA0151.1
2	1100	6	0.4882783187766251	0.6720955046594694	Arid3a_MA0151.1
2	1101	13	0.7668278513994092	1.0871541037473893	Arid3a_MA0151.1
2	1110	12	0.07593758710761267	1.782992953082004	Arid3a_MA0151.1
2	1111	132	5.088172751288562e-4	1.4030153073307148	Arid3a_MA0151.1
3	0000	347	3.365117569833298e-4	0.6563452693570027	Arid3a_MA0151.1
3	0001	9	0.22437518534102077	1.4643100542158771	Arid3a_MA0151.1
3	0010	9	0.010282009593773449	2.5987612150481554	Arid3a_MA0151.1
3	0011	4	0.37653068779014487	1.4098043362041919	Arid3a_MA0151.1
3	0100	4	0.7984480263443727	1.0280268142142839	Arid3a_MA0151.1
3	0101	4	0.1142606285803103	2.2093373808459478	Arid3a_MA0151.1
3	0110	1	1	0.9068020316997525	Arid3a_MA0151.1
3	0111	4	0.33211563197854443	1.5688028475566587	Arid3a_MA0151.1
3	1000	8	0.16298919054956673	1.6569815819032512	Arid3a_MA0151.1
3	1001	2	1	0.9912253978509301	Arid3a_MA0151.1
3	1010	1	1	0.7490402955234817	Arid3a_MA0151.1
3	1011	5	0.052835977113828175	2.536281372655514	Arid3a_MA0151.1
3	1100	4	0.5459469233404615	1.362008495598423	Arid3a_MA0151.1
3	1101	8	0.06795977915967762	2.02815958134872	Arid3a_MA0151.1
3	1110	2	1	0.8590999847959099	Arid3a_MA0151.1
3	1111	39	0.2732252682847165	1.2077779988700845	Arid3a_MA0151.1
4	0000	58	0.2704739318396976	0.7163633195197697	Arid3a_MA0151.1
4	0111	2	0.06701793438189672	4.871971142756892	Arid3a_MA0151.1
4	1000	2	0.1919698584506345	2.537460782194995	Arid3a_MA0151.1
4	1001	2	0.04357306135755988	6.2377295455391915	Arid3a_MA0151.1
4	1100	1	0.3854879490265841	2.080770554486652	Arid3a_MA0151.1
4	1110	1	0.31780777990191855	2.653710313802206	Arid3a_MA0151.1
4	1111	8	0.25644445740283073	1.5445271751346334	Arid3a_MA0151.1
5	0000	51	0.7338153503946258	0.9166857750232041	Arid3a_MA0151.1
5	0010	1	0.3889230473453713	2.060141229884838	Arid3a_MA0151.1
5	0111	1	0.2988780303527517	2.8641273713236677	Arid3a_MA0151.1
5	1000	1	0.4920120268920155	1.49463780623853	Arid3a_MA0151.1
5	1010	1	0.16748246000442618	5.577671835580494	Arid3a_MA0151.1
5	1101	3	0.01807916811150072	5.685477058282719	Arid3a_MA0151.1
5	1110	1	0.2741262884661877	3.176634420185065	Arid3a_MA0151.1
5	1111	3	0.6262286682950109	0.6469573455975715	Arid3a_MA0151.1
6	0000	168	0.19125369034237275	0.7899706497900666	Arid3a_MA0151.1
6	0001	3	0.7673122175328154	1.0372564375911446	Arid3a_MA0151.1
6	0010	4	0.0860902121713032	2.4540901876980086	Arid3a_MA0151.1
6	0011	2	0.38455691473575265	1.5120360798719603	Arid3a_MA0151.1
6	0100	1	1	0.5482425575972605	Arid3a_MA0151.1
6	0101	1	0.5777173580898114	1.167087280290321	Arid3a_MA0151.1
6	1000	4	0.2958414923640821	1.7759789165862954	Arid3a_MA0151.1
6	1001	3	0.06861818037922432	3.2618582654299813	Arid3a_MA0151.1
6	1010	1	0.46311683697429257	1.622245164802928	Arid3a_MA0151.1
6	1011	2	0.24184240751208097	2.152374845614781	Arid3a_MA0151.1
6	1110	1	1	0.9238754905222941	Arid3a_MA0151.1
6	1111	20	0.2284173794885566	1.3423334755043372	Arid3a_MA0151.1
7	0000	648	3.059746327119335e-6	0.6682024545816386	Arid3a_MA0151.1
7	0001	15	0.29236050314977147	1.3123916729031508	Arid3a_MA0151.1
7	0010	7	0.8423262945615099	1.0582178054037477	Arid3a_MA0151.1
7	0011	7	0.38063772647787997	1.3300551086999137	Arid3a_MA0151.1
7	0100	3	0.1294098955800916	0.4076482820986188	Arid3a_MA0151.1
7	0101	5	0.3998143840623919	1.476944621722931	Arid3a_MA0151.1
7	0110	1	0.7264358547664159	0.482909335157309	Arid3a_MA0151.1
7	0111	3	0.6387389069908247	0.6212071586925708	Arid3a_MA0151.1
7	1000	20	0.0010751587706227161	2.2847651828609092	Arid3a_MA0151.1
7	1001	7	0.10607040295814983	1.9090547300554512	Arid3a_MA0151.1
7	1010	5	0.10275442646506179	2.072669053907161	Arid3a_MA0151.1
7	1011	4	0.7915644115467622	1.0688542889033321	Arid3a_MA0151.1
7	1100	10	0.07630286415377116	1.8628779715378128	Arid3a_MA0151.1
7	1101	13	0.05882576274220821	1.7776913794660774	Arid3a_MA0151.1
7	1110	8	0.08229588505624272	1.8954420242582615	Arid3a_MA0151.1
7	1111	82	0.0070630561633611795	1.3914850308646678	Arid3a_MA0151.1
0	0000	6740	0.09974445284998634	1.1730313086803639	Arid3b_MA0601.1
0	0001	96	1	1.0873491983320285	Arid3b_MA0601.1
0	0010	59	0.2061941190493299	2.234471525100043	Arid3b_MA0601.1
0	0011	42	0.3153624486765389	2.383457576243048	Arid3b_MA0601.1
0	0100	44	0.35474935080243336	0.7096737872331041	Arid3b_MA0601.1
0	0101	28	0.5612955711855367	0.7913669053021082	Arid3b_MA0601.1
0	0110	14	0.24584180780497136	0.5272954721064724	Arid3b_MA0601.1
0	0111	32	0.5740569463664219	1.8136835742424722	Arid3b_MA0601.1
0	1000	68	0.8490745988664837	0.9614800525601025	Arid3b_MA0601.1
0	1001	41	0.31412015883202116	2.326415020299031	Arid3b_MA0601.1
0	1010	24	0.2104599404381156	0.5418064521591025	Arid3b_MA0601.1
0	1011	27	0.07744523245708054	0.43457508473352624	Arid3b_MA0601.1
0	1100	38	0.13427436378398827	0.5353143450475073	Arid3b_MA0601.1
0	1101	61	0.049749239237477094	0.5273192145078835	Arid3b_MA0601.1
0	1110	48	1	1.0868131941252406	Arid3b_MA0601.1
0	1111	521	0.20418576617201917	0.8441263384511263	Arid3b_MA0601.1
1	0000	250	0.5053449551169457	0.8949191289535621	Arid3b_MA0601.1
1	0001	5	0.4114622616888122	1.4151143942419944	Arid3b_MA0601.1
1	0010	1	0.7247109059769945	0.46456504945735927	Arid3b_MA0601.1
1	0100	3	0.24972982701635896	1.7856479219444585	Arid3b_MA0601.1
1	0110	1	0.4445063934947732	1.7803570660347707	Arid3b_MA0601.1
1	1000	3	0.7443550358334023	1.1707212892488323	Arid3b_MA0601.1
1	1001	2	0.6573814570524124	1.390164358189588	Arid3b_MA0601.1
1	1011	3	0.1073511926000737	2.770154532374546	Arid3b_MA0601.1
1	1100	3	0.2046062115404	1.9944233667334894	Arid3b_MA0601.1
1	1101	6	0.03931713213926176	2.540767771776824	Arid3b_MA0601.1
1	1110	2	0.7012877635602762	1.1163067274958112	Arid3b_MA0601.1
1	1111	19	0.9064305517338619	0.9429136699535585	Arid3b_MA0601.1
2	0000	229	0.1684254305511343	0.8000841544915688	Arid3b_MA0601.1
2	0001	1	0.26528033739929785	0.2885577495687139	Arid3b_MA0601.1
2	0010	2	1	1.0189630945773012	Arid3b_MA0601.1
2	0011	1	1	0.7097859327246613	Arid3b_MA0601.1
2	0100	2	0.6765680008069127	1.2492972939111606	Arid3b_MA0601.1
2	0101	2	0.26935207373209846	2.0450127994607845	Arid3b_MA0601.1
2	0110	1	0.4217789703366252	1.913414562030722	Arid3b_MA0601.1
2	0111	1	1	0.9259457275677305	Arid3b_MA0601.1
2	1000	2	1	0.824829392375897	Arid3b_MA0601.1
2	1010	1	0.6074658636048413	1.0919086263216833	Arid3b_MA0601.1
2	1011	1	1	0.9259457275677305	Arid3b_MA0601.1
2	1100	3	0.1779364304846013	2.144441080054246	Arid3b_MA0601.1
2	1101	4	0.2983223999336607	1.7573053442337756	Arid3b_MA0601.1
2	1110	2	0.684891063021353	1.2000279229657032	Arid3b_MA0601.1
2	1111	26	0.08694883873115403	1.4511305378285118	Arid3b_MA0601.1
3	0000	75	0.455720584733806	0.8066926962612468	Arid3b_MA0601.1
3	0001	2	0.30108184682647043	1.8538041780808516	Arid3b_MA0601.1
3	0101	2	0.043142775284990185	6.478546831468779	Arid3b_MA0601.1
3	1000	1	0.5487286780841842	1.2753651435752817	Arid3b_MA0601.1
3	1010	1	0.26125088107079225	3.4339842159090535	Arid3b_MA0601.1
3	1111	10	0.1342707587029019	1.7248491999420803	Arid3b_MA0601.1
4	0000	9	0.3732586019357887	Inf	Arid3b_MA0601.1
5	0000	12	0.2348442838440885	Inf	Arid3b_MA0601.1
6	0000	33	0.2703167917509847	0.6309179983458579	Arid3b_MA0601.1
6	0001	1	0.4004903721817724	2.004019835919386	Arid3b_MA0601.1
6	1000	1	0.3066393930481479	2.814993513550678	Arid3b_MA0601.1
6	1011	1	0.15077745172867593	6.42627080869663	Arid3b_MA0601.1
6	1111	6	0.06002839859890131	2.32530666897827	Arid3b_MA0601.1
7	0000	136	0.6538313079879668	0.900490754056113	Arid3b_MA0601.1
7	0001	1	0.9999999999999999	0.5033105900625123	Arid3b_MA0601.1
7	0011	1	0.5604193144434532	1.237866979825458	Arid3b_MA0601.1
7	0100	2	0.2424504314546084	2.184453051676631	Arid3b_MA0601.1
7	0110	1	0.27172112268685183	3.3364684913591125	Arid3b_MA0601.1
7	0111	1	0.4699395797062356	1.614777855845301	Arid3b_MA0601.1
7	1000	1	1	0.7071038666032226	Arid3b_MA0601.1
7	1010	3	0.015875989532553966	6.228094092248458	Arid3b_MA0601.1
7	1011	2	0.12966303017499395	3.3510742655476977	Arid3b_MA0601.1
7	1100	2	0.20831389133982692	2.4338444536925197	Arid3b_MA0601.1
7	1101	3	0.1562998685098926	2.269675531162931	Arid3b_MA0601.1
7	1110	1	1	1.0225786766827079	Arid3b_MA0601.1
7	1111	8	0.43023766749856307	0.7168309864718589	Arid3b_MA0601.1
0	0000	7807	0.02997139104916222	1.1779587058577612	Arid5a_MA0602.1
0	0001	129	0.578494669720343	1.259996608153246	Arid5a_MA0602.1
0	0010	97	0.21399339354608632	0.7057863868823986	Arid5a_MA0602.1
0	0011	61	0.3133690273569951	1.7874863100601301	Arid5a_MA0602.1
0	0100	80	0.17304019724073386	0.6652658508210108	Arid5a_MA0602.1
0	0101	48	1	1.122799467332133	Arid5a_MA0602.1
0	0110	29	0.9999999999999999	1.1303768426442176	Arid5a_MA0602.1
0	0111	63	0.549825717535606	1.475898813462426	Arid5a_MA0602.1
0	1000	134	0.5924170507288781	0.8684352858450137	Arid5a_MA0602.1
0	1001	41	0.09949584753854168	0.5306184342257233	Arid5a_MA0602.1
0	1010	45	0.2592520805982795	0.6559853288722682	Arid5a_MA0602.1
0	1011	65	0.02529384048049076	0.5032738663276062	Arid5a_MA0602.1
0	1100	73	0.8558628133134327	0.9477491900336131	Arid5a_MA0602.1
0	1101	108	0.5519119911225525	0.839890776295154	Arid5a_MA0602.1
0	1110	53	0.004404833815312704	0.40990369523467	Arid5a_MA0602.1
0	1111	945	0.7512454235307297	0.9656803748560565	Arid5a_MA0602.1
1	0000	269	0.8376879542542741	0.9729474715914319	Arid5a_MA0602.1
1	0001	5	0.6285123535602506	1.1462742492445135	Arid5a_MA0602.1
1	0010	4	0.7812504369733131	1.1437148327118145	Arid5a_MA0602.1
1	0011	1	0.7243053686144764	0.4847670442638782	Arid5a_MA0602.1
1	0100	7	0.02709910256011817	2.535389806789462	Arid5a_MA0602.1
1	0101	3	0.22791746754675618	1.874862892131015	Arid5a_MA0602.1
1	0110	2	0.2627878262440205	2.0807880083566674	Arid5a_MA0602.1
1	0111	2	1	0.9427159617658429	Arid5a_MA0602.1
1	1000	2	0.3387528524271332	0.41150206138714995	Arid5a_MA0602.1
1	1001	2	0.6691864673949726	1.2984095499189086	Arid5a_MA0602.1
1	1010	1	1	0.5973082982426913	Arid5a_MA0602.1
1	1011	4	0.3171375425215479	1.645413055478965	Arid5a_MA0602.1
1	1100	6	0.04230440427745001	2.4826337710880915	Arid5a_MA0602.1
1	1101	2	0.595042108395827	0.5115358197149631	Arid5a_MA0602.1
1	1110	1	0.7253972816610018	0.4629299340420656	Arid5a_MA0602.1
1	1111	29	0.5148673726491546	0.8646556383747556	Arid5a_MA0602.1
2	0000	277	0.06493444774078798	0.7933718603268551	Arid5a_MA0602.1
2	0001	6	0.47825880961008593	1.2863845225147248	Arid5a_MA0602.1
2	0010	9	0.013531811525259781	2.5328534811519536	Arid5a_MA0602.1
2	0011	1	0.7264659669736808	0.4491241818386679	Arid5a_MA0602.1
2	0100	4	0.5587129583318965	1.2848022060483033	Arid5a_MA0602.1
2	0110	1	0.9999999999999999	0.9300985775308538	Arid5a_MA0602.1
2	0111	1	0.7295649792779083	0.4288922976494589	Arid5a_MA0602.1
2	1000	5	1	0.9806488164473341	Arid5a_MA0602.1
2	1001	3	0.23465377381521246	1.847672004169974	Arid5a_MA0602.1
2	1010	3	0.26179053610162095	1.736245384624296	Arid5a_MA0602.1
2	1011	4	0.3449760171315135	1.5234529529677858	Arid5a_MA0602.1
2	1100	2	1	0.7194530818094973	Arid5a_MA0602.1
2	1101	4	1	0.9690356047832561	Arid5a_MA0602.1
2	1110	5	0.07729244284222551	2.3062866766960135	Arid5a_MA0602.1
2	1111	41	0.3226215329320639	1.1818339886345455	Arid5a_MA0602.1
3	0000	99	0.9104719197635825	1.060932332329234	Arid5a_MA0602.1
3	0010	1	1	0.7820704979343089	Arid5a_MA0602.1
3	0011	1	0.5221257979933442	1.374673168144369	Arid5a_MA0602.1
3	0100	1	0.9999999999999999	0.9435091885882757	Arid5a_MA0602.1
3	0101	2	0.11979858234311368	3.482262619667298	Arid5a_MA0602.1
3	1000	1	1	0.5779721279767923	Arid5a_MA0602.1
3	1001	1	0.4331225218462171	1.797900675353318	Arid5a_MA0602.1
3	1010	1	0.4521491784453576	1.69377040849901	Arid5a_MA0602.1
3	1101	1	1	0.7172986371871505	Arid5a_MA0602.1
3	1110	2	0.17823893191586046	2.687213075899517	Arid5a_MA0602.1
3	1111	13	0.7582957469783757	1.1017856511521509	Arid5a_MA0602.1
4	0000	20	0.47476733385516307	0.7337564049211215	Arid5a_MA0602.1
4	1011	2	0.016521251760661316	11.085200046455283	Arid5a_MA0602.1
4	1100	1	0.18432325888309145	5.132954363514529	Arid5a_MA0602.1
4	1111	4	0.32670131387968565	1.621826536897044	Arid5a_MA0602.1
5	0000	12	0.23537804738914564	0.5134378716768274	Arid5a_MA0602.1
5	0010	1	0.1708577630763871	5.665185519790189	Arid5a_MA0602.1
5	0100	1	0.14420399817893245	6.833464716781722	Arid5a_MA0602.1
5	0111	1	0.1064168647343382	9.509298016827575	Arid5a_MA0602.1
5	1011	1	0.12404877407760852	8.054677943881321	Arid5a_MA0602.1
5	1111	2	0.6917200354282318	1.1643623761987647	Arid5a_MA0602.1
6	0000	54	0.15684420166006952	1.7393874451107554	Arid5a_MA0602.1
6	1000	1	0.5816510389103288	1.1625041890999526	Arid5a_MA0602.1
6	1101	1	0.5055106396827227	1.4426666789198097	Arid5a_MA0602.1
6	1110	1	0.321819029161694	2.640132725689586	Arid5a_MA0602.1
6	1111	5	0.8305368049152348	0.8160124419006062	Arid5a_MA0602.1
7	0000	150	0.014507263421800086	0.670713790909402	Arid5a_MA0602.1
7	0001	1	0.5274070436152415	0.3666652491088954	Arid5a_MA0602.1
7	0010	1	0.7269292811499991	0.4595411355446132	Arid5a_MA0602.1
7	0011	1	1	0.8078113119936217	Arid5a_MA0602.1
7	0100	1	0.9999999999999999	0.5544116902156849	Arid5a_MA0602.1
7	0111	1	0.9999999999999999	0.7714257773011264	Arid5a_MA0602.1
7	1000	9	0.0024080692231515572	3.3594450423051305	Arid5a_MA0602.1
7	1001	3	0.06875129023737353	3.3369058490584207	Arid5a_MA0602.1
7	1010	3	0.0789191285178114	3.1358344692625777	Arid5a_MA0602.1
7	1011	4	0.06519783537038748	2.757651808112148	Arid5a_MA0602.1
7	1101	7	0.008858086418420452	3.1970301267537633	Arid5a_MA0602.1
7	1110	6	0.0017765376522266558	5.126591893036226	Arid5a_MA0602.1
7	1111	20	1	0.9959188867113599	Arid5a_MA0602.1
0	0000	6987	1.2177083143006788e-7	1.3931567768817605	Arnt_MA0004.1
0	0001	90	0.2639449016070451	0.7164092722701259	Arnt_MA0004.1
0	0010	146	0.8978970964008159	1.0946084127350515	Arnt_MA0004.1
0	0011	86	1	1.0306188130828893	Arnt_MA0004.1
0	0100	133	0.277631309859472	1.45443257426748	Arnt_MA0004.1
0	0101	37	0.14121310670875353	0.5525506800531893	Arnt_MA0004.1
0	0110	48	0.6591715461313822	0.820734216970357	Arnt_MA0004.1
0	0111	65	0.06406956249244322	0.5534803697291906	Arnt_MA0004.1
0	1000	219	0.215825383116449	0.7906722078086791	Arnt_MA0004.1
0	1001	54	0.8316341715084722	1.2954404583513954	Arnt_MA0004.1
0	1010	74	0.7218737662302788	0.8857977813204434	Arnt_MA0004.1
0	1011	82	0.7350704913859447	0.892298706584757	Arnt_MA0004.1
0	1100	124	0.8908609546772421	0.990311835475388	Arnt_MA0004.1
0	1101	132	0.7890741270955993	0.929367328029113	Arnt_MA0004.1
0	1110	115	0.774631784663279	0.9176012755314183	Arnt_MA0004.1
0	1111	1916	5.371216277020286e-7	0.6961906854870402	Arnt_MA0004.1
1	0000	218	0.050256476023096866	0.8030010993396781	Arnt_MA0004.1
1	0001	7	0.0408299806552155	2.303266843770633	Arnt_MA0004.1
1	0010	8	0.16091450844355976	1.6716246613781292	Arnt_MA0004.1
1	0011	3	0.7682480843730981	1.0288344488380372	Arnt_MA0004.1
1	0100	4	1	0.9100108280815419	Arnt_MA0004.1
1	0101	3	0.15623230398636453	2.288230998575565	Arnt_MA0004.1
1	0110	2	0.6841360521355669	1.204388515145615	Arnt_MA0004.1
1	0111	7	0.010069801530742887	3.1421880780365408	Arnt_MA0004.1
1	1000	5	0.4550863566318897	0.6403575557788139	Arnt_MA0004.1
1	1001	2	0.7006126827170557	1.1194769041902584	Arnt_MA0004.1
1	1010	4	0.32620618543902913	1.601053376158489	Arnt_MA0004.1
1	1011	3	0.7614205680656749	1.0633701780740061	Arnt_MA0004.1
1	1100	6	0.3205340640179729	1.4460156175262002	Arnt_MA0004.1
1	1101	8	0.14047794057333163	1.8277825690816671	Arnt_MA0004.1
1	1110	6	0.2945131855032183	1.552217574776155	Arnt_MA0004.1
1	1111	65	0.7833529922754501	0.9525065525461841	Arnt_MA0004.1
2	0000	235	0.0022306845011395137	0.7205531981918507	Arnt_MA0004.1
2	0001	4	0.7834930610258295	1.1218965306706898	Arnt_MA0004.1
2	0010	5	1	0.8999138054799103	Arnt_MA0004.1
2	0011	2	0.7743549290172104	0.6000498783035603	Arnt_MA0004.1
2	0100	3	0.4923352117313603	0.5990259814532453	Arnt_MA0004.1
2	0101	2	0.6664620218228154	1.3177125323810523	Arnt_MA0004.1
2	0110	2	0.7121290322514953	1.0681187245725894	Arnt_MA0004.1
2	1000	9	0.8599064026233999	1.0491744975460913	Arnt_MA0004.1
2	1001	3	0.45528296648975874	1.5197695322301223	Arnt_MA0004.1
2	1010	5	0.21256454966880575	1.8009572238361962	Arnt_MA0004.1
2	1011	2	0.7725487976081622	0.6199991683393464	Arnt_MA0004.1
2	1100	4	1	0.8367815805687246	Arnt_MA0004.1
2	1101	5	1	0.9823101085368413	Arnt_MA0004.1
2	1110	3	0.6314155841999755	0.6659037115165687	Arnt_MA0004.1
2	1111	110	2.1593725096165048e-5	1.6581957605335038	Arnt_MA0004.1
3	0000	88	0.053212268043293966	0.7202801222642699	Arnt_MA0004.1
3	0010	3	0.46623744654704974	1.4619810106619782	Arnt_MA0004.1
3	0011	3	0.12544624670606594	2.5140259679586037	Arnt_MA0004.1
3	0100	2	0.708061026430364	1.0855506555350491	Arnt_MA0004.1
3	0101	1	0.4411201030915979	1.7548312490565185	Arnt_MA0004.1
3	0111	2	0.2690140759600468	2.0132795449383543	Arnt_MA0004.1
3	1000	3	1	0.926137910692753	Arnt_MA0004.1
3	1011	3	0.11702188791962097	2.598447252669206	Arnt_MA0004.1
3	1100	1	1	0.5549356420786267	Arnt_MA0004.1
3	1110	1	1	0.5941247893151518	Arnt_MA0004.1
3	1111	41	0.011482782369652405	1.6196364663441079	Arnt_MA0004.1
4	0000	18	0.03396164846956041	0.49210913688755464	Arnt_MA0004.1
4	0110	1	0.1581928512530229	6.05710991145996	Arnt_MA0004.1
4	0111	2	0.025071655860180043	8.726424201701057	Arnt_MA0004.1
4	1000	4	0.007548805472916311	5.67281517291874	Arnt_MA0004.1
4	1100	1	0.3539041386896975	2.3535015778036557	Arnt_MA0004.1
4	1101	1	0.3740205273271787	2.1927298542058633	Arnt_MA0004.1
4	1110	1	0.33526303698878435	2.5195462047090893	Arnt_MA0004.1
4	1111	8	0.671289449377447	1.1998648251284476	Arnt_MA0004.1
5	0000	20	0.1261156476765594	2.4700081884113296	Arnt_MA0004.1
5	0111	1	0.15209361685028458	6.374433466638577	Arnt_MA0004.1
5	1111	3	0.6035278883181878	0.5990878734127819	Arnt_MA0004.1
6	0000	34	0.05689858563202236	0.5972167334031542	Arnt_MA0004.1
6	0100	1	0.5417762538734306	1.2997462059922873	Arnt_MA0004.1
6	0110	1	0.25688933363664945	3.468215601313438	Arnt_MA0004.1
6	0111	2	0.0672034062774929	4.934650363177997	Arnt_MA0004.1
6	1000	2	0.3937025768022058	1.4973714195491359	Arnt_MA0004.1
6	1010	1	0.36494101590948325	2.25098658553901	Arnt_MA0004.1
6	1101	1	0.5541051336807662	1.2552867017444653	Arnt_MA0004.1
6	1110	1	0.5054431395339187	1.4425353384989874	Arnt_MA0004.1
6	1111	19	0.03385013985828267	1.8617928736463742	Arnt_MA0004.1
7	0000	130	0.013778635399686552	0.7075883070887717	Arnt_MA0004.1
7	0001	4	0.14050382265213762	2.0575103694291914	Arnt_MA0004.1
7	0011	2	0.7057277465337726	1.0959299492141317	Arnt_MA0004.1
7	0100	1	0.530624872522857	0.3570148991432022	Arnt_MA0004.1
7	0101	2	0.2114381018199748	2.406286559837939	Arnt_MA0004.1
7	0110	1	1	0.952904258991711	Arnt_MA0004.1
7	1000	10	0.030058160342392726	2.1802550086534493	Arnt_MA0004.1
7	1011	3	0.2611605717107462	1.725388320303927	Arnt_MA0004.1
7	1100	3	0.7495607565817007	1.1371838405471202	Arnt_MA0004.1
7	1101	2	0.9999999999999999	0.6975146958174151	Arnt_MA0004.1
7	1110	3	0.7395347905071373	1.2187420091021839	Arnt_MA0004.1
7	1111	59	0.005569779342975113	1.5527231925910419	Arnt_MA0004.1
0	0000	4458	6.525532026745091e-8	1.5143399202978982	ARNT2_MA1464.1
0	0001	55	0.026581228650274284	0.48817427401577357	ARNT2_MA1464.1
0	0010	102	0.8782327686449758	0.988846306954867	ARNT2_MA1464.1
0	0011	46	0.4956516014814652	0.7630398732646952	ARNT2_MA1464.1
0	0100	98	0.631881745382852	1.270821248551973	ARNT2_MA1464.1
0	0101	21	0.32345979308078326	0.609704112442037	ARNT2_MA1464.1
0	0110	35	0.4257891258062495	2.0414332841267124	ARNT2_MA1464.1
0	0111	48	0.1251013227133115	0.5554089940210126	ARNT2_MA1464.1
0	1000	149	0.059661168066176815	0.6593607980033864	ARNT2_MA1464.1
0	1001	38	0.7959129408070126	1.4764285071627152	ARNT2_MA1464.1
0	1010	44	0.6431956134750265	0.8523277846099331	ARNT2_MA1464.1
0	1011	50	0.6539373493727201	1.4577441216107356	ARNT2_MA1464.1
0	1100	85	1	1.1001577875488333	ARNT2_MA1464.1
0	1101	98	1	1.0371468212587482	ARNT2_MA1464.1
0	1110	80	0.8615556683625573	0.9299966007252616	ARNT2_MA1464.1
0	1111	1374	7.4236105781946e-7	0.6490646180111891	ARNT2_MA1464.1
1	0000	123	0.048824466704451994	0.755982979907445	ARNT2_MA1464.1
1	0001	6	0.011366584160545961	3.443649099535295	ARNT2_MA1464.1
1	0010	4	0.5612213269802409	1.2733824829172808	ARNT2_MA1464.1
1	0011	1	1	0.6691670098958885	ARNT2_MA1464.1
1	0100	2	0.7711358955414608	0.6611344047715882	ARNT2_MA1464.1
1	0101	1	0.507304587393993	1.4552435072128296	ARNT2_MA1464.1
1	0110	1	1	0.9686547813804082	ARNT2_MA1464.1
1	0111	3	0.21909799725563944	1.9151796970682016	ARNT2_MA1464.1
1	1000	4	1	0.8122902784442698	ARNT2_MA1464.1
1	1001	2	0.3174424538277274	1.7958841945820274	ARNT2_MA1464.1
1	1010	1	1	0.7104244156534006	ARNT2_MA1464.1
1	1100	3	0.7469909156145444	1.151920014261329	ARNT2_MA1464.1
1	1101	5	0.23249337384151889	1.6930371838121758	ARNT2_MA1464.1
1	1110	6	0.039258670320392534	2.5344570158260606	ARNT2_MA1464.1
1	1111	49	0.44130601670567415	1.1363670347839097	ARNT2_MA1464.1
2	0000	140	8.471278861421962e-4	0.6479690194477649	ARNT2_MA1464.1
2	0001	2	1	0.8647247502282868	ARNT2_MA1464.1
2	0010	5	0.43921521653277396	1.3166952537355414	ARNT2_MA1464.1
2	0011	2	0.7002146042445775	1.1213337842841395	ARNT2_MA1464.1
2	0100	4	0.7844538883593907	1.1112483271581344	ARNT2_MA1464.1
2	0101	1	0.5774547993818366	1.1911449247806052	ARNT2_MA1464.1
2	1000	8	0.3913615151626851	1.3804469488613473	ARNT2_MA1464.1
2	1001	1	1	0.7131623229588562	ARNT2_MA1464.1
2	1010	4	0.0878006438225338	2.5073379794462873	ARNT2_MA1464.1
2	1011	1	1	0.5372845943116585	ARNT2_MA1464.1
2	1100	2	0.7721806620196675	0.6181374285214117	ARNT2_MA1464.1
2	1101	3	1	0.806342786704098	ARNT2_MA1464.1
2	1110	2	0.770863900431336	0.646590628070468	ARNT2_MA1464.1
2	1111	81	6.263304764277003e-5	1.7715331057480537	ARNT2_MA1464.1
3	0000	53	0.03282975672540726	0.6382402974011819	ARNT2_MA1464.1
3	0001	1	0.5893588322564387	1.1393838765088034	ARNT2_MA1464.1
3	0010	3	0.18322496832936466	2.0938753413464317	ARNT2_MA1464.1
3	0011	3	0.03091898632143841	4.6849550471045145	ARNT2_MA1464.1
3	0100	1	1	0.7164240215384645	ARNT2_MA1464.1
3	0111	2	0.17271744479841064	2.7582773787658854	ARNT2_MA1464.1
3	1000	3	0.4955917360246857	1.340207875300221	ARNT2_MA1464.1
3	1110	1	1	0.8552230083556408	ARNT2_MA1464.1
3	1111	31	0.012589514252090676	1.7462326105508776	ARNT2_MA1464.1
4	0000	9	0.09782448214317288	0.445109102874236	ARNT2_MA1464.1
4	0111	2	0.010033133709697432	14.847309052021325	ARNT2_MA1464.1
4	1000	2	0.07692738969576268	4.736024641544013	ARNT2_MA1464.1
4	1100	1	0.22137029170771652	4.21875455768768	ARNT2_MA1464.1
4	1101	1	0.2520652928322867	3.625883919078375	ARNT2_MA1464.1
4	1111	5	0.5921881353928039	1.2484418796519927	ARNT2_MA1464.1
5	0000	13	0.19875651163837002	2.3659862334058666	ARNT2_MA1464.1
5	0111	1	0.11589882364895665	8.759779496899558	ARNT2_MA1464.1
5	1111	2	0.5480790605148419	0.5341935346494947	ARNT2_MA1464.1
6	0000	19	0.029870854748442116	0.4913527483468664	ARNT2_MA1464.1
6	0100	1	0.4349867346198363	1.795600310780285	ARNT2_MA1464.1
6	0111	2	0.03736411902507789	7.020642030289173	ARNT2_MA1464.1
6	1000	2	0.2361273299349258	2.2379810187569675	ARNT2_MA1464.1
6	1010	1	0.2333804891382426	3.9132531377247886	ARNT2_MA1464.1
6	1101	1	0.44102759486240145	1.7619309707948096	ARNT2_MA1464.1
6	1110	1	0.38100317779692516	2.1434679905530647	ARNT2_MA1464.1
6	1111	13	0.08148363174991417	1.8086561735524775	ARNT2_MA1464.1
7	0000	84	0.04554045523981912	0.710693364181254	ARNT2_MA1464.1
7	0001	4	0.0436093915244491	3.1926637672716494	ARNT2_MA1464.1
7	0011	1	1	0.9641594448924662	ARNT2_MA1464.1
7	0100	1	0.725485871568671	0.4695496041058587	ARNT2_MA1464.1
7	0101	2	0.0850166229866444	4.404839203886154	ARNT2_MA1464.1
7	0110	1	0.5192013752082464	1.3955954058929707	ARNT2_MA1464.1
7	1000	7	0.08569643311638762	2.1433138389252444	ARNT2_MA1464.1
7	1011	3	0.08834649883543305	2.9894731116682887	ARNT2_MA1464.1
7	1100	3	0.4332559489677591	1.6666147296147453	ARNT2_MA1464.1
7	1101	1	0.7261180715140026	0.46072881713844827	ARNT2_MA1464.1
7	1111	41	0.05276378898502284	1.445646673292724	ARNT2_MA1464.1
0	0000	4317	0.003105872417707615	1.3058485810640579	ARNTHIF1A_MA0259.1
0	0001	57	0.5270708059138938	0.7774164636848472	ARNTHIF1A_MA0259.1
0	0010	83	0.8602500065848399	1.137007958285102	ARNTHIF1A_MA0259.1
0	0011	45	0.9999999999999999	0.9845429379682659	ARNTHIF1A_MA0259.1
0	0100	72	1	1.1268609741362834	ARNTHIF1A_MA0259.1
0	0101	26	0.22494378786860295	0.567078815802347	ARNTHIF1A_MA0259.1
0	0110	36	1	0.9845665246162832	ARNTHIF1A_MA0259.1
0	0111	47	0.6446449945287802	0.85589854030809	ARNTHIF1A_MA0259.1
0	1000	98	0.6311471300550278	0.8917314331721813	ARNTHIF1A_MA0259.1
0	1001	26	0.5123593154789582	2.8523914247602673	ARNTHIF1A_MA0259.1
0	1010	31	0.7731125501898661	0.8471255454230585	ARNTHIF1A_MA0259.1
0	1011	43	0.3151543418321966	2.361896517085109	ARNTHIF1A_MA0259.1
0	1100	60	0.8362454052591032	0.9371241903682672	ARNTHIF1A_MA0259.1
0	1101	65	1	1.0160927066515015	ARNTHIF1A_MA0259.1
0	1110	48	0.8150833517226183	1.3153453473314831	ARNTHIF1A_MA0259.1
0	1111	878	2.3374024614594086e-4	0.6740417751531076	ARNTHIF1A_MA0259.1
1	0000	132	0.45891504070617395	0.8875528636986252	ARNTHIF1A_MA0259.1
1	0001	3	0.43558851699961587	1.6465525835094348	ARNTHIF1A_MA0259.1
1	0010	2	1	0.7574617398047769	ARNTHIF1A_MA0259.1
1	0011	3	0.1726429349702714	2.1770585220046117	ARNTHIF1A_MA0259.1
1	0100	3	0.495765570385902	1.3403372500276938	ARNTHIF1A_MA0259.1
1	0101	1	0.5956281219908534	1.1279913778463888	ARNTHIF1A_MA0259.1
1	0110	1	1	0.8664929066582691	ARNTHIF1A_MA0259.1
1	0111	1	1	0.6485599156771709	ARNTHIF1A_MA0259.1
1	1000	2	0.7719923062695158	0.6223337222964815	ARNTHIF1A_MA0259.1
1	1001	1	0.5454047733453589	1.3023117797379868	ARNTHIF1A_MA0259.1
1	1010	2	0.26611941711339754	2.0606092556542968	ARNTHIF1A_MA0259.1
1	1011	1	0.9999999999999999	0.7674342595411868	ARNTHIF1A_MA0259.1
1	1100	3	0.4428681418445598	1.5945988973536178	ARNTHIF1A_MA0259.1
1	1101	2	0.9999999999999999	0.9659331446310684	ARNTHIF1A_MA0259.1
1	1110	2	0.6614367958274112	1.3565031959525176	ARNTHIF1A_MA0259.1
1	1111	30	0.8378001555344707	1.0407165588284317	ARNTHIF1A_MA0259.1
2	0000	125	8.057243178643712e-4	0.6060332194928337	ARNTHIF1A_MA0259.1
2	0001	2	1	0.9973943771090032	ARNTHIF1A_MA0259.1
2	0010	4	0.3652003197008116	1.4533531640074124	ARNTHIF1A_MA0259.1
2	0011	1	1	0.6394550368601833	ARNTHIF1A_MA0259.1
2	0100	3	0.7361954635067085	1.243768230876427	ARNTHIF1A_MA0259.1
2	0101	3	0.06908486583351771	3.4006177109613955	ARNTHIF1A_MA0259.1
2	0110	2	0.3511004687979455	1.6599472208538097	ARNTHIF1A_MA0259.1
2	0111	1	1	0.6022808368272191	ARNTHIF1A_MA0259.1
2	1000	4	0.5832785480681191	1.189307492745087	ARNTHIF1A_MA0259.1
2	1010	2	0.29398412826635784	1.9129279203583853	ARNTHIF1A_MA0259.1
2	1011	1	1	0.7126757892660761	ARNTHIF1A_MA0259.1
2	1100	3	0.4629198836086494	1.4797124095238356	ARNTHIF1A_MA0259.1
2	1101	3	0.48757283211458724	1.3714291371684413	ARNTHIF1A_MA0259.1
2	1110	1	1	0.6141863419854465	ARNTHIF1A_MA0259.1
2	1111	48	0.0015001802381719802	1.7411554828893536	ARNTHIF1A_MA0259.1
3	0000	59	0.3986796159698465	0.8080235892806017	ARNTHIF1A_MA0259.1
3	0001	1	0.5807486485774158	1.1682098598684816	ARNTHIF1A_MA0259.1
3	0010	2	0.33942262898477643	1.6931428517605485	ARNTHIF1A_MA0259.1
3	0101	1	0.33866758444855294	2.5048651409794243	ARNTHIF1A_MA0259.1
3	0110	1	0.4136953288207437	1.9243096894960718	ARNTHIF1A_MA0259.1
3	0111	1	0.507443552167673	1.4403927034947535	ARNTHIF1A_MA0259.1
3	1000	1	1	0.6811716872859098	ARNTHIF1A_MA0259.1
3	1100	1	0.5918702347803562	1.132463792264944	ARNTHIF1A_MA0259.1
3	1111	20	0.05194100996408056	1.6574498536879394	ARNTHIF1A_MA0259.1
4	0000	10	0.5766271870227493	0.7687351180972201	ARNTHIF1A_MA0259.1
4	0100	1	0.16585452057569341	5.937146459783137	ARNTHIF1A_MA0259.1
4	0111	2	0.006248741591881248	19.60255323187745	ARNTHIF1A_MA0259.1
4	1000	1	0.22361940498442054	4.229319630324187	ARNTHIF1A_MA0259.1
4	1111	1	0.4931326416990857	0.3929665895206022	ARNTHIF1A_MA0259.1
5	0000	12	0.1291853422205109	4.623803713242961	ARNTHIF1A_MA0259.1
5	0001	1	0.12116369403322172	8.458540995687825	ARNTHIF1A_MA0259.1
6	0000	21	1	1.0096159141723942	ARNTHIF1A_MA0259.1
6	1101	1	0.27364018952090213	3.2589439710395913	ARNTHIF1A_MA0259.1
6	1111	7	0.19507044645659644	1.7580553718491958	ARNTHIF1A_MA0259.1
7	0000	77	0.3406711513146318	0.8197498815098269	ARNTHIF1A_MA0259.1
7	0001	1	1	0.8934295550814046	ARNTHIF1A_MA0259.1
7	0011	1	0.5807370319741988	1.1696111791739596	ARNTHIF1A_MA0259.1
7	0111	1	0.6021282738149089	1.1016307078229723	ARNTHIF1A_MA0259.1
7	1000	4	0.12011753878471469	2.2022171163174598	ARNTHIF1A_MA0259.1
7	1101	1	1	0.8044753320294608	ARNTHIF1A_MA0259.1
7	1110	1	0.5951208696598409	1.1234023788294438	ARNTHIF1A_MA0259.1
7	1111	27	0.01696921287890586	1.749535678547463	ARNTHIF1A_MA0259.1
0	0000	4649	8.918135116971421e-8	1.4954933841714928	Arntl_MA0603.1
0	0001	62	0.5574771536502466	0.8078226817038845	Arntl_MA0603.1
0	0010	93	0.7480325358109029	0.9095173784066061	Arntl_MA0603.1
0	0011	52	1	1.0185166048107048	Arntl_MA0603.1
0	0100	98	0.2600989945528228	1.654056243910057	Arntl_MA0603.1
0	0101	24	0.038477542129363836	0.4009033411274784	Arntl_MA0603.1
0	0110	31	0.5733212427179821	1.824843099212176	Arntl_MA0603.1
0	0111	47	0.04922572435077445	0.4987874193920361	Arntl_MA0603.1
0	1000	145	0.057135071934669	0.6481502146021831	Arntl_MA0603.1
0	1001	33	0.7930157121793063	0.9692765027370164	Arntl_MA0603.1
0	1010	47	0.5049158658341698	0.7875813890681075	Arntl_MA0603.1
0	1011	54	0.8328346945786559	0.9057891742245837	Arntl_MA0603.1
0	1100	87	0.7417175493489493	0.9284684941579059	Arntl_MA0603.1
0	1101	99	0.6430330583025898	0.8933907280568967	Arntl_MA0603.1
0	1110	88	1	1.0344760223872425	Arntl_MA0603.1
0	1111	1463	3.1907406536926724e-6	0.6734751632927698	Arntl_MA0603.1
1	0000	137	0.05157473769511001	0.7631088338280998	Arntl_MA0603.1
1	0001	5	0.058664705968447764	2.5149500160255642	Arntl_MA0603.1
1	0010	5	0.24162454912210465	1.6524767597052237	Arntl_MA0603.1
1	0011	1	1	0.5731784500579192	Arntl_MA0603.1
1	0100	2	0.7716816134300869	0.6332704963400473	Arntl_MA0603.1
1	0101	2	0.23349785101619666	2.270909979832125	Arntl_MA0603.1
1	0110	1	0.9999999999999999	1.02427907901988	Arntl_MA0603.1
1	0111	4	0.09212455251930467	2.45199423052073	Arntl_MA0603.1
1	1000	4	0.8200541534752768	0.7812738002725053	Arntl_MA0603.1
1	1001	2	0.2998965376493296	1.880138633805791	Arntl_MA0603.1
1	1010	2	0.674465508594051	1.262721561304719	Arntl_MA0603.1
1	1100	5	0.2162478509166092	1.7784824383476012	Arntl_MA0603.1
1	1101	5	0.3880303091303152	1.5429480762356649	Arntl_MA0603.1
1	1110	5	0.2162478509166092	1.7784824383476012	Arntl_MA0603.1
1	1111	54	0.5187583200501301	1.1020136538774024	Arntl_MA0603.1
2	0000	151	0.005039186402271804	0.7002856725989898	Arntl_MA0603.1
2	0001	1	0.7343102417549253	0.4063685843823939	Arntl_MA0603.1
2	0010	5	0.4062166460790035	1.4380687611981293	Arntl_MA0603.1
2	0011	1	0.7236362687634746	0.49989650488318926	Arntl_MA0603.1
2	0100	2	0.5868859388878473	0.5519958989577415	Arntl_MA0603.1
2	0101	2	0.2819206327149364	1.9794674311428724	Arntl_MA0603.1
2	0110	1	1	0.8933387287087603	Arntl_MA0603.1
2	1000	7	0.5213716497824071	1.226605220745361	Arntl_MA0603.1
2	1001	1	1	0.7936703089856304	Arntl_MA0603.1
2	1010	4	0.10864514263532032	2.3070690087464576	Arntl_MA0603.1
2	1011	2	1	0.9692394142096116	Arntl_MA0603.1
2	1100	2	0.774742920169184	0.5927936605813688	Arntl_MA0603.1
2	1101	4	0.7915748678151777	1.0601547486926008	Arntl_MA0603.1
2	1110	3	1	0.9020441194830227	Arntl_MA0603.1
2	1111	81	6.033741389046408e-4	1.624721277167192	Arntl_MA0603.1
3	0000	53	0.011620809387003581	0.5973514653867925	Arntl_MA0603.1
3	0001	1	0.6004114922786085	1.1045561060008022	Arntl_MA0603.1
3	0010	2	0.38949166421816533	1.5099219218594937	Arntl_MA0603.1
3	0011	3	0.03768470656340327	4.31003746367469	Arntl_MA0603.1
3	0100	1	1	0.7402163186232278	Arntl_MA0603.1
3	0101	1	0.3293418143746168	2.5901222560137818	Arntl_MA0603.1
3	0111	3	0.03768470656340327	4.31003746367469	Arntl_MA0603.1
3	1000	2	1	0.9124479345859605	Arntl_MA0603.1
3	1011	1	0.5450714040455543	1.2902838261400207	Arntl_MA0603.1
3	1100	1	1	0.7943503604187357	Arntl_MA0603.1
3	1110	1	1	0.7943503604187357	Arntl_MA0603.1
3	1111	32	0.014552591783415579	1.7118740290881138	Arntl_MA0603.1
4	0000	10	0.16875215278145142	0.5438933372630661	Arntl_MA0603.1
4	0111	1	0.13713669835473744	7.221795237191091	Arntl_MA0603.1
4	1000	4	7.818533164342825e-4	11.534652849963619	Arntl_MA0603.1
4	1101	1	0.24859496215716304	3.684223221953739	Arntl_MA0603.1
4	1111	4	1	0.9154448700434729	Arntl_MA0603.1
5	0000	15	0.23548204995963365	2.045758642935858	Arntl_MA0603.1
5	0111	1	0.13074185149869025	7.6228794440019305	Arntl_MA0603.1
5	1111	3	0.7803125489937021	0.686206096788402	Arntl_MA0603.1
6	0000	18	0.0183120223336341	0.4650962803258976	Arntl_MA0603.1
6	0100	1	0.4071994330239378	1.9633287014014136	Arntl_MA0603.1
6	0111	2	0.03297479235778449	7.531211291177541	Arntl_MA0603.1
6	1000	2	0.2062493037636537	2.460605441119638	Arntl_MA0603.1
6	1010	1	0.23512498854431807	3.8769990878210483	Arntl_MA0603.1
6	1011	1	0.2613450701078911	3.4217753558902473	Arntl_MA0603.1
6	1101	1	0.42765172859399164	1.837956115942574	Arntl_MA0603.1
6	1110	1	0.3860356845111242	2.106877165789499	Arntl_MA0603.1
6	1111	12	0.17004651191585102	1.6321539204733475	Arntl_MA0603.1
7	0000	83	0.01257453871306806	0.6594136849673388	Arntl_MA0603.1
7	0001	2	0.39481971866678656	1.4944782019048362	Arntl_MA0603.1
7	0011	1	1	0.9000113005506838	Arntl_MA0603.1
7	0100	1	0.7248950719788088	0.4902885580909504	Arntl_MA0603.1
7	0101	2	0.11778761992212569	3.5733293016494967	Arntl_MA0603.1
7	1000	7	0.045244232305532955	2.248665317459721	Arntl_MA0603.1
7	1001	1	0.5110203202208031	1.4287840881220155	Arntl_MA0603.1
7	1011	3	0.1106985832346332	2.688296608620168	Arntl_MA0603.1
7	1100	3	0.4374656175676036	1.6336422548892247	Arntl_MA0603.1
7	1101	2	1	0.9325277021950082	Arntl_MA0603.1
7	1111	46	0.00895799563140509	1.621290494877369	Arntl_MA0603.1
0	0000	4020	0.044536228165510436	1.2708674201526096	Arx_MA0874.1
0	0001	57	0.5175993998042521	1.5734690520349044	Arx_MA0874.1
0	0010	34	0.5753189596684722	1.8751421546020746	Arx_MA0874.1
0	0011	32	0.06896393761913457	Inf	Arx_MA0874.1
0	0100	40	0.8000623629078761	0.878575836692915	Arx_MA0874.1
0	0101	21	1	1.1551005636728522	Arx_MA0874.1
0	0110	4	1	Inf	Arx_MA0874.1
0	0111	23	0.33536891860698564	0.6304737061086382	Arx_MA0874.1
0	1000	54	0.08949026751687007	0.5345624256873878	Arx_MA0874.1
0	1001	14	1	1.5407140669865371	Arx_MA0874.1
0	1010	9	0.2986112698298921	0.49388007759852487	Arx_MA0874.1
0	1011	18	0.026225672968422386	0.327420075001261	Arx_MA0874.1
0	1100	25	0.5249351496148504	0.6855703237602268	Arx_MA0874.1
0	1101	43	0.3364407381190383	0.6724867880753584	Arx_MA0874.1
0	1110	23	1	1.265555113959754	Arx_MA0874.1
0	1111	349	0.0806397265724189	0.7490887152838358	Arx_MA0874.1
1	0000	134	0.9128508179134976	0.9805483781356241	Arx_MA0874.1
1	0001	1	0.9999999999999999	0.5314908061651887	Arx_MA0874.1
1	0010	1	1	0.9155579845940236	Arx_MA0874.1
1	0111	2	0.195939891978261	2.584074325919027	Arx_MA0874.1
1	1000	2	0.9999999999999999	1.0180832538156697	Arx_MA0874.1
1	1001	1	0.3695421746358872	2.2976826224873306	Arx_MA0874.1
1	1011	2	0.1630811069327787	2.937970910602107	Arx_MA0874.1
1	1100	3	0.05586234705241796	3.749663607412653	Arx_MA0874.1
1	1101	3	0.19168768006529263	2.0661368673870544	Arx_MA0874.1
1	1111	11	0.879287247380306	0.9022792748538226	Arx_MA0874.1
2	0000	136	0.11133267566284154	0.7315513310844488	Arx_MA0874.1
2	0001	1	0.723229439411819	0.4960242758152449	Arx_MA0874.1
2	0100	4	0.056238235774544156	2.965504866325409	Arx_MA0874.1
2	0111	1	0.5891063118545106	1.1522282315641708	Arx_MA0874.1
2	1000	4	0.15764009997054834	1.98570766974435	Arx_MA0874.1
2	1010	2	0.047172534224129696	6.713145004349435	Arx_MA0874.1
2	1011	1	0.54632194148922	1.3032488438748289	Arx_MA0874.1
2	1101	1	1	0.6086857328509165	Arx_MA0874.1
2	1110	1	0.5610539863060342	1.248714259986154	Arx_MA0874.1
2	1111	20	0.05340862799148162	1.6563028048486	Arx_MA0874.1
3	0000	45	0.021683107604491197	0.49890820814991244	Arx_MA0874.1
3	0001	2	0.1598064168297094	2.919277648240814	Arx_MA0874.1
3	0100	1	0.4130157292274954	1.9311169856430437	Arx_MA0874.1
3	0101	1	0.23793708078851455	3.87729691647577	Arx_MA0874.1
3	1000	1	0.5374569853055409	1.322663651852185	Arx_MA0874.1
3	1100	1	0.290225193573689	3.043299999080473	Arx_MA0874.1
3	1110	1	0.2557742735654	3.5527271672633134	Arx_MA0874.1
3	1111	10	0.024035958903397082	2.391664641869927	Arx_MA0874.1
4	0000	14	0.4907216254573262	2.6700879155534523	Arx_MA0874.1
4	0010	1	0.09748012894853657	10.679040571320815	Arx_MA0874.1
5	0000	7	0.6062856412629039	Inf	Arx_MA0874.1
6	0000	19	1	1.2065129647453665	Arx_MA0874.1
6	1000	1	0.23855746435811795	3.8700530457617703	Arx_MA0874.1
6	1011	1	0.09537756663717245	10.841773081374985	Arx_MA0874.1
6	1111	1	0.9999999999999999	0.5827528992624272	Arx_MA0874.1
7	0000	69	0.23721597115487691	0.7255354924081944	Arx_MA0874.1
7	0101	1	0.31764679664340995	2.737382075798402	Arx_MA0874.1
7	0111	1	0.3616384988853767	2.3147192301342914	Arx_MA0874.1
7	1000	3	0.09074646263330506	2.9603233226962415	Arx_MA0874.1
7	1011	2	0.058412173534137815	5.537414292773589	Arx_MA0874.1
7	1101	3	0.04839646545116976	3.9159497394126346	Arx_MA0874.1
7	1111	8	0.5366625660932342	1.2462108943096657	Arx_MA0874.1
0	0000	10182	0.0017048592292912875	1.2298639615780458	ASCL1_MA1100.2
0	0001	151	0.6840573498332065	1.1913122323460719	ASCL1_MA1100.2
0	0010	225	0.9122271204692137	1.0478205220391945	ASCL1_MA1100.2
0	0011	145	0.7824992991894264	1.14344373116094	ASCL1_MA1100.2
0	0100	150	0.8926795162869104	0.9592883585976937	ASCL1_MA1100.2
0	0101	61	0.2989403221032797	0.6924752369278873	ASCL1_MA1100.2
0	0110	49	1	1.0032782239335671	ASCL1_MA1100.2
0	0111	144	0.8909166100633548	0.9826011482626714	ASCL1_MA1100.2
0	1000	134	0.002366416484855864	0.503067411084451	ASCL1_MA1100.2
0	1001	34	0.2653968698519442	0.5790665690309335	ASCL1_MA1100.2
0	1010	66	0.840401076547407	0.9650618171384526	ASCL1_MA1100.2
0	1011	95	0.06973798995719492	0.6050378297776912	ASCL1_MA1100.2
0	1100	116	0.3501781981749831	1.4886534716656057	ASCL1_MA1100.2
0	1101	122	0.08989300543181754	2.09159694125885	ASCL1_MA1100.2
0	1110	123	0.7660082192293438	1.1460932215948907	ASCL1_MA1100.2
0	1111	1429	4.6310590145718554e-4	0.7421135422432099	ASCL1_MA1100.2
1	0000	313	0.41160703933152776	0.9067157103872935	ASCL1_MA1100.2
1	0001	6	0.4774589639680273	1.2907430756275964	ASCL1_MA1100.2
1	0010	7	1	0.9879772854510508	ASCL1_MA1100.2
1	0011	4	1	0.8788574032115299	ASCL1_MA1100.2
1	0100	8	0.15148988199764032	1.7293342459910903	ASCL1_MA1100.2
1	0110	1	1	0.6384017591576204	ASCL1_MA1100.2
1	0111	6	0.46707904487140084	1.3333965424067018	ASCL1_MA1100.2
1	1000	8	0.14453027862831538	1.7864678439500203	ASCL1_MA1100.2
1	1001	2	0.3188774220393799	1.7868460220900177	ASCL1_MA1100.2
1	1010	3	0.4678162301624847	1.455212816208484	ASCL1_MA1100.2
1	1011	3	1	0.9406998303225103	ASCL1_MA1100.2
1	1100	3	0.9999999999999999	0.8388614901176841	ASCL1_MA1100.2
1	1101	3	1	0.8117878625071743	ASCL1_MA1100.2
1	1110	2	0.5962890091880408	0.5110140006801153	ASCL1_MA1100.2
1	1111	49	0.6926566197718139	1.0650510368146575	ASCL1_MA1100.2
2	0000	297	0.12139154242349312	0.8344719992620131	ASCL1_MA1100.2
2	0001	1	0.09472709510670661	0.21278872290059794	ASCL1_MA1100.2
2	0010	5	0.693289151308435	0.7196909621707145	ASCL1_MA1100.2
2	0011	6	0.4570667595537886	1.387261840870875	ASCL1_MA1100.2
2	0100	5	0.8098151238232987	1.0880238368829007	ASCL1_MA1100.2
2	0101	2	0.7215961206702396	1.0295650729479977	ASCL1_MA1100.2
2	0110	1	1	0.6595508364457123	ASCL1_MA1100.2
2	0111	4	1	0.9022661962108237	ASCL1_MA1100.2
2	1000	9	0.04634437909062736	2.0965804425512458	ASCL1_MA1100.2
2	1001	1	1	0.8971881510283698	ASCL1_MA1100.2
2	1010	2	1	0.9858465462954447	ASCL1_MA1100.2
2	1011	7	0.0350665202205528	2.3793775767705423	ASCL1_MA1100.2
2	1101	2	0.5889790563904405	0.5533645878699784	ASCL1_MA1100.2
2	1110	5	0.4256733975524477	1.3609969470243992	ASCL1_MA1100.2
2	1111	58	0.044421423234611325	1.3506330849995374	ASCL1_MA1100.2
3	0000	93	0.45951969998777276	0.8585411916990119	ASCL1_MA1100.2
3	0001	2	0.6544895617600108	1.422868847308454	ASCL1_MA1100.2
3	0010	6	0.02033904991421634	2.948336605767303	ASCL1_MA1100.2
3	0011	1	1	0.728522974546236	ASCL1_MA1100.2
3	0100	1	1	0.6928144129912628	ASCL1_MA1100.2
3	0101	2	0.12263670633019869	3.411677678537489	ASCL1_MA1100.2
3	0110	1	0.3747179910288573	2.1736443831780052	ASCL1_MA1100.2
3	1000	1	0.9999999999999999	0.7147138255717614	ASCL1_MA1100.2
3	1011	1	0.6198148932117705	1.0432180623828258	ASCL1_MA1100.2
3	1110	1	1	0.8614216822257748	ASCL1_MA1100.2
3	1111	17	0.39164858953608717	1.2511893644702645	ASCL1_MA1100.2
4	0000	20	0.19815134973304163	0.6094211379798008	ASCL1_MA1100.2
4	0011	1	0.2790637379361706	3.160704520600904	ASCL1_MA1100.2
4	0100	1	0.2909768993089985	3.0058035507538046	ASCL1_MA1100.2
4	0101	1	0.13456578825506213	7.234628021068655	ASCL1_MA1100.2
4	0110	1	0.10544460029856828	9.426141756403185	ASCL1_MA1100.2
4	1011	1	0.20506752064397712	4.526125392930845	ASCL1_MA1100.2
4	1100	3	0.002061354361404283	13.23603511407136	ASCL1_MA1100.2
4	1111	2	0.7681685659620986	0.5713140420048883	ASCL1_MA1100.2
5	0000	15	0.6058445969776627	0.7623170649560623	ASCL1_MA1100.2
5	0110	1	0.07501315343494876	13.678166477987324	ASCL1_MA1100.2
5	1001	1	0.05609712532106572	18.596951298241358	ASCL1_MA1100.2
5	1111	4	0.28273329129408303	1.885661838690831	ASCL1_MA1100.2
6	0000	55	0.4142771454341001	0.7979545531180451	ASCL1_MA1100.2
6	0010	1	1	0.77280315711135406	ASCL1_MA1100.2
6	0100	1	0.5821018583775822	1.1586928628881465	ASCL1_MA1100.2
6	0101	2	0.05157978956125788	5.735808853165358	ASCL1_MA1100.2
6	0111	2	0.2010788877544675	2.469543319309527	ASCL1_MA1100.2
6	1000	1	0.5709106324632103	1.1953152549090735	ASCL1_MA1100.2
6	1011	1	0.4413987363500946	1.7446358395940893	ASCL1_MA1100.2
6	1111	13	0.09922763787085104	1.6571406142109972	ASCL1_MA1100.2
7	0000	197	0.026296754773156544	0.7372917665593375	ASCL1_MA1100.2
7	0001	4	0.5581362588431946	1.2903007993767805	ASCL1_MA1100.2
7	0010	3	0.6355791904377369	0.6285388795859611	ASCL1_MA1100.2
7	0011	1	0.37711367207706836	0.32527002293280016	ASCL1_MA1100.2
7	0101	2	0.38682006179807665	1.516749734606374	ASCL1_MA1100.2
7	0111	3	1	0.9892314978582689	ASCL1_MA1100.2
7	1000	8	0.01211513923406109	2.7397296825293775	ASCL1_MA1100.2
7	1001	2	0.176905660362038	2.7196419506903835	ASCL1_MA1100.2
7	1010	2	0.40699995498495345	1.4523645088434183	ASCL1_MA1100.2
7	1011	3	0.4722666572739554	1.4336676771824397	ASCL1_MA1100.2
7	1100	2	1	0.8422516774846593	ASCL1_MA1100.2
7	1101	1	0.523530923237928	0.4029560316196255	ASCL1_MA1100.2
7	1110	3	0.7440176781801575	1.1800809256444333	ASCL1_MA1100.2
7	1111	47	0.0036066130315356875	1.6475627188400392	ASCL1_MA1100.2
0	0000	16346	4.88922422803204e-13	1.464527635406419	ASCL1var.2_MA1631.1
0	0001	241	0.6580317566725695	1.1486734936870513	ASCL1var.2_MA1631.1
0	0010	392	0.3829241894317759	1.2074950265475077	ASCL1var.2_MA1631.1
0	0011	258	0.07532871912703198	0.7188511427792937	ASCL1var.2_MA1631.1
0	0100	222	0.07197331437168582	0.7012301270726237	ASCL1var.2_MA1631.1
0	0101	92	0.60023998363897	0.8751532580602238	ASCL1var.2_MA1631.1
0	0110	86	0.5833980399308519	0.8178463955338662	ASCL1var.2_MA1631.1
0	0111	250	0.3916491327565745	0.8480605690615342	ASCL1var.2_MA1631.1
0	1000	177	2.4624704868044503e-5	0.43866660879164965	ASCL1var.2_MA1631.1
0	1001	70	1	1.1108489513857658	ASCL1var.2_MA1631.1
0	1010	91	0.4779832788915167	0.7865181364685433	ASCL1var.2_MA1631.1
0	1011	171	1	1.0174183865159543	ASCL1var.2_MA1631.1
0	1100	133	0.148755705543481	0.7014358044991078	ASCL1var.2_MA1631.1
0	1101	155	0.41514727852467004	0.8183109656842268	ASCL1var.2_MA1631.1
0	1110	162	0.6854321972456235	1.1875910502029496	ASCL1var.2_MA1631.1
0	1111	2229	3.405914413629704e-11	0.637342617021367	ASCL1var.2_MA1631.1
1	0000	448	0.017360184645214	0.799668098739535	ASCL1var.2_MA1631.1
1	0001	10	0.24111404350048565	1.4628541566393685	ASCL1var.2_MA1631.1
1	0010	8	0.44322234256882165	0.7003018930326942	ASCL1var.2_MA1631.1
1	0011	14	0.04042326766174411	1.859195812340681	ASCL1var.2_MA1631.1
1	0100	14	0.009046446139159982	2.175498694491899	ASCL1var.2_MA1631.1
1	0101	2	0.9999999999999999	0.729730255096084	ASCL1var.2_MA1631.1
1	0110	4	0.32776938203039324	1.5920552830844388	ASCL1var.2_MA1631.1
1	0111	9	0.5701486553943621	1.2254821627850991	ASCL1var.2_MA1631.1
1	1000	10	0.08330885350186969	1.7947841646055598	ASCL1var.2_MA1631.1
1	1001	4	0.14468848191141623	2.0362049933002706	ASCL1var.2_MA1631.1
1	1010	4	0.35206508069589565	1.4941770531870382	ASCL1var.2_MA1631.1
1	1011	5	1	1.003602956418225	ASCL1var.2_MA1631.1
1	1100	7	0.1263289876674114	1.784632695243221	ASCL1var.2_MA1631.1
1	1101	7	0.2330578678028615	1.546584603783591	ASCL1var.2_MA1631.1
1	1110	2	0.3385805741157545	0.4204390617943155	ASCL1var.2_MA1631.1
1	1111	67	0.9999999999999999	0.9870894203600467	ASCL1var.2_MA1631.1
2	0000	388	1.6325130140519273e-7	0.6139803975169765	ASCL1var.2_MA1631.1
2	0001	1	0.02462883929297239	0.14909403986424496	ASCL1var.2_MA1631.1
2	0010	10	0.9999999999999999	0.9467975546703649	ASCL1var.2_MA1631.1
2	0011	12	0.08533370401225347	1.6918493319226118	ASCL1var.2_MA1631.1
2	0100	5	0.8376294316747338	0.7905098231208139	ASCL1var.2_MA1631.1
2	0101	5	0.11139030339100847	2.0264127530037435	ASCL1var.2_MA1631.1
2	0110	3	0.517886928067871	1.2639694286221177	ASCL1var.2_MA1631.1
2	0111	11	0.118608622973583	1.6244349627834125	ASCL1var.2_MA1631.1
2	1000	11	0.023703366692411784	2.13209873230753	ASCL1var.2_MA1631.1
2	1001	2	0.7145169006828581	1.058092835955574	ASCL1var.2_MA1631.1
2	1010	3	0.7431171313748272	1.187051598328043	ASCL1var.2_MA1631.1
2	1011	4	1	0.8545311020752703	ASCL1var.2_MA1631.1
2	1100	2	0.5944981446185389	0.5237334874731617	ASCL1var.2_MA1631.1
2	1101	3	0.8039682434632949	0.6891072102062409	ASCL1var.2_MA1631.1
2	1110	6	0.45680222577770724	1.3936804918620238	ASCL1var.2_MA1631.1
2	1111	109	1.5317744307316887e-8	1.92890626315601	ASCL1var.2_MA1631.1
3	0000	142	0.02348138712395728	0.6958749975658434	ASCL1var.2_MA1631.1
3	0001	2	1	0.8689804528627925	ASCL1var.2_MA1631.1
3	0010	5	0.426972941300021	1.356847475908925	ASCL1var.2_MA1631.1
3	0011	4	0.3306320790329754	1.5765712489274795	ASCL1var.2_MA1631.1
3	0100	3	0.4888585583860984	1.3631695584381804	ASCL1var.2_MA1631.1
3	0110	2	0.20684531430808376	2.411752503706989	ASCL1var.2_MA1631.1
3	0111	1	0.5250536337253042	0.40391367778492276	ASCL1var.2_MA1631.1
3	1000	1	1	0.5243004310861363	ASCL1var.2_MA1631.1
3	1010	2	0.2261963554305429	2.266335272217185	ASCL1var.2_MA1631.1
3	1011	2	0.6815012184149808	1.2205319662105312	ASCL1var.2_MA1631.1
3	1101	2	0.6664359803032734	1.3212676944900135	ASCL1var.2_MA1631.1
3	1111	37	0.0021530545459364555	1.8118896974560217	ASCL1var.2_MA1631.1
4	0000	40	0.2690779394510554	0.7051638218326247	ASCL1var.2_MA1631.1
4	0001	1	0.4774425373303797	1.5633960160167957	ASCL1var.2_MA1631.1
4	0010	2	0.280806819494712	1.9522459556930551	ASCL1var.2_MA1631.1
4	0011	1	0.5164498946953459	1.3949539260251098	ASCL1var.2_MA1631.1
4	1000	2	0.0988570604952902	3.893869173431498	ASCL1var.2_MA1631.1
4	1100	2	0.05370609584034231	5.581535716379642	ASCL1var.2_MA1631.1
4	1101	1	0.34907884629513025	2.372241302028085	ASCL1var.2_MA1631.1
4	1110	1	0.35231414873226136	2.344824668918407	ASCL1var.2_MA1631.1
4	1111	7	0.6740310458345535	1.1310161382339419	ASCL1var.2_MA1631.1
5	0000	24	1	1.0285218741769018	ASCL1var.2_MA1631.1
5	0100	1	0.28861678702351345	3.027429983564248	ASCL1var.2_MA1631.1
5	1111	6	0.1459137677323418	1.9405366871422096	ASCL1var.2_MA1631.1
6	0000	86	0.10527351293008404	0.715231606511696	ASCL1var.2_MA1631.1
6	0001	1	1	0.7215279910778019	ASCL1var.2_MA1631.1
6	0010	1	0.7300255691119013	0.4413762235815685	ASCL1var.2_MA1631.1
6	0100	1	0.9999999999999999	0.747695027281069	ASCL1var.2_MA1631.1
6	0101	2	0.10158718499959159	3.809416406165604	ASCL1var.2_MA1631.1
6	1011	2	0.25994606722188596	2.0516196684762598	ASCL1var.2_MA1631.1
6	1100	1	0.5519637939586479	1.2566776848231045	ASCL1var.2_MA1631.1
6	1101	1	0.6016003169594951	1.0948920203848078	ASCL1var.2_MA1631.1
6	1111	27	3.799911788225386e-4	2.309034824994416	ASCL1var.2_MA1631.1
7	0000	281	8.110807491436474e-4	0.6859610342917768	ASCL1var.2_MA1631.1
7	0001	5	0.8092319371649243	1.100320445480181	ASCL1var.2_MA1631.1
7	0010	5	0.456658872496926	0.6690229353184592	ASCL1var.2_MA1631.1
7	0011	3	0.4974673894864951	0.5810388454980013	ASCL1var.2_MA1631.1
7	0100	6	0.45969036427929066	1.3780977513054704	ASCL1var.2_MA1631.1
7	0101	1	1	0.5560666064866339	ASCL1var.2_MA1631.1
7	0110	1	1	0.5913428664368762	ASCL1var.2_MA1631.1
7	0111	7	0.34797367353811937	1.4615043297143815	ASCL1var.2_MA1631.1
7	1000	14	2.7417771676607178e-5	4.024098780513314	ASCL1var.2_MA1631.1
7	1010	2	0.6992367428219767	1.126077601981279	ASCL1var.2_MA1631.1
7	1011	3	1	0.9168782341991144	ASCL1var.2_MA1631.1
7	1100	6	0.049603123409494576	2.348451411839953	ASCL1var.2_MA1631.1
7	1101	4	0.5497888113049485	1.3352102617895278	ASCL1var.2_MA1631.1
7	1110	4	0.5526361532232434	1.3194772814860365	ASCL1var.2_MA1631.1
7	1111	61	0.010064121954711687	1.4513004958772349	ASCL1var.2_MA1631.1
0	0000	15985	6.4600986606339e-14	1.47857520158386	Ascl2_MA0816.1
0	0001	214	0.3004186595012241	1.3568263498313398	Ascl2_MA0816.1
0	0010	299	0.02337402024944319	0.6828934350857764	Ascl2_MA0816.1
0	0011	199	0.29520730162357195	0.8034198718673765	Ascl2_MA0816.1
0	0100	259	1	1.0079158587023642	Ascl2_MA0816.1
0	0101	108	1	0.993277178329727	Ascl2_MA0816.1
0	0110	80	0.03220808531045805	0.5378114624684117	Ascl2_MA0816.1
0	0111	207	0.14074308544037825	0.7453832998795564	Ascl2_MA0816.1
0	1000	217	1.3763232774574545e-4	0.5053343739081808	Ascl2_MA0816.1
0	1001	54	0.503495962295269	0.77989034070929375	Ascl2_MA0816.1
0	1010	87	0.48101718831371976	0.7993262510493101	Ascl2_MA0816.1
0	1011	121	0.005393698052394185	0.5071699857261063	Ascl2_MA0816.1
0	1100	156	0.8948385391566968	0.9863097171698713	Ascl2_MA0816.1
0	1101	167	1	0.9938031650335826	Ascl2_MA0816.1
0	1110	165	0.1612468970203565	0.7235804094239031	Ascl2_MA0816.1
0	1111	2182	5.883888434649385e-8	0.6908974590981868	Ascl2_MA0816.1
1	0000	470	1.3293606233461626e-4	0.7114044034524981	Ascl2_MA0816.1
1	0001	5	0.6922254704561466	0.7335431016841304	Ascl2_MA0816.1
1	0010	11	0.7455146422414368	1.0982994913710828	Ascl2_MA0816.1
1	0011	11	0.10504355850292264	1.7213020003000183	Ascl2_MA0816.1
1	0100	12	0.21140630389237244	1.4632766911908537	Ascl2_MA0816.1
1	0101	1	0.2698900750675375	0.2794265675115915	Ascl2_MA0816.1
1	0110	7	0.02169758508398361	2.6501902916978417	Ascl2_MA0816.1
1	0111	9	0.4315573251771735	1.3224936124132038	Ascl2_MA0816.1
1	1000	13	0.06069504391508046	1.7568939722831196	Ascl2_MA0816.1
1	1001	3	0.26544378342933983	1.7152358798796838	Ascl2_MA0816.1
1	1010	2	1	0.6886443731157454	Ascl2_MA0816.1
1	1011	7	0.20608655179499075	1.6861683623221246	Ascl2_MA0816.1
1	1100	6	0.6455152536877126	1.1981585336106784	Ascl2_MA0816.1
1	1101	7	0.5042620538723485	1.3123102300653826	Ascl2_MA0816.1
1	1110	4	0.6655211089293713	0.7178610701016547	Ascl2_MA0816.1
1	1111	94	0.009715015774958063	1.3498542597932768	Ascl2_MA0816.1
2	0000	399	1.0429154668171812e-6	0.6321551062413487	Ascl2_MA0816.1
2	0001	2	0.13736566672430492	0.32916912678989196	Ascl2_MA0816.1
2	0010	14	0.08396949540242678	1.6228824019514825	Ascl2_MA0816.1
2	0011	8	0.29203437297991686	1.4050381798551206	Ascl2_MA0816.1
2	0100	9	0.4539972821212311	1.2358149385125492	Ascl2_MA0816.1
2	0101	2	0.7726747572214088	0.6447185782993725	Ascl2_MA0816.1
2	0110	2	1	0.811982516070383	Ascl2_MA0816.1
2	0111	12	0.021457557319503426	2.0550394859763674	Ascl2_MA0816.1
2	1000	14	0.008956340746268603	2.17874259431372	Ascl2_MA0816.1
2	1001	2	0.6717008588474379	1.281863814316362	Ascl2_MA0816.1
2	1010	6	0.04125569656560327	2.4792966664112943	Ascl2_MA0816.1
2	1011	9	0.013031739284407356	2.5240809502917796	Ascl2_MA0816.1
2	1100	4	1	0.89899867766093	Ascl2_MA0816.1
2	1101	4	1	0.83860598431089906	Ascl2_MA0816.1
2	1110	9	0.06257485719949112	1.913979974148181	Ascl2_MA0816.1
2	1111	86	0.004744067957115978	1.4147251681957618	Ascl2_MA0816.1
3	0000	140	0.008705248693361301	0.6606817220978303	Ascl2_MA0816.1
3	0001	5	0.05626959101664148	2.498086980948615	Ascl2_MA0816.1
3	0010	12	6.555400957733067e-5	4.205017936079683	Ascl2_MA0816.1
3	0011	2	1	0.997728922410935	Ascl2_MA0816.1
3	0100	1	0.525943834170077	0.3869318101399199	Ascl2_MA0816.1
3	0101	4	0.022273856931379184	3.9094089549140367	Ascl2_MA0816.1
3	0110	2	0.2089450667078479	2.395277287109501	Ascl2_MA0816.1
3	1010	1	0.5863734762694068	1.142474838938042	Ascl2_MA0816.1
3	1011	1	0.9999999999999999	0.7679735620955584	Ascl2_MA0816.1
3	1101	2	0.6817208209521058	1.2192166528928317	Ascl2_MA0816.1
3	1110	4	0.08886479621453867	2.435992612777608	Ascl2_MA0816.1
3	1111	28	0.21291154863620224	1.3031080886636208	Ascl2_MA0816.1
4	0000	27	0.250058950323809	0.6605098891569033	Ascl2_MA0816.1
4	0110	1	0.15177731854929621	6.280935876946736	Ascl2_MA0816.1
4	1000	2	0.07414424630668956	4.6662259109879	Ascl2_MA0816.1
4	1011	1	0.2223897947501833	4.091340486671112	Ascl2_MA0816.1
4	1100	2	0.03557499582515757	7.110762582991929	Ascl2_MA0816.1
4	1101	1	0.27345912292178465	3.213914110976096	Ascl2_MA0816.1
4	1111	5	0.613154484742185	1.1881324393525003	Ascl2_MA0816.1
5	0000	26	0.6787223602165896	1.2734667507619808	Ascl2_MA0816.1
5	0011	1	0.27337139713459696	3.228203179827153	Ascl2_MA0816.1
5	0110	1	0.12632367741698547	7.70137208927419	Ascl2_MA0816.1
5	1111	4	0.775190678884309	1.1540600945480237	Ascl2_MA0816.1
6	0000	90	0.006938710120289939	0.5988756639210794	Ascl2_MA0816.1
6	0001	1	0.9999999999999999	0.729266301429178	Ascl2_MA0816.1
6	0010	3	0.4609032400112073	1.488483749756965	Ascl2_MA0816.1
6	0100	2	0.6874971411360096	1.1862501915125938	Ascl2_MA0816.1
6	0101	2	0.15744411753463428	2.8905341109100275	Ascl2_MA0816.1
6	0110	2	0.10945186218364218	3.640569094727509	Ascl2_MA0816.1
6	0111	2	0.4075403821015201	1.4440147493406914	Ascl2_MA0816.1
6	1000	2	0.6689259116320763	1.3026581735211173	Ascl2_MA0816.1
6	1011	2	0.21285747139614064	2.3622217880083825	Ascl2_MA0816.1
6	1101	1	0.9999999999999999	0.9144617334948114	Ascl2_MA0816.1
6	1110	1	1	0.8947410013047574	Ascl2_MA0816.1
6	1111	26	0.0034978176127962828	1.9543838275417966	Ascl2_MA0816.1
7	0000	311	0.0691198286364767	0.8124458982657803	Ascl2_MA0816.1
7	0001	3	0.8042853342845127	0.6898765431567716	Ascl2_MA0816.1
7	0010	4	0.4238327887358666	0.6142541375496381	Ascl2_MA0816.1
7	0011	3	0.8028859404069162	0.7087996488749986	Ascl2_MA0816.1
7	0100	2	0.18446506062044973	0.3670987880488033	Ascl2_MA0816.1
7	0101	2	1	0.8946586514786384	Ascl2_MA0816.1
7	0111	5	0.6311644942785407	1.1400479363411915	Ascl2_MA0816.1
7	1000	12	0.0038515417410778653	2.578465310242291	Ascl2_MA0816.1
7	1001	2	0.31724325127114733	1.7787532223389184	Ascl2_MA0816.1
7	1010	2	0.7067487992338042	1.0913913280949525	Ascl2_MA0816.1
7	1011	4	0.35267302856090216	1.4901438461584584	Ascl2_MA0816.1
7	1100	4	0.5676904097814035	1.2491600735866293	Ascl2_MA0816.1
7	1101	2	0.5902115748778815	0.5734484635947358	Ascl2_MA0816.1
7	1110	5	0.4075499290995521	1.4358745835874864	Ascl2_MA0816.1
7	1111	62	0.018579513489865664	1.3970210583818579	Ascl2_MA0816.1
0	0000	6523	1.016739530960383e-13	1.6080036252663645	Atf1_MA0604.1
0	0001	89	0.615647827483327	1.2770054999975766	Atf1_MA0604.1
0	0010	138	0.14859152041893553	0.7147073330279565	Atf1_MA0604.1
0	0011	62	0.8422158440302558	1.1850483858614036	Atf1_MA0604.1
0	0100	147	0.1611185180999408	0.7282325293816826	Atf1_MA0604.1
0	0101	43	0.24103536830492756	0.6141664418262205	Atf1_MA0604.1
0	0110	55	0.2764111110383232	2.1064656232836345	Atf1_MA0604.1
0	0111	77	0.7178525164193411	1.2622306251915747	Atf1_MA0604.1
0	1000	155	1	1.045304081927514	Atf1_MA0604.1
0	1001	39	0.14299553912818527	0.5568134195512028	Atf1_MA0604.1
0	1010	59	0.4201372794804329	0.7495922404795705	Atf1_MA0604.1
0	1011	78	0.03924989131157304	0.5550531181460213	Atf1_MA0604.1
0	1100	115	0.46781832684075836	0.8214029801839335	Atf1_MA0604.1
0	1101	128	0.13360634971704938	0.6944003941912749	Atf1_MA0604.1
0	1110	150	1	1.011066290022568	Atf1_MA0604.1
0	1111	2040	3.467208554298017e-11	0.6218461035270085	Atf1_MA0604.1
1	0000	171	4.5390718100674673e-4	0.6619618113350684	Atf1_MA0604.1
1	0001	3	0.754239553130583	1.1048471776417634	Atf1_MA0604.1
1	0010	5	0.8066682911895501	1.1175971152699078	Atf1_MA0604.1
1	0011	3	0.441839484837922	1.6020510638413012	Atf1_MA0604.1
1	0100	8	0.15185507312563767	1.7266452869352644	Atf1_MA0604.1
1	0101	3	0.17220214613704074	2.1728351286854024	Atf1_MA0604.1
1	0111	3	0.5120072769602929	1.2837147441094654	Atf1_MA0604.1
1	1000	1	0.09692153911088326	0.19969706147619318	Atf1_MA0604.1
1	1001	2	0.3823208464982146	1.5405901160744666	Atf1_MA0604.1
1	1010	1	1	0.5146805171169805	Atf1_MA0604.1
1	1011	6	0.04882317836385846	2.3847091068937543	Atf1_MA0604.1
1	1100	4	0.7876168078230725	1.0905053482685498	Atf1_MA0604.1
1	1101	6	0.3164700781641697	1.4600281442089458	Atf1_MA0604.1
1	1110	3	0.6340608229138993	0.629119474896801	Atf1_MA0604.1
1	1111	91	9.602663938005216e-4	1.5359008681796351	Atf1_MA0604.1
2	0000	177	2.71044253718159e-11	0.4894833588209491	Atf1_MA0604.1
2	0001	3	0.9999999999999999	0.9216141997889582	Atf1_MA0604.1
2	0010	8	0.26031830356683866	1.532341564494598	Atf1_MA0604.1
2	0011	1	0.729418971449094	0.4297761308920616	Atf1_MA0604.1
2	0100	10	0.07980434670600384	1.8282857831745851	Atf1_MA0604.1
2	0101	2	0.6884706455253841	1.1804274710636784	Atf1_MA0604.1
2	0110	1	1	0.5056452298623101	Atf1_MA0604.1
2	0111	1	0.5323626207736742	0.3464066272725536	Atf1_MA0604.1
2	1000	9	0.19215695407646372	1.6103281008968866	Atf1_MA0604.1
2	1001	3	0.207277111440252	1.9780385218200036	Atf1_MA0604.1
2	1010	4	0.29069083199479234	1.8147042111018774	Atf1_MA0604.1
2	1011	6	0.1350425209768617	1.9861202051001638	Atf1_MA0604.1
2	1100	4	0.9999999999999999	0.909164603050783	Atf1_MA0604.1
2	1101	5	1	1.0034148096768305	Atf1_MA0604.1
2	1110	8	0.2748875893947171	1.463915077827245	Atf1_MA0604.1
2	1111	127	6.969750995515156e-9	1.965527732413835	Atf1_MA0604.1
3	0000	85	0.32795238451609293	0.8398723785628686	Atf1_MA0604.1
3	0010	7	0.0042496742072950875	3.69354975812837	Atf1_MA0604.1
3	0011	2	0.21349375860050337	2.3768779318734197	Atf1_MA0604.1
3	0100	2	1	0.9251269871064652	Atf1_MA0604.1
3	0111	2	0.2887246587974493	1.9104261130163325	Atf1_MA0604.1
3	1000	1	0.7279881649428152	0.4510724821898246	Atf1_MA0604.1
3	1001	1	0.45202556350376244	1.6961649482487038	Atf1_MA0604.1
3	1011	1	1	0.8353956798969542	Atf1_MA0604.1
3	1100	2	0.683367154479744	1.2091650720368263	Atf1_MA0604.1
3	1101	4	0.12122788452529985	2.1797514340451545	Atf1_MA0604.1
3	1111	33	0.5356108107221408	1.1265485026875723	Atf1_MA0604.1
4	0000	15	0.8324978313422223	0.9075918714694761	Atf1_MA0604.1
4	0100	1	0.3114067003018543	2.788051358107905	Atf1_MA0604.1
4	0101	1	0.10535078180282449	9.521080655803111	Atf1_MA0604.1
4	1001	1	0.0974883009247859	10.355267165277839	Atf1_MA0604.1
4	1010	1	0.13804005415929888	7.097383000593472	Atf1_MA0604.1
4	1111	5	1	0.9596423070382247	Atf1_MA0604.1
5	0000	6	1	1.0894059478231197	Atf1_MA0604.1
5	0100	1	0.13048372428716878	8.023739581570267	Atf1_MA0604.1
5	1111	2	1	1.0420382381653448	Atf1_MA0604.1
6	0000	45	0.46692793893474094	0.8442105720587002	Atf1_MA0604.1
6	0001	1	0.4809274129357749	1.5498369596517236	Atf1_MA0604.1
6	0101	1	0.2910931153660772	2.9878991503576464	Atf1_MA0604.1
6	0110	1	0.3238742004007867	2.6193912651166196	Atf1_MA0604.1
6	1000	1	1	0.8641457793120096	Atf1_MA0604.1
6	1110	2	0.30881754605991857	1.8167740998202087	Atf1_MA0604.1
6	1111	23	0.06341275303116073	1.650948582007377	Atf1_MA0604.1
7	0000	120	0.03367597998445731	0.7383751534834595	Atf1_MA0604.1
7	0001	1	1	0.5398768372739435	Atf1_MA0604.1
7	0010	2	0.7721931944861286	0.6554205216668696	Atf1_MA0604.1
7	0100	1	0.38341798086698026	0.3045961741229314	Atf1_MA0604.1
7	0101	1	0.6220428728271259	1.0409805175347424	Atf1_MA0604.1
7	0110	1	1	0.9125421376363078	Atf1_MA0604.1
7	0111	1	1	0.6251879709619291	Atf1_MA0604.1
7	1000	5	0.261544306613563	1.5716813005358867	Atf1_MA0604.1
7	1001	1	0.5920040687191115	1.1318904436416706	Atf1_MA0604.1
7	1010	3	0.13668696209055742	2.421874753968476	Atf1_MA0604.1
7	1011	3	0.2610964742898375	1.7259093275492443	Atf1_MA0604.1
7	1100	6	0.037526972192946643	2.5419940973823913	Atf1_MA0604.1
7	1101	6	0.06278988476400639	2.218450626192089	Atf1_MA0604.1
7	1110	4	0.5596376764330995	1.2824145063339067	Atf1_MA0604.1
7	1111	53	0.17257193876265334	1.252655716077237	Atf1_MA0604.1
0	0000	13310	1.977387506168786e-19	1.5949695830944628	ATF2_MA1632.1
0	0001	179	0.09398853480167929	0.6977957903916486	ATF2_MA1632.1
0	0010	197	1	1.0416559651559514	ATF2_MA1632.1
0	0011	129	0.0498301320354699	0.6170913521804917	ATF2_MA1632.1
0	0100	270	0.32540222488332027	0.8369848216047455	ATF2_MA1632.1
0	0101	77	0.14631602090829557	0.624515188508438	ATF2_MA1632.1
0	0110	68	0.002736554845532648	0.42067261706307146	ATF2_MA1632.1
0	0111	132	1	0.9966275261145433	ATF2_MA1632.1
0	1000	235	0.005047012768063225	0.6006707985974432	ATF2_MA1632.1
0	1001	72	0.005532004748889122	0.44550012504535064	ATF2_MA1632.1
0	1010	88	0.39254516229462566	0.7740789835118489	ATF2_MA1632.1
0	1011	108	0.4401246266685732	0.8143363282720597	ATF2_MA1632.1
0	1100	205	0.0013584341641402105	0.5505244907453204	ATF2_MA1632.1
0	1101	175	0.006018080851514204	0.5739480134533936	ATF2_MA1632.1
0	1110	196	0.0033475525526540906	0.5708468617380733	ATF2_MA1632.1
0	1111	2524	5.639935316221259e-6	0.7441899383478715	ATF2_MA1632.1
1	0000	365	2.494081554618786e-5	0.6792735346552562	ATF2_MA1632.1
1	0001	14	0.002198578568266929	2.552185653497475	ATF2_MA1632.1
1	0010	4	0.5341027988052071	0.644822857446651	ATF2_MA1632.1
1	0011	7	0.20635887610049816	1.6841828886557235	ATF2_MA1632.1
1	0100	5	0.29138713073283223	0.5726381074887072	ATF2_MA1632.1
1	0101	5	0.11051679783750587	2.0369569306317095	ATF2_MA1632.1
1	0110	7	0.010132008185386496	3.119739657768343	ATF2_MA1632.1
1	0111	4	1	0.9708191101754783	ATF2_MA1632.1
1	1000	10	0.3612078068964414	1.3012772409713258	ATF2_MA1632.1
1	1001	7	0.012858764714941753	2.9669645304265613	ATF2_MA1632.1
1	1010	2	0.9999999999999999	0.7024450203986002	ATF2_MA1632.1
1	1011	4	0.7793396062924924	1.1697239660305023	ATF2_MA1632.1
1	1100	15	0.004944685013794238	2.292363703391807	ATF2_MA1632.1
1	1101	14	0.0022988722419726884	2.538890837498432	ATF2_MA1632.1
1	1110	8	0.5453179752201636	1.234455651540828	ATF2_MA1632.1
1	1111	89	0.32878711578549685	1.1245266125957305	ATF2_MA1632.1
2	0000	330	5.7839373651920846e-5	0.6772882976150119	ATF2_MA1632.1
2	0001	4	0.8226674216495361	0.7540974752328534	ATF2_MA1632.1
2	0010	7	0.5108342283482434	1.2764469705836365	ATF2_MA1632.1
2	0011	6	0.2885873335463687	1.5867187922925208	ATF2_MA1632.1
2	0100	12	0.1375600031563854	1.58275002342761	ATF2_MA1632.1
2	0101	5	0.08038373023215897	2.257973177982546	ATF2_MA1632.1
2	0110	5	0.0663257345295882	2.3998201645330566	ATF2_MA1632.1
2	0111	6	0.2803979236090102	1.6438190907248096	ATF2_MA1632.1
2	1000	8	0.697941623170338	1.1419164295203839	ATF2_MA1632.1
2	1001	2	1	0.8772101318907731	ATF2_MA1632.1
2	1010	3	0.743664427772066	1.1818726690594474	ATF2_MA1632.1
2	1011	5	0.24396370185736732	1.6378279889892253	ATF2_MA1632.1
2	1100	6	1	0.9620608606012773	ATF2_MA1632.1
2	1101	6	0.6568218254203634	1.141349868116062	ATF2_MA1632.1
2	1110	9	0.20295669166790345	1.5505840612130315	ATF2_MA1632.1
2	1111	93	0.014773974432663048	1.3434277530643628	ATF2_MA1632.1
3	0000	127	0.0271930103713461	0.7040014031631082	ATF2_MA1632.1
3	0001	2	1	0.9992454348810307	ATF2_MA1632.1
3	0010	3	0.4717136395660753	1.4355262094291865	ATF2_MA1632.1
3	0011	4	0.05996572315856926	2.8106367503319776	ATF2_MA1632.1
3	0100	1	0.3772100653630343	0.3329187959973988	ATF2_MA1632.1
3	0101	2	0.21784099065915094	2.330004109623043	ATF2_MA1632.1
3	0111	1	1	0.7013753763408664	ATF2_MA1632.1
3	1000	2	1	0.7412865288922681	ATF2_MA1632.1
3	1001	1	0.5814247020536023	1.1590207941213764	ATF2_MA1632.1
3	1010	3	0.07378706202269057	3.1858341289700776	ATF2_MA1632.1
3	1100	4	0.304695799335388	1.7134263748462617	ATF2_MA1632.1
3	1101	3	0.45749159637817843	1.5066592537012262	ATF2_MA1632.1
3	1110	3	0.49491358029265764	1.3404945266594532	ATF2_MA1632.1
3	1111	37	0.06380068535281713	1.4119794096249583	ATF2_MA1632.1
4	0000	26	0.04107175937365008	0.5296002430098818	ATF2_MA1632.1
4	0001	1	0.36820176726803644	2.224998100044779	ATF2_MA1632.1
4	0011	2	0.0441086634967656	6.284968912879583	ATF2_MA1632.1
4	0100	3	0.02963068156091183	4.743662033887228	ATF2_MA1632.1
4	0110	1	0.1721218163966686	5.463525825963114	ATF2_MA1632.1
4	1000	1	0.46007025653152467	1.6527881456547675	ATF2_MA1632.1
4	1001	1	0.1794645564028239	5.214283356486847	ATF2_MA1632.1
4	1010	1	0.19933047382894453	4.631733024866348	ATF2_MA1632.1
4	1100	1	0.4198190691737898	1.873529234421735	ATF2_MA1632.1
4	1110	1	0.40398096245656784	1.9720185315000724	ATF2_MA1632.1
4	1111	6	1	0.9363186170577387	ATF2_MA1632.1
5	0000	22	0.1143524657803552	2.695435676826713	ATF2_MA1632.1
5	0011	1	0.17377163405638837	5.468692882055484	ATF2_MA1632.1
5	0100	1	0.320089773669569	2.6861700043116414	ATF2_MA1632.1
5	1100	1	0.26594977684234444	3.3596725011456634	ATF2_MA1632.1
6	0000	81	0.40276038772571304	0.8489855436389872	ATF2_MA1632.1
6	0001	1	1	0.8289784598925468	ATF2_MA1632.1
6	0010	3	0.13399632028225225	2.4233344528430756	ATF2_MA1632.1
6	0100	1	1	0.5580548266688702	ATF2_MA1632.1
6	0110	2	0.0883281132607429	4.155986643846608	ATF2_MA1632.1
6	0111	1	0.5760935058863682	1.1755799022946956	ATF2_MA1632.1
6	1000	1	1	0.6157586939434625	ATF2_MA1632.1
6	1001	1	0.4069159436163559	1.9425984693144478	ATF2_MA1632.1
6	1011	1	0.5116508251253543	1.4104322278128052	ATF2_MA1632.1
6	1101	1	1	0.8249122467528703	ATF2_MA1632.1
6	1110	3	0.15432976068073276	2.2627500872093385	ATF2_MA1632.1
6	1111	20	0.3560494852052612	1.2372377555642482	ATF2_MA1632.1
7	0000	268	4.4533199829460037e-11	0.5202215865903074	ATF2_MA1632.1
7	0001	5	0.8129933430774722	1.0641870725754856	ATF2_MA1632.1
7	0010	3	0.4953026424702584	0.5966907735621689	ATF2_MA1632.1
7	0011	2	0.5895160824044614	0.5719953970532945	ATF2_MA1632.1
7	0100	11	0.11945469408302516	1.620033664855459	ATF2_MA1632.1
7	0101	1	0.7258961403614863	0.47923986979626304	ATF2_MA1632.1
7	0110	2	0.7213863718295523	1.0303424206952834	ATF2_MA1632.1
7	0111	2	0.7769516408507725	0.5920094947169425	ATF2_MA1632.1
7	1000	19	2.146750592875112e-5	3.2547559312181256	ATF2_MA1632.1
7	1001	5	0.053256469092341746	2.561846353598944	ATF2_MA1632.1
7	1010	3	0.49965173148166436	1.3243872752267902	ATF2_MA1632.1
7	1011	4	0.3637987145268111	1.4531970598015107	ATF2_MA1632.1
7	1100	12	0.01412564668791929	2.2442695244835513	ATF2_MA1632.1
7	1101	8	0.15124236833295787	1.7315513559640139	ATF2_MA1632.1
7	1110	12	0.011869566246602358	2.367979357017995	ATF2_MA1632.1
7	1111	97	6.111012033120448e-5	1.6328481558946215	ATF2_MA1632.1
0	0000	7442	5.117724695915378e-17	1.6974214229188314	ATF3_MA0605.2
0	0001	90	0.3160622600500848	0.7467614840910658	ATF3_MA0605.2
0	0010	108	0.22425984409944622	0.7274306924252569	ATF3_MA0605.2
0	0011	74	0.10328343516786191	0.6131084809000915	ATF3_MA0605.2
0	0100	201	0.7341988802323787	0.944227557493787	ATF3_MA0605.2
0	0101	45	0.23923122112620396	0.6068352062778934	ATF3_MA0605.2
0	0110	53	0.011498569431687648	0.4382744309182522	ATF3_MA0605.2
0	0111	84	1	1.0096167631302433	ATF3_MA0605.2
0	1000	146	0.013575692440096388	0.5792728953458414	ATF3_MA0605.2
0	1001	50	0.49963177347853927	0.7715771475258951	ATF3_MA0605.2
0	1010	60	0.8327753390222736	1.299568885618104	ATF3_MA0605.2
0	1011	67	0.5579499946108649	0.804038626452095	ATF3_MA0605.2
0	1100	143	0.08533085884116359	0.6681678914648617	ATF3_MA0605.2
0	1101	156	0.1269439494633164	0.6987760264943244	ATF3_MA0605.2
0	1110	147	0.027060860339938257	0.606255052169731	ATF3_MA0605.2
0	1111	1997	1.64403167487054e-8	0.6599334458848829	ATF3_MA0605.2
1	0000	191	5.200059262573532e-4	0.669509508024226	ATF3_MA0605.2
1	0001	6	0.06219843514897555	2.2306926811079917	ATF3_MA0605.2
1	0010	3	1	0.8841021983803239	ATF3_MA0605.2
1	0011	6	0.03128669315105729	2.6747029346931175	ATF3_MA0605.2
1	0100	5	0.835824571158417	0.8122451452914257	ATF3_MA0605.2
1	0101	4	0.0558645029093584	2.93754124869261	ATF3_MA0605.2
1	0110	4	0.10520850327120686	2.319144765921105	ATF3_MA0605.2
1	0111	1	0.5228425407484564	0.38620546869222977	ATF3_MA0605.2
1	1000	4	1	0.8430957870339577	ATF3_MA0605.2
1	1001	2	0.669020230177205	1.3000215297953504	ATF3_MA0605.2
1	1010	1	1	0.5564982782292208	ATF3_MA0605.2
1	1011	2	1	0.9646852709382854	ATF3_MA0605.2
1	1100	12	0.0019613761606624472	2.8491507979602138	ATF3_MA0605.2
1	1101	12	0.003821593211136823	2.6086202749341667	ATF3_MA0605.2
1	1110	7	0.24152689982660958	1.5164031817877517	ATF3_MA0605.2
1	1111	68	0.4334447928270182	1.113077890303123	ATF3_MA0605.2
2	0000	185	7.304640721058531e-5	0.6336052914954119	ATF3_MA0605.2
2	0010	6	0.15205550336008436	1.8481491757539297	ATF3_MA0605.2
2	0011	2	1	0.847069084123911	ATF3_MA0605.2
2	0100	8	0.4003996798418198	1.3432249521344193	ATF3_MA0605.2
2	0101	4	0.05435346633886142	2.965749575329024	ATF3_MA0605.2
2	0110	4	0.10260169805578125	2.3414133730122533	ATF3_MA0605.2
2	0111	4	0.32051479344701767	1.627400941738912	ATF3_MA0605.2
2	1000	6	0.4748177105282214	1.3003620342867452	ATF3_MA0605.2
2	1001	1	1	0.6424891381640515	ATF3_MA0605.2
2	1010	1	1	0.5617955377543592	ATF3_MA0605.2
2	1011	2	1	0.9738954920972076	ATF3_MA0605.2
2	1100	4	1	0.8885120481725417	ATF3_MA0605.2
2	1101	3	0.638294748162768	0.6072386407959665	ATF3_MA0605.2
2	1110	8	0.1467195229258661	1.7661442247162202	ATF3_MA0605.2
2	1111	87	5.677079297828944e-4	1.572656703787087	ATF3_MA0605.2
3	0000	78	0.026276163555310247	0.6735237532617745	ATF3_MA0605.2
3	0001	2	0.3184773029818807	1.770513447794084	ATF3_MA0605.2
3	0010	1	1	0.7201705867984964	ATF3_MA0605.2
3	0011	2	0.2525022375753407	2.1065890334945903	ATF3_MA0605.2
3	0111	2	0.27729769008921784	1.9667120482831133	ATF3_MA0605.2
3	1000	3	0.4451341473185896	1.5805948666738874	ATF3_MA0605.2
3	1001	1	0.472467987108886	1.590663534381364	ATF3_MA0605.2
3	1011	1	0.5740391138661952	1.185844425893572	ATF3_MA0605.2
3	1100	2	0.7082757843340469	1.084608732245848	ATF3_MA0605.2
3	1101	5	0.050618057741319084	2.597381688539091	ATF3_MA0605.2
3	1110	1	1	0.5128721157842463	ATF3_MA0605.2
3	1111	36	0.026463735479685505	1.567494881111911	ATF3_MA0605.2
4	0000	13	0.015678281357146953	0.39377617008816806	ATF3_MA0605.2
4	0001	1	0.22080198299690293	4.16828965948132	ATF3_MA0605.2
4	0010	1	0.2596420286879335	3.4505253449549236	ATF3_MA0605.2
4	0011	2	0.018472246156747005	10.382580085292227	ATF3_MA0605.2
4	0100	4	0.0019235791892462687	8.569180827569744	ATF3_MA0605.2
4	1000	1	0.34313700507002604	2.4576080348842453	ATF3_MA0605.2
4	1001	1	0.1287288153423792	7.6192200108696415	ATF3_MA0605.2
4	1010	1	0.14546271269722033	6.66267753559029	ATF3_MA0605.2
4	1100	1	0.3317918189606596	2.5632232903042014	ATF3_MA0605.2
4	1111	4	0.6370121490710986	0.6783476834757455	ATF3_MA0605.2
5	0000	13	0.2943746849965442	2.1068232434916	ATF3_MA0605.2
5	0110	1	0.08425613074059606	12.25273996079719	ATF3_MA0605.2
5	1111	2	0.7517183538520271	0.605830622863333	ATF3_MA0605.2
6	0000	44	0.3743996315971843	0.790585541725182	ATF3_MA0605.2
6	0100	1	1	0.7523533996053462	ATF3_MA0605.2
6	0110	1	0.32394499379152447	2.6154483624684532	ATF3_MA0605.2
6	1001	1	0.2867831807742608	3.037944936610936	ATF3_MA0605.2
6	1100	1	0.627968701535273	1.0218222017995902	ATF3_MA0605.2
6	1110	2	0.27178138504067717	1.999328777703466	ATF3_MA0605.2
6	1111	21	0.03259067249783481	1.7891883861531603	ATF3_MA0605.2
7	0000	136	2.7044887163434743e-9	0.47704851999350834	ATF3_MA0605.2
7	0001	4	0.2980418414677235	1.7588215086304475	ATF3_MA0605.2
7	0010	5	0.20738394159993903	1.8328102469235108	ATF3_MA0605.2
7	0011	1	1	0.5011781862921562	ATF3_MA0605.2
7	0100	5	1	0.9873798181035666	ATF3_MA0605.2
7	0110	3	0.18712062393607096	2.0715366905872155	ATF3_MA0605.2
7	0111	2	1	0.9503498269007669	ATF3_MA0605.2
7	1000	13	1.511036548126823e-4	3.640531720330201	ATF3_MA0605.2
7	1001	1	1	0.7716272596120487	ATF3_MA0605.2
7	1010	2	0.659337784647386	1.3759512540892043	ATF3_MA0605.2
7	1011	4	0.09292477278624034	2.423769986119295	ATF3_MA0605.2
7	1100	3	1	0.79388686952808	ATF3_MA0605.2
7	1101	4	1	0.9828711307094243	ATF3_MA0605.2
7	1110	8	0.0613672968998975	2.130389899581011	ATF3_MA0605.2
7	1111	81	1.563331072679689e-5	1.828498745180629	ATF3_MA0605.2
0	0000	11321	6.910405908431884e-14	1.5163157934262328	ATF4_MA0833.2
0	0001	153	0.4574952040222876	0.8538433679359196	ATF4_MA0833.2
0	0010	192	0.012085135962582072	0.6212752897047458	ATF4_MA0833.2
0	0011	122	0.6749643039345066	0.8943248494437184	ATF4_MA0833.2
0	0100	166	1	1.0259814694599225	ATF4_MA0833.2
0	0101	49	0.012132819666543001	0.44069517323737767	ATF4_MA0833.2
0	0110	61	0.05599424567902074	0.5490513709447266	ATF4_MA0833.2
0	0111	125	0.5812490100057168	0.8620812497700897	ATF4_MA0833.2
0	1000	273	0.007595040537857755	0.6476515497058348	ATF4_MA0833.2
0	1001	68	0.4601470104754142	0.7973991471080272	ATF4_MA0833.2
0	1010	94	0.01327469045371071	0.5224893679273958	ATF4_MA0833.2
0	1011	106	0.45795202785106803	0.8284077818449644	ATF4_MA0833.2
0	1100	151	0.03591865233825607	0.6293868551988875	ATF4_MA0833.2
0	1101	143	0.005701371019263219	0.5553618876399335	ATF4_MA0833.2
0	1110	141	0.15732799069136705	0.7170485514086398	ATF4_MA0833.2
0	1111	1750	3.538303517792335e-4	0.7692455374911936	ATF4_MA0833.2
1	0000	346	0.0023316805526664994	0.7359602177711921	ATF4_MA0833.2
1	0001	8	0.2561055189237048	1.5638936001005304	ATF4_MA0833.2
1	0010	12	0.050666062872354534	1.8118173727323883	ATF4_MA0833.2
1	0011	5	0.6121719132155272	1.2151171834279548	ATF4_MA0833.2
1	0100	5	1	0.8952224614035773	ATF4_MA0833.2
1	0101	3	0.4360258263808185	1.6444012147122433	ATF4_MA0833.2
1	0110	3	0.4888442954147693	1.3654717202469604	ATF4_MA0833.2
1	0111	5	0.6201806235176448	1.1793477516014883	ATF4_MA0833.2
1	1000	14	0.1829656463507076	1.479961462308649	ATF4_MA0833.2
1	1001	6	0.029833615856555556	2.70885995815756	ATF4_MA0833.2
1	1010	2	0.5882448207072397	0.5693633777830045	ATF4_MA0833.2
1	1011	4	0.786035333957326	1.1039152090243356	ATF4_MA0833.2
1	1100	6	0.6616095709628755	1.120467577903364	ATF4_MA0833.2
1	1101	9	0.10957060296285814	1.784673495228591	ATF4_MA0833.2
1	1110	2	0.24741421691286083	0.3959423599419204	ATF4_MA0833.2
1	1111	71	0.1431372445619134	1.2128187499506482	ATF4_MA0833.2
2	0000	338	9.343511974184105e-6	0.6486517145632074	ATF4_MA0833.2
2	0001	4	0.8228330809288001	0.744890098287894	ATF4_MA0833.2
2	0010	12	0.07575527540740855	1.7818263049449572	ATF4_MA0833.2
2	0011	2	0.44928645816289403	0.4647153207446479	ATF4_MA0833.2
2	0100	5	1	0.8805722861879199	ATF4_MA0833.2
2	0101	4	0.12088112451681063	2.1984367793800295	ATF4_MA0833.2
2	0110	6	0.02542489917582718	2.821990037765782	ATF4_MA0833.2
2	0111	4	1	0.9194474395977164	ATF4_MA0833.2
2	1000	12	0.4156460978378103	1.2342511857155753	ATF4_MA0833.2
2	1001	2	1	0.8346904506641499	ATF4_MA0833.2
2	1010	6	0.16810832185429692	1.7561343667926157	ATF4_MA0833.2
2	1011	6	0.18877832639458794	1.6638893167800723	ATF4_MA0833.2
2	1100	5	1	0.9112775383032513	ATF4_MA0833.2
2	1101	6	0.6562308165340939	1.1421185002218739	ATF4_MA0833.2
2	1110	11	0.018082866576214364	2.3102705958317937	ATF4_MA0833.2
2	1111	86	0.0011094049009972488	1.505733948047441	ATF4_MA0833.2
3	0000	141	0.042228294767639646	0.730528583269873	ATF4_MA0833.2
3	0001	1	0.7277360890925265	0.4615354183884238	ATF4_MA0833.2
3	0010	8	0.0073365571987255235	2.9974891981951965	ATF4_MA0833.2
3	0011	3	0.241259547890371	1.79589429827482	ATF4_MA0833.2
3	0100	1	0.7313429201761901	0.4336504147400312	ATF4_MA0833.2
3	0101	2	0.1771454512710958	2.6927538792314034	ATF4_MA0833.2
3	0110	3	0.06301818666838697	3.4278973559545394	ATF4_MA0833.2
3	0111	2	0.6946615444036006	1.1485457286499763	ATF4_MA0833.2
3	1000	3	0.9999999999999999	0.7515235358579112	ATF4_MA0833.2
3	1010	6	0.0029837071978865873	4.522461496157816	ATF4_MA0833.2
3	1011	1	0.9999999999999999	0.6675376301360151	ATF4_MA0833.2
3	1100	3	0.4861777191271074	1.3741316558267958	ATF4_MA0833.2
3	1101	3	0.4745001720181533	1.4231450392308345	ATF4_MA0833.2
3	1110	2	1	0.9912429943713839	ATF4_MA0833.2
3	1111	26	0.7462922019752243	1.0611101377775962	ATF4_MA0833.2
4	0000	29	0.16501537750447431	0.6429136760578805	ATF4_MA0833.2
4	0101	1	0.15143118585608686	6.311712401958715	ATF4_MA0833.2
4	1000	2	0.20869414737240696	2.4255703526559476	ATF4_MA0833.2
4	1100	3	0.011685564774702006	6.834637148257345	ATF4_MA0833.2
4	1111	9	0.10049862133813897	1.880879228256634	ATF4_MA0833.2
5	0000	15	0.14276326148054916	4.998976480956371	ATF4_MA0833.2
5	1101	1	0.15382598833611633	6.384771329365053	ATF4_MA0833.2
6	0000	75	0.14837738555814348	0.7328832394368162	ATF4_MA0833.2
6	0001	4	0.027399064697625403	3.671810211639365	ATF4_MA0833.2
6	0010	1	1	0.6661087260722236	ATF4_MA0833.2
6	0011	2	0.2281730848036125	2.2566968906571585	ATF4_MA0833.2
6	0100	1	1	0.8239317519806538	ATF4_MA0833.2
6	0101	1	0.3347396942620423	2.503591441439035	ATF4_MA0833.2
6	0111	1	0.6077063365014247	1.0779956621194333	ATF4_MA0833.2
6	1000	2	1	0.9484258032218772	ATF4_MA0833.2
6	1010	2	0.1735076704471013	2.719661545737981	ATF4_MA0833.2
6	1100	1	1	0.8520154298397683	ATF4_MA0833.2
6	1101	4	0.02690056194534698	3.6937221579357487	ATF4_MA0833.2
6	1110	1	1	0.9312694530598707	ATF4_MA0833.2
6	1111	14	0.7677592017697757	1.076311694060939	ATF4_MA0833.2
7	0000	238	1.0562919966399348e-5	0.6068345172048705	ATF4_MA0833.2
7	0001	4	0.794786763459005	1.0454886994408625	ATF4_MA0833.2
7	0010	3	0.4952840444952063	0.5888038687469559	ATF4_MA0833.2
7	0011	4	0.5504841785855951	1.3292758522391601	ATF4_MA0833.2
7	0100	7	0.1308965231700293	1.7609520806354326	ATF4_MA0833.2
7	0101	2	0.3977667216968617	1.4829397620187132	ATF4_MA0833.2
7	0110	1	1	0.6073194715581716	ATF4_MA0833.2
7	0111	5	0.2458856067568177	1.6293564456651493	ATF4_MA0833.2
7	1000	16	0.0028826780466255472	2.382215633364124	ATF4_MA0833.2
7	1001	2	0.6905459915652606	1.1696332563690184	ATF4_MA0833.2
7	1010	5	0.11025466776426782	2.0325861811432318	ATF4_MA0833.2
7	1011	4	0.34390477666687624	1.5239731269929009	ATF4_MA0833.2
7	1100	10	0.006407405297014402	2.6731214000396712	ATF4_MA0833.2
7	1101	7	0.10922646403343435	1.8896732193065404	ATF4_MA0833.2
7	1110	7	0.09650556452291238	1.9990701657933683	ATF4_MA0833.2
7	1111	52	0.2232231541629212	1.2104773203141215	ATF4_MA0833.2
0	0000	8338	1.505782157618243e-13	1.5824235777787727	ATF6_MA1466.1
0	0001	116	0.461795133333937	1.3265702355896254	ATF6_MA1466.1
0	0010	144	0.2996032043519444	0.7794998802524922	ATF6_MA1466.1
0	0011	80	0.7274865411098577	0.9120496888099179	ATF6_MA1466.1
0	0100	171	0.5507084962210019	0.8850098332285674	ATF6_MA1466.1
0	0101	42	1	1.1985716827689539	ATF6_MA1466.1
0	0110	70	1	1.141660543323036	ATF6_MA1466.1
0	0111	83	0.8631561734624673	0.9464544512282448	ATF6_MA1466.1
0	1000	165	0.1841263686098505	0.749330299560502	ATF6_MA1466.1
0	1001	42	0.629739272418771	0.7978259897211952	ATF6_MA1466.1
0	1010	57	0.00937170245073325	0.43070734039720665	ATF6_MA1466.1
0	1011	78	0.002249593569926197	0.44114614840802735	ATF6_MA1466.1
0	1100	109	0.013000161698863914	0.5362756177333999	ATF6_MA1466.1
0	1101	116	8.868790489861367e-5	0.42106212902111284	ATF6_MA1466.1
0	1110	133	1	1.011632369641143	ATF6_MA1466.1
0	1111	1713	5.380209274489909e-7	0.6847891683311074	ATF6_MA1466.1
1	0000	221	0.8977952624991584	1.0239547236901108	ATF6_MA1466.1
1	0001	5	0.2316387444168769	1.6935688602290633	ATF6_MA1466.1
1	0010	1	0.19296738224275325	0.24579662427439314	ATF6_MA1466.1
1	0011	4	0.1697838673599516	1.9053270371824365	ATF6_MA1466.1
1	0100	8	0.14514319464680103	1.7808317068229604	ATF6_MA1466.1
1	0101	2	0.30248723741205563	1.8561035532521137	ATF6_MA1466.1
1	0110	2	0.707918579377482	1.0862091926533006	ATF6_MA1466.1
1	0111	3	0.4899710172922543	1.3605762351658026	ATF6_MA1466.1
1	1000	1	0.09476313142717228	0.21284694055341233	ATF6_MA1466.1
1	1010	1	1	0.5720337779174081	ATF6_MA1466.1
1	1011	1	0.733262601844131	0.41783249377048975	ATF6_MA1466.1
1	1100	4	0.5610811810962039	1.275839740112107	ATF6_MA1466.1
1	1101	5	0.4061529147960444	1.4406634424535087	ATF6_MA1466.1
1	1110	2	0.5890883867894177	0.5548119801129253	ATF6_MA1466.1
1	1111	46	0.8731364686709358	0.9627362378016979	ATF6_MA1466.1
2	0000	247	3.792531808663764e-14	0.47187644919055266	ATF6_MA1466.1
2	0001	3	0.8046718574441465	0.6698666141481754	ATF6_MA1466.1
2	0010	11	0.04954740664654608	1.9924815279480947	ATF6_MA1466.1
2	0011	2	0.7722504371105433	0.6245809126567873	ATF6_MA1466.1
2	0100	5	0.6908834091314001	0.7298302760869027	ATF6_MA1466.1
2	0101	2	0.675881671362544	1.2535994451093773	ATF6_MA1466.1
2	0110	2	0.9999999999999999	0.7336161264277387	ATF6_MA1466.1
2	0111	3	1	0.9179485006355625	ATF6_MA1466.1
2	1000	10	0.16590318269080798	1.5428822299165077	ATF6_MA1466.1
2	1001	2	0.6850955431856063	1.1989049951224975	ATF6_MA1466.1
2	1010	11	3.774686772751745e-5	5.067981835279021	ATF6_MA1466.1
2	1011	11	6.190160678197734e-4	3.5459574810472136	ATF6_MA1466.1
2	1100	5	0.8096566334535021	1.085769863731503	ATF6_MA1466.1
2	1101	16	5.644478046913894e-5	3.452671512942589	ATF6_MA1466.1
2	1110	7	0.36649833117241676	1.3737683621288292	ATF6_MA1466.1
2	1111	110	3.547307559376181e-7	1.8233980463246067	ATF6_MA1466.1
3	0000	96	4.227155270806943e-4	0.55939526359863	ATF6_MA1466.1
3	0010	5	0.060390964296874135	2.4604205883683177	ATF6_MA1466.1
3	0011	3	0.10792271031058445	2.6965372422421594	ATF6_MA1466.1
3	0100	6	0.037429003144193	2.536710285718902	ATF6_MA1466.1
3	0111	2	0.3335659346640637	1.707634154425417	ATF6_MA1466.1
3	1000	4	0.3104895777842336	1.679082087244622	ATF6_MA1466.1
3	1010	1	0.6046494576891918	1.0893647695951496	ATF6_MA1466.1
3	1011	2	0.3568045328233677	1.6180481199007608	ATF6_MA1466.1
3	1100	4	0.08878691678254728	2.451262129526771	ATF6_MA1466.1
3	1101	3	0.4392295706602733	1.6219123598116116	ATF6_MA1466.1
3	1111	37	0.015973597681552754	1.6106953888845283	ATF6_MA1466.1
4	0000	23	0.3530163489823135	0.6956295895191074	ATF6_MA1466.1
4	0011	1	0.22515263675313588	4.056336584181441	ATF6_MA1466.1
4	0100	2	0.10261556128903783	3.8603405576354377	ATF6_MA1466.1
4	1000	1	0.4176350002152778	1.8954308303353131	ATF6_MA1466.1
4	1001	1	0.12700252338811985	7.704991584366289	ATF6_MA1466.1
4	1100	1	0.3125404347775215	2.746954666122595	ATF6_MA1466.1
4	1111	7	0.4896681029556391	1.3157478479028415	ATF6_MA1466.1
5	0000	19	0.3537368903214493	1.8713513620916915	ATF6_MA1466.1
5	1101	1	0.23406192375556964	3.9203860352586695	ATF6_MA1466.1
5	1111	3	1	0.8167043939109878	ATF6_MA1466.1
6	0000	40	0.07277188806940672	0.6281641583056172	ATF6_MA1466.1
6	0001	1	0.47610636882380564	1.5716548201877214	ATF6_MA1466.1
6	0010	1	0.5716751973394708	1.1942443017033746	ATF6_MA1466.1
6	0110	2	0.05854653983098279	5.342452622191961	ATF6_MA1466.1
6	1000	1	0.623677759058453	1.034236916633192	ATF6_MA1466.1
6	1001	1	0.21769881340339695	4.2050947259268945	ATF6_MA1466.1
6	1010	1	0.30831306427290506	2.7786216084696433	ATF6_MA1466.1
6	1011	3	0.013596351111818332	6.417058438423251	ATF6_MA1466.1
6	1101	1	0.5299136662871182	1.3433908532033039	ATF6_MA1466.1
6	1110	1	0.5323354473516608	1.334146720125965	ATF6_MA1466.1
6	1111	13	0.30379795860941766	1.3639672605657505	ATF6_MA1466.1
7	0000	175	0.027675898033035957	0.7438191046019794	ATF6_MA1466.1
7	0001	1	0.526291301039043	0.3721088889214876	ATF6_MA1466.1
7	0010	3	1	0.8652584993664421	ATF6_MA1466.1
7	0100	1	0.19578166110194273	0.24094842556159748	ATF6_MA1466.1
7	0110	1	1	0.6144321584629532	ATF6_MA1466.1
7	0111	2	0.7217488928579854	1.0289102269518988	ATF6_MA1466.1
7	1000	8	0.06394084915448336	2.089844044127149	ATF6_MA1466.1
7	1001	2	0.265729892508787	2.0426590399447697	ATF6_MA1466.1
7	1010	1	1	0.6579646799936022	ATF6_MA1466.1
7	1011	3	0.4619777835640538	1.483406936020094	ATF6_MA1466.1
7	1100	9	0.0018124008638183806	3.508671582648252	ATF6_MA1466.1
7	1101	5	0.238745465783655	1.660345644103636	ATF6_MA1466.1
7	1110	5	0.24146335679044736	1.6486014605966623	ATF6_MA1466.1
7	1111	51	0.1045922690589061	1.2935021344711806	ATF6_MA1466.1
0	0000	7196	3.857429769907639e-10	1.4781594021158646	ATF7_MA0834.1
0	0001	89	0.14123581845787594	0.6638030222245471	ATF7_MA0834.1
0	0010	116	0.8834191345876531	1.086898710526091	ATF7_MA0834.1
0	0011	63	0.03355659250799573	0.5026476174346237	ATF7_MA0834.1
0	0100	202	0.9111503930651423	0.9863890405217174	ATF7_MA0834.1
0	0101	46	0.25359515448687403	0.644470678800349	ATF7_MA0834.1
0	0110	57	0.026733021596916314	0.48990131165847384	ATF7_MA0834.1
0	0111	86	0.9999999999999999	1.0740700902323377	ATF7_MA0834.1
0	1000	163	0.21996885903247437	0.7593540381303479	ATF7_MA0834.1
0	1001	56	0.6788473872413657	0.8982233155647533	ATF7_MA0834.1
0	1010	62	0.40915356666303737	1.745514392459581	ATF7_MA0834.1
0	1011	75	0.5867502141480171	0.8414632553277063	ATF7_MA0834.1
0	1100	149	0.07433044691112171	0.6649380348305222	ATF7_MA0834.1
0	1101	171	0.23041427814282725	0.7646890771928453	ATF7_MA0834.1
0	1110	149	0.1596663623122786	0.7239724894251102	ATF7_MA0834.1
0	1111	2073	1.3892479430982131e-5	0.7293184700624871	ATF7_MA0834.1
1	0000	207	0.027874843271707025	0.7783936628672344	ATF7_MA0834.1
1	0001	6	0.12621088060015606	2.092707568664502	ATF7_MA0834.1
1	0010	1	0.27593600499535564	0.2645790742063539	ATF7_MA0834.1
1	0011	6	0.0229547282506421	2.8950995875578682	ATF7_MA0834.1
1	0100	5	0.6891716811179863	0.7664192000939558	ATF7_MA0834.1
1	0101	4	0.06865419568314102	2.7293957912520024	ATF7_MA0834.1
1	0110	3	0.4549870872008629	1.52110685285967	ATF7_MA0834.1
1	0111	2	1	0.726846411755327	ATF7_MA0834.1
1	1000	4	0.8231599527437216	0.737315787491287	ATF7_MA0834.1
1	1001	2	0.7023878109409967	1.1111855572121725	ATF7_MA0834.1
1	1010	1	1	0.5197220863301243	ATF7_MA0834.1
1	1011	3	0.7369274399628659	1.2412930535495017	ATF7_MA0834.1
1	1100	12	0.004370649222964947	2.5634125189483474	ATF7_MA0834.1
1	1101	11	0.02899101884493099	2.0473725426376213	ATF7_MA0834.1
1	1110	6	0.6404525571557325	1.2282470437651394	ATF7_MA0834.1
1	1111	70	0.7834632116501631	1.0382334911692113	ATF7_MA0834.1
2	0000	194	7.207597507654313e-4	0.6814764429008271	ATF7_MA0834.1
2	0010	4	0.785522943067193	1.1071632792279007	ATF7_MA0834.1
2	0011	3	0.48187179148661496	1.393274264740093	ATF7_MA0834.1
2	0100	8	0.5382438482337055	1.270244135407421	ATF7_MA0834.1
2	0101	4	0.06634862563180396	2.7630584957948217	ATF7_MA0834.1
2	0110	5	0.048128564995131934	2.6611834957568923	ATF7_MA0834.1
2	0111	4	0.34737643329327195	1.5129111974926277	ATF7_MA0834.1
2	1000	6	0.6567413280699088	1.138903759959694	ATF7_MA0834.1
2	1001	2	0.6994964248425237	1.1247624187100196	ATF7_MA0834.1
2	1011	2	1	0.8250801854634665	ATF7_MA0834.1
2	1100	5	0.8197289107296418	1.0145105446285767	ATF7_MA0834.1
2	1101	2	0.1858461506962117	0.34961729829472693	ATF7_MA0834.1
2	1110	9	0.06304554897809661	1.917165325078902	ATF7_MA0834.1
2	1111	91	0.0014420022661390227	1.5034111021693428	ATF7_MA0834.1
3	0000	88	0.3719715972734807	0.8538192307138138	ATF7_MA0834.1
3	0001	3	0.12441804597870547	2.5220685653782935	ATF7_MA0834.1
3	0010	1	1	0.6576675791537646	ATF7_MA0834.1
3	0011	2	0.23000528203212497	2.2530015400122965	ATF7_MA0834.1
3	0111	2	0.3086603197785488	1.8141218459593502	ATF7_MA0834.1
3	1000	2	1	0.9049264070093203	ATF7_MA0834.1
3	1001	1	0.527175198435032	1.3545663343911831	ATF7_MA0834.1
3	1011	1	1	0.9979364617148383	ATF7_MA0834.1
3	1100	3	0.46243964518421865	1.4808403220879138	ATF7_MA0834.1
3	1101	5	0.08215120230670316	2.238079838711261	ATF7_MA0834.1
3	1111	33	0.2879869814772161	1.2391881791604207	ATF7_MA0834.1
4	0000	15	0.11731240486830631	0.5511527223455783	ATF7_MA0834.1
4	0001	1	0.22396189313594209	4.100557655587214	ATF7_MA0834.1
4	0010	1	0.2682981847359262	3.3190896021874265	ATF7_MA0834.1
4	0011	2	0.01484233461120859	11.700900742826445	ATF7_MA0834.1
4	0100	4	0.0020012420391883304	8.474022584973245	ATF7_MA0834.1
4	1001	1	0.142153525285836	6.8334767006875525	ATF7_MA0834.1
4	1010	1	0.14841147836102092	6.517371832867911	ATF7_MA0834.1
4	1100	1	0.3465384516394474	2.427426794150845	ATF7_MA0834.1
4	1111	3	0.24869174730027396	0.4660532511576502	ATF7_MA0834.1
5	0000	15	0.8180957007166451	1.2885674826251476	ATF7_MA0834.1
5	0001	1	0.1676864545893282	5.743864939621136	ATF7_MA0834.1
5	0110	1	0.11605809023347007	8.597004291574178	ATF7_MA0834.1
5	1101	1	0.2933797339480851	3.010994816417599	ATF7_MA0834.1
5	1111	3	0.783749721348407	0.673729289206454	ATF7_MA0834.1
6	0000	41	0.6022391331024118	0.8795249592039391	ATF7_MA0834.1
6	0100	1	1	0.8141865450889675	ATF7_MA0834.1
6	0110	1	0.31787876805738124	2.6777790341292933	ATF7_MA0834.1
6	1001	1	0.2912069010951153	2.9818066472087676	ATF7_MA0834.1
6	1100	1	0.615224309906009	1.058758326169971	ATF7_MA0834.1
6	1110	2	0.23997550302865103	2.1895923532638792	ATF7_MA0834.1
6	1111	18	0.11850883922152824	1.5531700301869311	ATF7_MA0834.1
7	0000	138	3.405888013593569e-7	0.5304203594382336	ATF7_MA0834.1
7	0001	4	0.3003311636894655	1.7428981439627684	ATF7_MA0834.1
7	0010	5	0.21640546190833312	1.7743911940481663	ATF7_MA0834.1
7	0011	1	1	0.5681568802940206	ATF7_MA0834.1
7	0100	5	1	0.9837920586269804	ATF7_MA0834.1
7	0110	3	0.20992996902845523	1.9492089428179957	ATF7_MA0834.1
7	0111	1	0.726825149571761	0.4586543404467376	ATF7_MA0834.1
7	1000	12	0.0011014440547932722	3.0602055263595345	ATF7_MA0834.1
7	1010	2	0.66175822088705	1.3557184413030303	ATF7_MA0834.1
7	1011	4	0.1256860866095982	2.155198421951733	ATF7_MA0834.1
7	1100	3	1	0.7569627559240582	ATF7_MA0834.1
7	1101	6	0.4589341731054138	1.375657265414439	ATF7_MA0834.1
7	1110	6	0.2899086647047869	1.5778075593683425	ATF7_MA0834.1
7	1111	80	1.023378622126015e-4	1.727490135434209	ATF7_MA0834.1
0	0000	6317	0.017357998854970486	1.2222086901822156	Atoh1_MA0461.2
0	0001	88	0.3033078596743762	1.696329082992322	Atoh1_MA0461.2
0	0010	98	1	1.0260864893806374	Atoh1_MA0461.2
0	0011	71	0.20490531632618447	0.6783824127277827	Atoh1_MA0461.2
0	0100	85	0.24159194361829592	0.6958177167265732	Atoh1_MA0461.2
0	0101	30	0.40209361017779766	0.6896838352641707	Atoh1_MA0461.2
0	0110	41	0.01883379461283798	Inf	Atoh1_MA0461.2
0	0111	92	0.055931066481752334	0.5836874231937772	Atoh1_MA0461.2
0	1000	73	0.0028347643588500218	0.43726779433498936	Atoh1_MA0461.2
0	1001	23	0.029924540284537393	0.3765567154066064	Atoh1_MA0461.2
0	1010	22	0.9999999999999999	1.26717479031351	Atoh1_MA0461.2
0	1011	32	0.2782847990861144	0.6125431763856821	Atoh1_MA0461.2
0	1100	49	0.5125385698347285	0.8047731934662767	Atoh1_MA0461.2
0	1101	87	0.867158168668538	1.1142468484566361	Atoh1_MA0461.2
0	1110	55	0.8328772103461839	0.9040149577273953	Atoh1_MA0461.2
0	1111	758	0.5533372640720275	0.9319050090113193	Atoh1_MA0461.2
1	0000	247	0.07017109472318903	0.783776789100326	Atoh1_MA0461.2
1	0001	4	0.7797591314835586	1.1542998224131082	Atoh1_MA0461.2
1	0010	4	1	0.987655688109447	Atoh1_MA0461.2
1	0011	3	1.0000000000000002	0.97211839690028	Atoh1_MA0461.2
1	0100	8	0.03050368923067868	2.311078206436544	Atoh1_MA0461.2
1	0101	3	0.13935729283761256	2.4437237245279135	Atoh1_MA0461.2
1	0111	8	0.06689357682773014	2.059206134183658	Atoh1_MA0461.2
1	1000	5	0.39466232330523493	1.4977050567559014	Atoh1_MA0461.2
1	1001	3	0.09862714944847953	2.897861855365228	Atoh1_MA0461.2
1	1011	3	0.16608426415379926	2.2335829130933584	Atoh1_MA0461.2
1	1100	1	0.7239766714175228	0.4698648340937915	Atoh1_MA0461.2
1	1101	5	0.40770304988046635	1.4312046124918234	Atoh1_MA0461.2
1	1110	1	0.7299401802231158	0.42335015668264664	Atoh1_MA0461.2
1	1111	33	0.7747383356948623	1.0512318003443326	Atoh1_MA0461.2
2	0000	182	0.46191766437928583	0.8882689168446787	Atoh1_MA0461.2
2	0010	3	0.766769537803386	1.0359555514110914	Atoh1_MA0461.2
2	0011	3	0.4859937535083261	1.3767555987562718	Atoh1_MA0461.2
2	0101	1	0.6115629363594506	1.0763900380151037	Atoh1_MA0461.2
2	0111	4	0.5403944558478195	1.387162965500451	Atoh1_MA0461.2
2	1000	5	0.09815112460187482	2.1263690483908095	Atoh1_MA0461.2
2	1001	2	0.18938711872552194	2.6267537045182747	Atoh1_MA0461.2
2	1010	1	0.47691835465028887	1.5931483185762667	Atoh1_MA0461.2
2	1011	1	1	0.9887977402576554	Atoh1_MA0461.2
2	1100	2	0.6613407641111919	1.3580744212934268	Atoh1_MA0461.2
2	1101	1	0.5227095042058411	0.382528493552585	Atoh1_MA0461.2
2	1110	3	0.22789289008028343	1.8713638473620802	Atoh1_MA0461.2
2	1111	27	0.3137005223767328	1.224635049713058	Atoh1_MA0461.2
3	0000	75	0.8987040209919339	0.9729039762032982	Atoh1_MA0461.2
3	0010	3	0.11249399662758032	2.654888367643433	Atoh1_MA0461.2
3	0011	1	0.5941311837267539	1.1229724698650174	Atoh1_MA0461.2
3	0111	3	0.11479178419281208	2.6297894482176933	Atoh1_MA0461.2
3	1011	1	0.33752740570938544	2.5013052880309115	Atoh1_MA0461.2
3	1101	1	1	0.9678646590779605	Atoh1_MA0461.2
3	1111	11	0.4843027121120805	1.2312317080567599	Atoh1_MA0461.2
4	0000	16	1	1.0381671266007042	Atoh1_MA0461.2
4	0100	1	0.2020179969653255	4.678396005371717	Atoh1_MA0461.2
4	1000	1	0.18911488758965592	5.041680009321893	Atoh1_MA0461.2
4	1100	1	0.11956425396090636	8.374261997532509	Atoh1_MA0461.2
4	1111	1	0.7149201902241861	0.49309498034334126	Atoh1_MA0461.2
5	0000	7	0.43989350552541084	0.6051886904977629	Atoh1_MA0461.2
5	0010	1	0.11682533792778342	8.960831054911026	Atoh1_MA0461.2
5	0111	1	0.11783768852621576	8.874798137765596	Atoh1_MA0461.2
5	1111	1	1	1.0422283033809077	Atoh1_MA0461.2
6	0000	36	0.8550452548119244	0.9339237089614743	Atoh1_MA0461.2
6	0100	1	0.4053667204824105	1.9700823334471753	Atoh1_MA0461.2
6	0101	1	0.16731582676547968	5.717891686197404	Atoh1_MA0461.2
6	1001	1	0.14520954635138816	6.706616689948356	Atoh1_MA0461.2
6	1110	1	0.277364077980196	3.1780616980796403	Atoh1_MA0461.2
6	1111	6	0.4465276553574242	1.409752100140199	Atoh1_MA0461.2
7	0000	133	0.1335593001215908	0.7625416188476019	Atoh1_MA0461.2
7	0001	2	0.714601215059905	1.057707649984928	Atoh1_MA0461.2
7	0011	5	0.025811090664830467	3.1772998420272405	Atoh1_MA0461.2
7	0100	4	0.13907783856653075	2.0711375903820697	Atoh1_MA0461.2
7	0111	2	1	0.899315628672265	Atoh1_MA0461.2
7	1000	8	5.116448259137345e-4	4.800436193791519	Atoh1_MA0461.2
7	1001	1	0.4575941093114387	1.6803625108901705	Atoh1_MA0461.2
7	1010	1	0.38689816571004776	2.1201044919102268	Atoh1_MA0461.2
[truncated: 63,581 more rows]
