# Supplementary material for: The genome regulatory landscape of Atlantic salmon liver through smoltification
Source: PLoS One. 2024 Apr 22;19(4):e0302388. doi: 10.1371/journal.pone.0302388 (PMC11034671; doi:10.1371/journal.pone.0302388)
Supplement: S1 File — (ZIP) [file pone.0302388.s013.zip]

Archive with 1 entries (1 files):
- unified_atac_peaks_annotated.tsv
