# Supplementary material for: The genome regulatory landscape of Atlantic salmon liver through smoltification
Source: PLoS One. 2024 Apr 22;19(4):e0302388. doi: 10.1371/journal.pone.0302388 (PMC11034671; doi:10.1371/journal.pone.0302388)
Supplement: S1 File — (ZIP) [file pone.0302388.s013.zip › unified_atac_peaks_annotated.tsv]

PeakID	Chr	Start	End	Strand	Peak Score	Focus Ratio/Region Size	Annotation	Detailed Annotation	Distance to TSS	Nearest PromoterID	Entrez ID	Nearest Unigene	Nearest Refseq	Nearest Ensembl	Gene Name	Gene Alias	Gene Description	Gene Type
Interval_95060	NC_027312.1	96082103	96082249	+	0	NA	exon (100195458, exon 14 of 16)	-exon (100195458, exon 14 of 16)	-15206	106568421	106568421	XM_014138741	NA	NA	NA	NA	NA	protein_coding
Interval_19219	NC_027302.1	10961376	10961502	+	0	NA	Intergenic	Intergenic	-5451	106598815	106598815	XM_014189821	NA	NA	NA	NA	NA	protein_coding
Interval_164325	NC_027325.1	25936093	25936249	+	0	NA	Intergenic	Intergenic	51553	106587492	106587492	XM_014175926	NA	NA	NA	NA	NA	protein_coding
Interval_157511	NC_027323.1	32966129	32966289	+	0	NA	intron (106585777, intron 4 of 5)	-intron (106585777, intron 4 of 5)	11672	106585777	106585777	XM_014172385	NA	NA	NA	NA	NA	protein_coding
Interval_136326	NC_027319.1	18625124	18625391	+	0	NA	intron (106579966, intron 1 of 16)	-intron (106579966, intron 1 of 17)	4655	106579966	106579966	XM_014160432	NA	NA	NA	NA	NA	protein_coding
Interval_14697	NC_027301.1	22549107	22549371	+	0	NA	intron (106581206, intron 22 of 22)	-intron (106581206, intron 23 of 23)	-18998	106581223	106581223	XM_014163147	NA	NA	NA	NA	NA	protein_coding
Interval_180975	NW_012348362.1	2924	3255	+	0	NA	NA	NA	NA	NA	NA	NA	NA	NA	NA	NA	NA	NA
Interval_128163	NC_027317.1	58766078	58766280	+	0	NA	Intergenic	Intergenic	-81158	106577826	106577826	XM_014156187	NA	NA	NA	NA	NA	protein_coding
Interval_161089	NC_027324.1	34170285	34170537	+	0	NA	intron (106586651, intron 6 of 8)	-intron (106586651, intron 6 of 8)	-36748	trnat-ugu_126	trnat-ugu_126	trnat-ugu_126	NA	NA	NA	NA	NA	tRNA
Interval_105569	NC_027314.1	29145300	29145444	+	0	NA	Intergenic	Intergenic	-5155	106571343	106571343	XM_014144288	NA	NA	NA	NA	NA	protein_coding
Interval_62494	NC_027308.1	138373205	138373430	+	0	NA	intron (106613368, intron 10 of 11)	-intron (106613368, intron 10 of 11)	-1462	106613369	106613369	XM_014215526	NA	NA	NA	NA	NA	protein_coding
Interval_18992	NC_027302.1	8387676	8387848	+	0	NA	intron (106598217, intron 2 of 5)	-intron (106598217, intron 3 of 6)	11243	106598217	106598217	XM_014189283	NA	NA	NA	NA	NA	protein_coding
Interval_142663	NC_027320.1	7575130	7575322	+	0	NA	intron (106581686, intron 2 of 9)	-intron (106581686, intron 2 of 9)	52614	106581686	106581686	XM_014163911	NA	NA	NA	NA	NA	protein_coding
Interval_198424	NW_012470308.1	593	850	+	0	NA	NA	NA	NA	NA	NA	NA	NA	NA	NA	NA	NA	NA
Interval_75770	NC_027310.1	49430624	49430714	+	0	NA	Intergenic	Intergenic	14467	106562903	106562903	XM_014127978	NA	NA	NA	NA	NA	protein_coding
Interval_99314	NC_027313.1	42212859	42213008	+	0	NA	promoter-TSS (106569634)	-promoter-TSS (106569634)	-124	106569634	106569634	XM_014141188	NA	NA	NA	NA	NA	protein_coding
Interval_49108	NC_027306.1	49439351	49439461	+	0	NA	Intergenic	Intergenic	-38018	106609616	106609616	XM_014208573	NA	NA	NA	NA	NA	protein_coding
Interval_147353	NC_027321.1	14985662	14986033	+	0	NA	Intergenic	Intergenic	12954	106582864	106582864	XM_014166427	NA	NA	NA	NA	NA	protein_coding
Interval_198176	NW_012462374.1	1129	1242	+	0	NA	NA	NA	NA	NA	NA	NA	NA	NA	NA	NA	NA	NA
Interval_28398	NC_027303.1	39650841	39650938	+	0	NA	Intergenic	Intergenic	-32537	106603261	106603261	XM_014196661	NA	NA	NA	NA	NA	protein_coding
Interval_192723	NW_012370128.1	3950	4410	+	0	NA	NA	NA	NA	NA	NA	NA	NA	NA	NA	NA	NA	NA
Interval_61378	NC_027308.1	123694109	123694300	+	0	NA	intron (106613124, intron 9 of 11)	-intron (106613124, intron 9 of 11)	10303	106613125	106613125	XM_014215081	NA	NA	NA	NA	NA	protein_coding
Interval_45016	NC_027306.1	343310	344556	+	0	NA	Intergenic	Intergenic	4864	106608405	106608405	XM_014206326	NA	NA	NA	NA	NA	protein_coding
Interval_165928	NC_027325.1	47047933	47048883	+	0	NA	intron (106588116, intron 1 of 2)	-intron (106588116, intron 1 of 2)	245	106588116	106588116	XR_001324586	NA	NA	NA	NA	NA	lncRNA
Interval_35399	NC_027304.1	50148269	50148652	+	0	NA	TTS (106605106)	-TTS (106605106)	147	106605104	106605104	XM_014200420	NA	NA	NA	NA	NA	protein_coding
Interval_72585	NC_027310.1	7881762	7882176	+	0	NA	intron (106561918, intron 8 of 37)	-intron (106561918, intron 8 of 39)	57536	106561921	106561921	XM_014126317	NA	NA	NA	NA	NA	protein_coding
Interval_7566	NC_027300.1	102365592	102365889	+	0	NA	Intergenic	Intergenic	108415	106613953	106613953	XM_014216813	NA	NA	NA	NA	NA	protein_coding
Interval_45979	NC_027306.1	13415415	13415501	+	0	NA	Intergenic	Intergenic	8032	106608691	106608691	XR_001329565	NA	NA	NA	NA	NA	lncRNA
Interval_170850	NC_027327.1	17817986	17818338	+	0	NA	Intergenic	Intergenic	-15091	106589626	106589626	XM_014179834	NA	NA	NA	NA	NA	protein_coding
Interval_144907	NC_027320.1	40390105	40390254	+	0	NA	intron (106582301, intron 21 of 90)	-intron (106582301, intron 20 of 90)	108598	trnaa-ugc_311	trnaa-ugc_311	trnaa-ugc_311	NA	NA	NA	NA	NA	tRNA
Interval_157811	NC_027323.1	37304725	37305064	+	0	NA	intron (106585809, intron 72 of 78)	-intron (106585809, intron 72 of 90)	-105643	trnaa-ugc_345	trnaa-ugc_345	trnaa-ugc_345	NA	NA	NA	NA	NA	tRNA
Interval_160331	NC_027324.1	24969674	24969795	+	0	NA	intron (106586446, intron 1 of 28)	-intron (106586446, intron 1 of 28)	17874	106586446	106586446	XM_014173740	NA	NA	NA	NA	NA	protein_coding
Interval_91810	NC_027312.1	58021269	58022873	+	0	NA	promoter-TSS (106567549)	-promoter-TSS (106567549)	-107	106567549	106567549	XM_014136993	NA	NA	NA	NA	NA	protein_coding
Interval_56704	NC_027308.1	70331234	70331676	+	0	NA	Intergenic	Intergenic	3972	106611950	106611950	XM_014212652	NA	NA	NA	NA	NA	protein_coding
Interval_130685	NC_027318.1	23515594	23515845	+	0	NA	intron (106578592, intron 1 of 11)	-intron (106578592, intron 1 of 11)	10583	106578592	106578592	XM_014157587	NA	NA	NA	NA	NA	protein_coding
Interval_70597	NC_027309.1	97788727	97789157	+	0	NA	promoter-TSS (106561370)	-promoter-TSS (106561370)	70	106561370	106561370	XM_014125246	NA	NA	NA	NA	NA	protein_coding
Interval_178572	NW_012346511.1	8	662	+	0	NA	NA	NA	NA	NA	NA	NA	NA	NA	NA	NA	NA	NA
Interval_53070	NC_027308.1	22116540	22116691	+	0	NA	exon (106611098, exon 4 of 5)	-exon (106611098, exon 4 of 5)	1103	106611098	106611098	XM_014210966	NA	NA	NA	NA	NA	protein_coding
Interval_40202	NC_027305.1	28522757	28522942	+	0	NA	Intergenic	Intergenic	-39137	106606995	106606995	XR_001329151	NA	NA	NA	NA	NA	lncRNA
Interval_121325	NC_027316.1	33199184	33199380	+	0	NA	intron (106575993, intron 11 of 12)	-intron (106575993, intron 12 of 13)	157497	106575993	106575993	XM_014152782	NA	NA	NA	NA	NA	protein_coding
Interval_107109	NC_027314.1	46647973	46648251	+	0	NA	Intergenic	Intergenic	25793	106571593	106571593	XM_014144839	NA	NA	NA	NA	NA	protein_coding
Interval_196655	NW_012419407.1	1157	1262	+	0	NA	NA	NA	NA	NA	NA	NA	NA	NA	NA	NA	NA	NA
Interval_122153	NC_027316.1	41630933	41631121	+	0	NA	intron (100380451, intron 6 of 8)	-intron (100380451, intron 6 of 8)	-4057	100196275	100196275	NM_001141304	NA	NA	NA	NA	NA	protein_coding
Interval_64033	NC_027309.1	19066355	19067220	+	0	NA	exon (106613746, exon 1 of 11)	-exon (106613746, exon 1 of 11)	166	106613746	106613746	XM_014216319	NA	NA	NA	NA	NA	protein_coding
Interval_48830	NC_027306.1	46149435	46150045	+	0	NA	exon (106609532, exon 1 of 8)	-exon (106609532, exon 1 of 8)	266	106609532	106609532	XM_014208454	NA	NA	NA	NA	NA	protein_coding
Interval_103695	NC_027314.1	140222	140347	+	0	NA	Intergenic	Intergenic	-15063	106570797	106570797	XM_014143334	NA	NA	NA	NA	NA	protein_coding
Interval_34291	NC_027304.1	34016857	34017768	+	0	NA	exon (106604751, exon 1 of 16)	-exon (106604751, exon 1 of 16)	426	106604751	106604751	XM_014199743	NA	NA	NA	NA	NA	protein_coding
Interval_195714	NW_012401513.1	903	1231	+	0	NA	NA	NA	NA	NA	NA	NA	NA	NA	NA	NA	NA	NA
Interval_58441	NC_027308.1	94160878	94161480	+	0	NA	Intergenic	Intergenic	-12395	106612384	106612384	XM_014213467	NA	NA	NA	NA	NA	protein_coding
Interval_61082	NC_027308.1	120434325	120434569	+	0	NA	promoter-TSS (106613099)	-promoter-TSS (106613099)	63	106613099	106613099	XM_014215032	NA	NA	NA	NA	NA	protein_coding
Interval_195800	NW_012402780.1	1109	1461	+	0	NA	NA	NA	NA	NA	NA	NA	NA	NA	NA	NA	NA	NA
Interval_185482	NW_012352093.1	9855	10027	+	0	NA	NA	NA	NA	NA	NA	NA	NA	NA	NA	NA	NA	NA
Interval_76210	NC_027310.1	55376508	55376774	+	0	NA	intron (106563006, intron 12 of 19)	-intron (106563006, intron 12 of 19)	17624	106563006	106563006	XM_014128180	NA	NA	NA	NA	NA	protein_coding
Interval_199273	NW_012500381.1	184	576	+	0	NA	NA	NA	NA	NA	NA	NA	NA	NA	NA	NA	NA	NA
Interval_15667	NC_027301.1	33223920	33224247	+	0	NA	Intergenic	Intergenic	69340	106583768	106583768	XM_014168332	NA	NA	NA	NA	NA	protein_coding
Interval_36728	NC_027304.1	64238839	64239399	+	0	NA	TTS (106605527)	-TTS (106605527)	4662	trnar-ccg_1	trnar-ccg_1	trnar-ccg_1	NA	NA	NA	NA	NA	tRNA
Interval_9149	NC_027300.1	120741156	120741566	+	0	NA	intron (106564592, intron 14 of 15)	-intron (106564592, intron 19 of 20)	29891	106564650	106564650	XM_014130839	NA	NA	NA	NA	NA	protein_coding
Interval_169238	NC_027326.1	39708049	39708237	+	0	NA	intron (106589094, intron 2 of 9)	-intron (106589094, intron 2 of 9)	-8499	106589094	106589094	XM_014178781	NA	NA	NA	NA	NA	protein_coding
Interval_200322	NW_012541810.1	575	712	+	0	NA	NA	NA	NA	NA	NA	NA	NA	NA	NA	NA	NA	NA
Interval_127831	NC_027317.1	55044943	55045364	+	0	NA	intron (106577690, intron 1 of 1)	-intron (106577690, intron 1 of 1)	2685	106577690	106577690	XM_014156016	NA	NA	NA	NA	NA	protein_coding
Interval_9906	NC_027300.1	129120652	129120734	+	0	NA	promoter-TSS (100196318)	-promoter-TSS (100196318)	-349	100196318	100196318	NM_001141347	NA	NA	NA	NA	NA	protein_coding
Interval_188941	NW_012356515.1	7118	7357	+	0	NA	NA	NA	NA	NA	NA	NA	NA	NA	NA	NA	NA	NA
Interval_163530	NC_027325.1	18101146	18101593	+	0	NA	intron (106587208, intron 4 of 8)	-intron (106587208, intron 4 of 9)	44405	106587207	106587207	XM_014175352	NA	NA	NA	NA	NA	protein_coding
Interval_29963	NC_027303.1	58703160	58703415	+	0	NA	intron (106603676, intron 3 of 20)	-intron (106603676, intron 3 of 20)	69873	106603676	106603676	XM_014197643	NA	NA	NA	NA	NA	protein_coding
Interval_82875	NC_027311.1	46285899	46286925	+	0	NA	Intergenic	Intergenic	17158	101448010	101448010	NM_001279016	NA	NA	NA	NA	NA	protein_coding
Interval_44217	NC_027305.1	75491001	75491138	+	0	NA	Intergenic	Intergenic	19437	106608150	106608150	XM_014205911	NA	NA	NA	NA	NA	protein_coding
Interval_105697	NC_027314.1	30231660	30232308	+	0	NA	TTS (106571311)	-TTS (106571311)	3589	106571311	106571311	XM_014144234	NA	NA	NA	NA	NA	protein_coding
Interval_172223	NC_027327.1	37399787	37400807	+	0	NA	Intergenic	Intergenic	-63699	106589976	106589976	XM_014180452	NA	NA	NA	NA	NA	protein_coding
Interval_116600	NC_027315.1	60586055	60586184	+	0	NA	Intergenic	Intergenic	-190047	106574384	106574384	XR_001321533	NA	NA	NA	NA	NA	lncRNA
Interval_138254	NC_027319.1	40667338	40667657	+	0	NA	intron (106580625, intron 1 of 51)	-intron (106580625, intron 1 of 50)	39573	106580625	106580625	XM_014161882	NA	NA	NA	NA	NA	protein_coding
Interval_72565	NC_027310.1	7709542	7709665	+	0	NA	intron (106561914, intron 18 of 19)	-intron (106561914, intron 19 of 20)	13697	106561915	106561915	XM_014126284	NA	NA	NA	NA	NA	protein_coding
Interval_183321	NW_012350152.1	14135	14265	+	0	NA	NA	NA	NA	NA	NA	NA	NA	NA	NA	NA	NA	NA
Interval_168670	NC_027326.1	31929594	31930060	+	0	NA	Intergenic	Intergenic	-10348	106588960	106588960	XM_014178545	NA	NA	NA	NA	NA	protein_coding
Interval_56891	NC_027308.1	72006126	72006338	+	0	NA	intron (106611984, intron 6 of 10)	-intron (106611984, intron 6 of 10)	-130700	106611981	106611981	XM_014212724	NA	NA	NA	NA	NA	protein_coding
Interval_73656	NC_027310.1	20268644	20269182	+	0	NA	promoter-TSS (106562198)	-promoter-TSS (106562198)	-28	106562198	106562198	XM_014126896	NA	NA	NA	NA	NA	protein_coding
Interval_138375	NC_027319.1	42171286	42171495	+	0	NA	intron (100195633, intron 1 of 2)	-intron (100195633, intron 1 of 2)	8979	100195633	100195633	NM_001140662	NA	NA	NA	NA	NA	protein_coding
Interval_75082	NC_027310.1	38504414	38504775	+	0	NA	Intergenic	Intergenic	-37473	106562665	106562665	XM_014127633	NA	NA	NA	NA	NA	protein_coding
Interval_144821	NC_027320.1	38369793	38370034	+	0	NA	Intergenic	Intergenic	-13965	106582203	106582203	XM_014165042	NA	NA	NA	NA	NA	protein_coding
Interval_19053	NC_027302.1	9439280	9439374	+	0	NA	intron (106598404, intron 8 of 16)	-intron (106598404, intron 8 of 17)	80013	106598420	106598420	XM_014189463	NA	NA	NA	NA	NA	protein_coding
Interval_159106	NC_027324.1	10892025	10892296	+	0	NA	Intergenic	Intergenic	-2099	106586156	106586156	XM_014173060	NA	NA	NA	NA	NA	protein_coding
Interval_65638	NC_027309.1	38063877	38064414	+	0	NA	Intergenic	Intergenic	-15476	106560373	106560373	XM_014123235	NA	NA	NA	NA	NA	protein_coding
Interval_85098	NC_027311.1	69366217	69366536	+	0	NA	intron (106565802, intron 1 of 3)	-intron (106565802, intron 1 of 3)	5674	106565802	106565802	XM_014133350	NA	NA	NA	NA	NA	protein_coding
Interval_64452	NC_027309.1	22985797	22986082	+	0	NA	intron (106613851, intron 3 of 9)	-intron (106613851, intron 3 of 11)	-65233	106613853	106613853	XR_001330568	NA	NA	NA	NA	NA	lncRNA
Interval_124953	NC_027317.1	16057353	16057869	+	0	NA	intron (106576978, intron 8 of 13)	-intron (106576978, intron 8 of 14)	11415	106576978	106576978	XM_014154591	NA	NA	NA	NA	NA	protein_coding
Interval_105808	NC_027314.1	31179399	31179827	+	0	NA	intron (106571356, intron 15 of 21)	-intron (106571356, intron 15 of 21)	23248	106571356	106571356	XM_014144346	NA	NA	NA	NA	NA	protein_coding
Interval_87788	NC_027312.1	11277475	11277694	+	0	NA	intron (106566521, intron 2 of 4)	-intron (106566521, intron 1 of 3)	-18428	106566520	106566520	XM_014134617	NA	NA	NA	NA	NA	protein_coding
Interval_13635	NC_027301.1	10646073	10646172	+	0	NA	exon (106576792, exon 2 of 15)	-exon (106576792, exon 2 of 15)	836	106576792	106576792	XM_014154215	NA	NA	NA	NA	NA	protein_coding
Interval_32877	NC_027304.1	15903098	15903719	+	0	NA	Intergenic	Intergenic	40653	106604374	106604374	XM_014198935	NA	NA	NA	NA	NA	protein_coding
Interval_190637	NW_012360311.1	4318	4535	+	0	NA	NA	NA	NA	NA	NA	NA	NA	NA	NA	NA	NA	NA
Interval_125696	NC_027317.1	24679170	24679376	+	0	NA	intron (100380625, intron 1 of 34)	-intron (100380625, intron 1 of 34)	-20867	100380625	100380625	XM_014154854	NA	NA	NA	NA	NA	protein_coding
Interval_59651	NC_027308.1	106177507	106177888	+	0	NA	intron (106612588, intron 1 of 16)	-intron (106612588, intron 1 of 17)	16129	106612588	106612588	XM_014213881	NA	NA	NA	NA	NA	protein_coding
Interval_128959	NC_027317.1	66723342	66723749	+	0	NA	Intergenic	Intergenic	-14372	106578101	106578101	XM_014156694	NA	NA	NA	NA	NA	protein_coding
Interval_172908	NC_027328.1	11059414	11059867	+	0	NA	intron (106590123, intron 1 of 14)	-intron (106590123, intron 2 of 15)	-65733	106590122	106590122	XM_014180724	NA	NA	NA	NA	NA	protein_coding
Interval_76056	NC_027310.1	53042093	53042182	+	0	NA	intron (106562968, intron 2 of 6)	-intron (106562968, intron 2 of 6)	18756	106562968	106562968	XM_014128121	NA	NA	NA	NA	NA	protein_coding
Interval_52568	NC_027308.1	16256007	16256092	+	0	NA	intron (106610798, intron 2 of 2)	-intron (106610798, intron 2 of 2)	16863	106610798	106610798	XR_001329984	NA	NA	NA	NA	NA	lncRNA
Interval_188521	NW_012355823.1	4563	4723	+	0	NA	NA	NA	NA	NA	NA	NA	NA	NA	NA	NA	NA	NA
Interval_146616	NC_027321.1	7196496	7197049	+	0	NA	promoter-TSS (106582703)	-promoter-TSS (106582703)	3794	106582703	106582703	XM_014166026	NA	NA	NA	NA	NA	protein_coding
Interval_166047	NC_027326.1	1141993	1142694	+	0	NA	promoter-TSS (106588175)	-promoter-TSS (106588175)	-400	106588175	106588175	XM_014176899	NA	NA	NA	NA	NA	protein_coding
Interval_30490	NC_027303.1	67280663	67281099	+	0	NA	exon (106603792, exon 2 of 23)	-exon (106603792, exon 2 of 23)	28707	106603792	106603792	XM_014197899	NA	NA	NA	NA	NA	protein_coding
Interval_112221	NC_027315.1	3969206	3969418	+	0	NA	TTS (106573136)	-TTS (106573136)	2498	106573136	106573136	XM_014147855	NA	NA	NA	NA	NA	protein_coding
Interval_145051	NC_027320.1	42381443	42381799	+	0	NA	promoter-TSS (106582348)	-promoter-TSS (106582348)	-108	106582348	106582348	XM_014165369	NA	NA	NA	NA	NA	protein_coding
Interval_9968	NC_027300.1	129450429	129450747	+	0	NA	intron (106566671, intron 1 of 23)	-intron (106566671, intron 1 of 23)	9275	106566671	106566671	XM_014134941	NA	NA	NA	NA	NA	protein_coding
Interval_70816	NC_027309.1	99606736	99606969	+	0	NA	intron (106561471, intron 2 of 5)	-intron (106561471, intron 2 of 5)	13037	106561475	106561475	XM_014125471	NA	NA	NA	NA	NA	protein_coding
Interval_6053	NC_027300.1	81061665	81061808	+	0	NA	Intergenic	Intergenic	-184894	106610644	106610644	XR_001329944	NA	NA	NA	NA	NA	lncRNA
Interval_155089	NC_027323.1	2448293	2448435	+	0	NA	intron (100380319, intron 1 of 20)	-intron (100380319, intron 1 of 20)	42105	100380319	100380319	XM_014170605	NA	NA	NA	NA	NA	protein_coding
Interval_3199	NC_027300.1	39898583	39898915	+	0	NA	intron (106602782, intron 1 of 2)	-intron (106602782, intron 1 of 2)	231	106602782	106602782	XR_001328294	NA	NA	NA	NA	NA	lncRNA
Interval_32213	NC_027304.1	6664602	6664741	+	0	NA	promoter-TSS (106604181)	-promoter-TSS (106604181)	-832	106604181	106604181	XM_014198609	NA	NA	NA	NA	NA	protein_coding
Interval_184702	NW_012351308.1	7686	8693	+	0	NA	exon (106593913, exon 1 of 2)	-exon (106593913, exon 1 of 2)	503	106593913	106593913	XM_014185289	NA	NA	NA	NA	NA	protein_coding
Interval_56889	NC_027308.1	71988175	71988905	+	0	NA	intron (106611984, intron 6 of 10)	-intron (106611984, intron 6 of 10)	-113008	106611981	106611981	XM_014212724	NA	NA	NA	NA	NA	protein_coding
Interval_74466	NC_027310.1	30578621	30578749	+	0	NA	Intergenic	Intergenic	22487	106562436	106562436	XM_014127324	NA	NA	NA	NA	NA	protein_coding
Interval_106653	NC_027314.1	40857038	40858554	+	0	NA	promoter-TSS (106571690)	-promoter-TSS (106571690)	146	106571692	106571692	XM_014145063	NA	NA	NA	NA	NA	protein_coding
Interval_62389	NC_027308.1	137028225	137029070	+	0	NA	intron (106613339, intron 5 of 29)	-intron (106613339, intron 5 of 30)	7681	106613339	106613339	XM_014215449	NA	NA	NA	NA	NA	protein_coding
Interval_109147	NC_027314.1	71190849	71191428	+	0	NA	intron (106572121, intron 1 of 3)	-intron (106572121, intron 1 of 3)	27547	106572121	106572121	XM_014145977	NA	NA	NA	NA	NA	protein_coding
Interval_109034	NC_027314.1	69892144	69892292	+	0	NA	intron (106572141, intron 3 of 11)	-intron (106572141, intron 3 of 12)	51864	106572141	106572141	XM_014146024	NA	NA	NA	NA	NA	protein_coding
Interval_86427	NC_027311.1	83742744	83742933	+	0	NA	Intergenic	Intergenic	66295	106566151	106566151	XM_014134007	NA	NA	NA	NA	NA	protein_coding
Interval_32210	NC_027304.1	6658596	6658758	+	0	NA	intron (100380594, intron 7 of 12)	-intron (100380594, intron 6 of 11)	-6826	106604181	106604181	XM_014198609	NA	NA	NA	NA	NA	protein_coding
Interval_156194	NC_027323.1	15283840	15283940	+	0	NA	intron (106584919, intron 1 of 3)	-intron (106584919, intron 1 of 3)	1096	106584919	106584919	XM_014170620	NA	NA	NA	NA	NA	protein_coding
Interval_100000	NC_027313.1	52053865	52054122	+	0	NA	Intergenic	Intergenic	66318	106570108	106570108	XM_014142115	NA	NA	NA	NA	NA	protein_coding
Interval_131068	NC_027318.1	30534197	30534928	+	0	NA	promoter-TSS (106578682)	-promoter-TSS (106578682)	-20	106578682	106578682	XM_014157774	NA	NA	NA	NA	NA	protein_coding
Interval_200823	NW_012554535.1	496	645	+	0	NA	NA	NA	NA	NA	NA	NA	NA	NA	NA	NA	NA	NA
Interval_143430	NC_027320.1	18747512	18747676	+	0	NA	intron (106581895, intron 3 of 5)	-intron (106581895, intron 3 of 5)	-3006	106581896	106581896	XM_014164332	NA	NA	NA	NA	NA	protein_coding
Interval_133113	NC_027318.1	56982878	56983397	+	0	NA	promoter-TSS (106579141)	-promoter-TSS (106579141)	-8	106579141	106579141	XM_014158738	NA	NA	NA	NA	NA	protein_coding
Interval_108295	NC_027314.1	62631000	62631574	+	0	NA	intron (106571980, intron 9 of 21)	-intron (106571980, intron 9 of 21)	3695	106571980	106571980	XM_014145609	NA	NA	NA	NA	NA	protein_coding
Interval_174942	NC_027328.1	35725554	35725674	+	0	NA	intron (106590645, intron 3 of 5)	-intron (106590645, intron 3 of 5)	23289	106590645	106590645	XM_014181782	NA	NA	NA	NA	NA	protein_coding
Interval_154758	NC_027322.1	47541871	47542022	+	0	NA	Intergenic	Intergenic	-4290	106584827	106584827	XM_014170423	NA	NA	NA	NA	NA	protein_coding
Interval_85188	NC_027311.1	70544813	70544915	+	0	NA	promoter-TSS (106565784)	-promoter-TSS (106565784)	-21077	106565927	106565927	XM_014133622	NA	NA	NA	NA	NA	protein_coding
Interval_121967	NC_027316.1	40117509	40117656	+	0	NA	intron (106576154, intron 7 of 21)	-intron (106576154, intron 9 of 23)	-27390	106576156	106576156	XM_014153102	NA	NA	NA	NA	NA	protein_coding
Interval_26448	NC_027303.1	14350377	14350961	+	0	NA	promoter-TSS (106602474)	-promoter-TSS (106602474)	-771	106602474	106602474	XM_014195143	NA	NA	NA	NA	NA	protein_coding
Interval_140064	NC_027319.1	58192601	58192990	+	0	NA	exon (106581188, exon 1 of 7)	-exon (106581188, exon 1 of 7)	137	106581188	106581188	XR_001323034	NA	NA	NA	NA	NA	lncRNA
Interval_198461	NW_012471268.1	1116	1238	+	0	NA	NA	NA	NA	NA	NA	NA	NA	NA	NA	NA	NA	NA
Interval_118111	NC_027315.1	77268428	77269910	+	0	NA	promoter-TSS (106574757)	-promoter-TSS (106574757)	265	106574757	106574757	XM_014150805	NA	NA	NA	NA	NA	protein_coding
Interval_131755	NC_027318.1	41328106	41328400	+	0	NA	Intergenic	Intergenic	158871	106578906	106578906	XM_014158149	NA	NA	NA	NA	NA	protein_coding
Interval_81254	NC_027311.1	26569542	26570124	+	0	NA	exon (106564849, exon 1 of 9)	-exon (106564849, exon 1 of 9)	104	106564849	106564849	XM_014131310	NA	NA	NA	NA	NA	protein_coding
Interval_134620	NC_027318.1	75902745	75902826	+	0	NA	intron (106579675, intron 5 of 7)	-intron (106579675, intron 6 of 8)	72170	106579675	106579675	XM_014159804	NA	NA	NA	NA	NA	protein_coding
Interval_42457	NC_027305.1	54963827	54964469	+	0	NA	intron (106607741, intron 1 of 5)	-intron (106607741, intron 1 of 5)	-3815	106607743	106607743	XR_001329257	NA	NA	NA	NA	NA	lncRNA
Interval_58360	NC_027308.1	93475274	93475730	+	0	NA	intron (106612363, intron 15 of 27)	-intron (106612363, intron 16 of 28)	-19846	106612369	106612369	XR_001330282	NA	NA	NA	NA	NA	lncRNA
Interval_144993	NC_027320.1	41645766	41645856	+	0	NA	intron (106582354, intron 4 of 7)	-intron (106582354, intron 4 of 7)	33251	106582352	106582352	XM_014165385	NA	NA	NA	NA	NA	protein_coding
Interval_140805	NC_027319.1	65625276	65625858	+	0	NA	intron (106581265, intron 6 of 10)	-intron (106581265, intron 6 of 10)	27861	106581267	106581267	XR_001323057	NA	NA	NA	NA	NA	lncRNA
Interval_90838	NC_027312.1	46064471	46064894	+	0	NA	promoter-TSS (106567461)	-promoter-TSS (106567461)	63	106567461	106567461	XM_014136738	NA	NA	NA	NA	NA	protein_coding
Interval_17777	NC_027301.1	61356579	61356714	+	0	NA	TTS (106591564)	-TTS (106591564)	5689	106591564	106591564	XM_014182780	NA	NA	NA	NA	NA	protein_coding
Interval_17696	NC_027301.1	59856373	59856818	+	0	NA	promoter-TSS (106591234)	-promoter-TSS (106591234)	34	106591234	106591234	XR_001325252	NA	NA	NA	NA	NA	lncRNA
Interval_63578	NC_027309.1	14777712	14777938	+	0	NA	intron (106613626, intron 2 of 9)	-intron (106613626, intron 2 of 10)	-8430	106613626	106613626	XM_014216078	NA	NA	NA	NA	NA	protein_coding
Interval_10667	NC_027300.1	137486156	137486301	+	0	NA	Intergenic	Intergenic	37928	106568363	106568363	XM_014138652	NA	NA	NA	NA	NA	protein_coding
Interval_178036	NW_012344958.1	32362	32535	+	0	NA	NA	NA	NA	NA	NA	NA	NA	NA	NA	NA	NA	NA
Interval_84313	NC_027311.1	61638654	61638913	+	0	NA	intron (106565694, intron 5 of 12)	-intron (106565694, intron 5 of 12)	50407	106565694	106565694	XM_014133064	NA	NA	NA	NA	NA	protein_coding
Interval_95215	NC_027312.1	97570193	97570996	+	0	NA	intron (106568452, intron 2 of 5)	-intron (106568452, intron 2 of 5)	27578	106568452	106568452	XM_014138796	NA	NA	NA	NA	NA	protein_coding
Interval_107203	NC_027314.1	47829983	47830424	+	0	NA	Intergenic	Intergenic	-3506	106571581	106571581	XR_001320945	NA	NA	NA	NA	NA	lncRNA
Interval_18101	NC_027301.1	67036889	67036995	+	0	NA	Intergenic	Intergenic	-5182	106593532	106593532	XM_014184875	NA	NA	NA	NA	NA	protein_coding
Interval_82355	NC_027311.1	41249307	41249953	+	0	NA	Intergenic	Intergenic	26858	106565228	106565228	XM_014132107	NA	NA	NA	NA	NA	protein_coding
Interval_86970	NC_027312.1	474717	475084	+	0	NA	promoter-TSS (100195457)	-promoter-TSS (100195457)	94	100195457	100195457	XM_014134208	NA	NA	NA	NA	NA	protein_coding
Interval_60181	NC_027308.1	111175320	111175533	+	0	NA	promoter-TSS (106612865)	-promoter-TSS (106612865)	-1176	106612865	106612865	XM_014214454	NA	NA	NA	NA	NA	protein_coding
Interval_47190	NC_027306.1	27078110	27078276	+	0	NA	exon (106609050, exon 8 of 8)	-exon (106609050, exon 8 of 8)	-12168	106609034	106609034	XM_014207368	NA	NA	NA	NA	NA	protein_coding
Interval_150815	NC_027321.1	58678678	58678765	+	0	NA	exon (106583783, exon 1 of 2)	-exon (106583783, exon 1 of 2)	524	106583783	106583783	XR_001323606	NA	NA	NA	NA	NA	lncRNA
Interval_146189	NC_027320.1	57792238	57792344	+	0	NA	intron (106582587, intron 12 of 21)	-intron (106582587, intron 12 of 21)	16969	106582587	106582587	XM_014165813	NA	NA	NA	NA	NA	protein_coding
Interval_173468	NC_027328.1	17219285	17219471	+	0	NA	Intergenic	Intergenic	-23775	106590314	106590314	XR_001325033	NA	NA	NA	NA	NA	lncRNA
Interval_124847	NC_027317.1	14790485	14790923	+	0	NA	promoter-TSS (106576956)	-promoter-TSS (106576956)	-783	106576956	106576956	XM_014154529	NA	NA	NA	NA	NA	protein_coding
Interval_98470	NC_027313.1	32697479	32697798	+	0	NA	promoter-TSS (100194869)	-promoter-TSS (100194869)	120	100194869	100194869	XM_014140494	NA	NA	NA	NA	NA	protein_coding
Interval_140394	NC_027319.1	61388523	61389015	+	0	NA	promoter-TSS (106581125)	-promoter-TSS (106581125)	3	106581125	106581125	XM_014162937	NA	NA	NA	NA	NA	protein_coding
Interval_139723	NC_027319.1	55310283	55310680	+	0	NA	promoter-TSS (106580998)	-promoter-TSS (106580998)	69	106580998	106580998	XM_014162638	NA	NA	NA	NA	NA	protein_coding
Interval_147940	NC_027321.1	22270467	22270708	+	0	NA	exon (100194947, exon 12 of 12)	-exon (100194947, exon 12 of 12)	11762	100194947	100194947	XM_014166577	NA	NA	NA	NA	NA	protein_coding
Interval_81337	NC_027311.1	27270330	27270424	+	0	NA	Intergenic	Intergenic	-11169	106564989	106564989	XR_001319576	NA	NA	NA	NA	NA	lncRNA
Interval_98	NC_027300.1	2201293	2201682	+	0	NA	promoter-TSS (106579027)	-promoter-TSS (106579027)	-6332	106577206	106577206	XM_014155462	NA	NA	NA	NA	NA	protein_coding
Interval_122756	NC_027316.1	46908846	46908951	+	0	NA	intron (106576365, intron 7 of 8)	-intron (106576365, intron 7 of 8)	8864	106576366	106576366	XR_001321933	NA	NA	NA	NA	NA	lncRNA
Interval_33992	NC_027304.1	30691057	30691674	+	0	NA	Intergenic	Intergenic	48033	106604682	106604682	XM_014199585	NA	NA	NA	NA	NA	protein_coding
Interval_117550	NC_027315.1	71238597	71238684	+	0	NA	Intergenic	Intergenic	-8945	106574543	106574543	XM_014150500	NA	NA	NA	NA	NA	protein_coding
Interval_65123	NC_027309.1	30841162	30841436	+	0	NA	intron (106560266, intron 3 of 8)	-intron (106560266, intron 3 of 8)	33948	106560266	106560266	XM_014122975	NA	NA	NA	NA	NA	protein_coding
Interval_42718	NC_027305.1	57205196	57205748	+	0	NA	intron (106607779, intron 1 of 11)	-intron (106607779, intron 1 of 11)	38991	106607779	106607779	XM_014205126	NA	NA	NA	NA	NA	protein_coding
Interval_148401	NC_027321.1	27789663	27789851	+	0	NA	Intergenic	Intergenic	-11897	106583069	106583069	XM_014166854	NA	NA	NA	NA	NA	protein_coding
Interval_106691	NC_027314.1	41290809	41292106	+	0	NA	intron (106571681, intron 1 of 11)	-intron (106571681, intron 1 of 11)	340	106571681	106571681	XM_014145035	NA	NA	NA	NA	NA	protein_coding
Interval_200368	NW_012543679.1	1025	1110	+	0	NA	NA	NA	NA	NA	NA	NA	NA	NA	NA	NA	NA	NA
Interval_166874	NC_027326.1	10914135	10914409	+	0	NA	exon (106588366, exon 24 of 25)	-exon (106588366, exon 24 of 25)	-10757	106588363	106588363	XM_014177271	NA	NA	NA	NA	NA	protein_coding
Interval_124833	NC_027317.1	14599153	14599439	+	0	NA	intron (106576950, intron 4 of 33)	-intron (106576950, intron 4 of 36)	37059	106576950	106576950	XM_014154518	NA	NA	NA	NA	NA	protein_coding
Interval_25948	NC_027303.1	6136486	6137027	+	0	NA	exon (100195967, exon 1 of 4)	-exon (100195967, exon 1 of 4)	156	100195967	100195967	NM_001140996	NA	NA	NA	NA	NA	protein_coding
Interval_18205	NC_027301.1	68388436	68388519	+	0	NA	intron (106594281, intron 5 of 7)	-intron (106594281, intron 5 of 7)	3823	106594281	106594281	XM_014185652	NA	NA	NA	NA	NA	protein_coding
Interval_122894	NC_027316.1	48091525	48091732	+	0	NA	Intergenic	Intergenic	-8377	106576438	106576438	XM_014153617	NA	NA	NA	NA	NA	protein_coding
Interval_53710	NC_027308.1	30999966	31000620	+	0	NA	intron (106611169, intron 1 of 10)	-intron (106611169, intron 1 of 10)	158	106611169	106611169	XM_014211088	NA	NA	NA	NA	NA	protein_coding
Interval_47690	NC_027306.1	35235668	35236216	+	0	NA	intron (106609220, intron 2 of 50)	-intron (106609220, intron 2 of 51)	38046	106609220	106609220	XM_014207749	NA	NA	NA	NA	NA	protein_coding
Interval_7672	NC_027300.1	103735305	103735491	+	0	NA	Intergenic	Intergenic	-14491	106560334	106560334	XM_014123154	NA	NA	NA	NA	NA	protein_coding
Interval_113677	NC_027315.1	23730520	23730758	+	0	NA	promoter-TSS (106573430)	-promoter-TSS (106573430)	-74	106573430	106573430	XM_014148480	NA	NA	NA	NA	NA	protein_coding
Interval_107754	NC_027314.1	56986788	56987094	+	0	NA	exon (106571855, exon 14 of 24)	-exon (106571855, exon 14 of 24)	34756	106571856	106571856	XM_014145358	NA	NA	NA	NA	NA	protein_coding
Interval_151601	NC_027322.1	7717156	7717534	+	0	NA	exon (106584020, exon 3 of 4)	-exon (106584020, exon 3 of 4)	-1407	106584019	106584019	XM_014168777	NA	NA	NA	NA	NA	protein_coding
Interval_142389	NC_027319.1	86737501	86737606	+	0	NA	exon (100846969, exon 3 of 3)	-exon (100846969, exon 3 of 3)	2300	100846969	100846969	NM_001252363.1_2	NA	NA	NA	NA	NA	protein_coding
Interval_187489	NW_012354432.1	6914	7005	+	0	NA	TTS (106595052)	-TTS (106595052)	3287	106595052	106595052	XR_001326270	NA	NA	NA	NA	NA	lncRNA
Interval_148075	NC_027321.1	24356877	24357210	+	0	NA	Intergenic	Intergenic	-21883	100380427	100380427	XM_014166807	NA	NA	NA	NA	NA	protein_coding
Interval_138734	NC_027319.1	46077676	46078037	+	0	NA	promoter-TSS (100380674)	-promoter-TSS (100380674)	-7215	106580751	106580751	XR_001322963	NA	NA	NA	NA	NA	lncRNA
Interval_100029	NC_027313.1	52621440	52621616	+	0	NA	exon (106570098, exon 14 of 14)	-exon (106570098, exon 14 of 14)	29743	106570096	106570096	XM_014142096	NA	NA	NA	NA	NA	protein_coding
Interval_78786	NC_027310.1	84100727	84101079	+	0	NA	Intergenic	Intergenic	24438	106563765	106563765	XM_014129608	NA	NA	NA	NA	NA	protein_coding
Interval_37263	NC_027304.1	69679905	69680038	+	0	NA	intron (106605789, intron 5 of 9)	-intron (106605789, intron 5 of 9)	3445	106605789	106605789	XM_014201728	NA	NA	NA	NA	NA	protein_coding
Interval_85939	NC_027311.1	77920090	77920279	+	0	NA	intron (106566049, intron 2 of 6)	-intron (106566049, intron 2 of 6)	25841	106566049	106566049	XM_014133857	NA	NA	NA	NA	NA	protein_coding
Interval_198557	NW_012475007.1	10	196	+	0	NA	NA	NA	NA	NA	NA	NA	NA	NA	NA	NA	NA	NA
Interval_53330	NC_027308.1	25372383	25372683	+	0	NA	intron (100195340, intron 2 of 13)	-intron (100195340, intron 2 of 13)	40433	100195340	100195340	XM_014210584	NA	NA	NA	NA	NA	protein_coding
Interval_126556	NC_027317.1	37355856	37356583	+	0	NA	TTS (106577395)	-TTS (106577395)	2438	106577395	106577395	XM_014155366	NA	NA	NA	NA	NA	protein_coding
Interval_20365	NC_027302.1	24801997	24802395	+	0	NA	Intergenic	Intergenic	-15622	106599333	106599333	XM_014190508	NA	NA	NA	NA	NA	protein_coding
Interval_48986	NC_027306.1	47930556	47930706	+	0	NA	promoter-TSS (106609579)	-promoter-TSS (106609579)	-137	106609579	106609579	XM_014208537	NA	NA	NA	NA	NA	protein_coding
Interval_96157	NC_027313.1	4518844	4519292	+	0	NA	intron (106568655, intron 3 of 7)	-intron (106568655, intron 3 of 7)	18616	106568655	106568655	XM_014139157	NA	NA	NA	NA	NA	protein_coding
Interval_56282	NC_027308.1	65482416	65483437	+	0	NA	exon (106611703, exon 1 of 24)	-exon (106611703, exon 1 of 24)	146	106611703	106611703	XM_014212190	NA	NA	NA	NA	NA	protein_coding
Interval_64921	NC_027309.1	28631724	28632502	+	0	NA	exon (100194766, exon 11 of 11)	-exon (100194766, exon 11 of 11)	13454	100194766	100194766	NM_001139795	NA	NA	NA	NA	NA	protein_coding
Interval_201048	NW_012558116.1	157	264	+	0	NA	NA	NA	NA	NA	NA	NA	NA	NA	NA	NA	NA	NA
Interval_157015	NC_027323.1	24380390	24380662	+	0	NA	TTS (106585475)	-TTS (106585475)	22160	106585478	106585478	XM_014171727	NA	NA	NA	NA	NA	protein_coding
Interval_79542	NC_027311.1	1526050	1526337	+	0	NA	exon (106564021, exon 1 of 2)	-exon (106564021, exon 1 of 2)	120	106564021	106564021	XM_014129990	NA	NA	NA	NA	NA	protein_coding
Interval_61173	NC_027308.1	121062317	121063083	+	0	NA	exon (106613081, exon 1 of 13)	-exon (106613081, exon 1 of 13)	26393	106613083	106613083	XM_014214990	NA	NA	NA	NA	NA	protein_coding
Interval_147311	NC_027321.1	14574829	14575230	+	0	NA	promoter-TSS (106582860)	-promoter-TSS (106582860)	78	106582860	106582860	XM_014166407	NA	NA	NA	NA	NA	protein_coding
Interval_113152	NC_027315.1	16395381	16395649	+	0	NA	Intergenic	Intergenic	-9257	106573302	106573302	XM_014148241	NA	NA	NA	NA	NA	protein_coding
Interval_155952	NC_027323.1	13418241	13418377	+	0	NA	intron (106585070, intron 1 of 14)	-intron (106585070, intron 1 of 14)	5462	106585070	106585070	XM_014170840	NA	NA	NA	NA	NA	protein_coding
Interval_128193	NC_027317.1	59032542	59032929	+	0	NA	TTS (106577866)	-TTS (106577866)	192	trnas-gcu_117	trnas-gcu_117	trnas-gcu_117	NA	NA	NA	NA	NA	tRNA
Interval_119760	NC_027316.1	12623412	12625467	+	0	NA	Intergenic	Intergenic	5496	100195750	100195750	NM_001140779	NA	NA	NA	NA	NA	protein_coding
Interval_88484	NC_027312.1	19604992	19605083	+	0	NA	intron (106566740, intron 5 of 8)	-intron (106566740, intron 6 of 9)	-9937	106566741	106566741	XM_014135090	NA	NA	NA	NA	NA	protein_coding
Interval_44125	NC_027305.1	73938691	73938944	+	0	NA	Intergenic	Intergenic	-45018	106608109	106608109	XM_014205823	NA	NA	NA	NA	NA	protein_coding
Interval_129077	NC_027317.1	68104224	68105084	+	0	NA	Intergenic	Intergenic	38023	106578149	106578149	XM_014156775	NA	NA	NA	NA	NA	protein_coding
Interval_49222	NC_027306.1	51521268	51521549	+	0	NA	exon (106609671, exon 1 of 2)	-exon (106609671, exon 1 of 2)	541	106609671	106609671	XR_001329739	NA	NA	NA	NA	NA	lncRNA
Interval_66684	NC_027309.1	49265961	49266630	+	0	NA	Intergenic	Intergenic	-2411	106560607	106560607	XM_014123653	NA	NA	NA	NA	NA	protein_coding
Interval_41857	NC_027305.1	46942480	46942672	+	0	NA	Intergenic	Intergenic	-25332	106607576	106607576	XM_014204649	NA	NA	NA	NA	NA	protein_coding
Interval_96587	NC_027313.1	10807349	10807863	+	0	NA	intron (106568766, intron 9 of 9)	-intron (106568766, intron 9 of 9)	-4405	106568767	106568767	XR_001320391	NA	NA	NA	NA	NA	lncRNA
Interval_97424	NC_027313.1	19265264	19265420	+	0	NA	Intergenic	Intergenic	-5390	106568830	106568830	XM_014139531	NA	NA	NA	NA	NA	protein_coding
Interval_134424	NC_027318.1	73416400	73416531	+	0	NA	intron (100306784, intron 6 of 6)	-intron (100306784, intron 6 of 6)	7511	100306784	100306784	NM_001165323	NA	NA	NA	NA	NA	protein_coding
Interval_45078	NC_027306.1	1232190	1232500	+	0	NA	TTS (106608431)	-TTS (106608431)	7069	106608431	106608431	XM_014206366	NA	NA	NA	NA	NA	protein_coding
Interval_178150	NW_012345137.1	5078	5879	+	0	NA	NA	NA	NA	NA	NA	NA	NA	NA	NA	NA	NA	NA
Interval_86763	NC_027311.1	89785470	89785737	+	0	NA	Intergenic	Intergenic	9307	106566242	106566242	XM_014134133	NA	NA	NA	NA	NA	protein_coding
Interval_115002	NC_027315.1	39586905	39587220	+	0	NA	exon (106573553, exon 5 of 5)	-exon (106573553, exon 5 of 5)	-6189	100195891	100195891	NM_001140920	NA	NA	NA	NA	NA	protein_coding
Interval_76661	NC_027310.1	60437256	60437434	+	0	NA	promoter-TSS (106563135)	-promoter-TSS (106563135)	-799	106563135	106563135	XM_014128382	NA	NA	NA	NA	NA	protein_coding
Interval_162875	NC_027325.1	10425007	10425698	+	0	NA	Intergenic	Intergenic	19098	106587138	106587138	XM_014175184	NA	NA	NA	NA	NA	protein_coding
Interval_193952	NW_012379829.1	34	706	+	0	NA	NA	NA	NA	NA	NA	NA	NA	NA	NA	NA	NA	NA
Interval_150020	NC_027321.1	47706092	47706212	+	0	NA	Intergenic	Intergenic	-3027	106583641	106583641	XM_014168052	NA	NA	NA	NA	NA	protein_coding
Interval_121466	NC_027316.1	34673344	34673866	+	0	NA	exon (106576022, exon 1 of 9)	-exon (106576022, exon 1 of 9)	176	106576022	106576022	XM_014152821	NA	NA	NA	NA	NA	protein_coding
Interval_166382	NC_027326.1	6099288	6099441	+	0	NA	intron (106588504, intron 1 of 10)	-intron (106588504, intron 1 of 10)	37565	106588504	106588504	XM_014177609	NA	NA	NA	NA	NA	protein_coding
Interval_122630	NC_027316.1	45543141	45543655	+	0	NA	intron (106576316, intron 6 of 6)	-intron (106576316, intron 6 of 6)	-30909	106576317	106576317	XM_014153429	NA	NA	NA	NA	NA	protein_coding
Interval_186043	NW_012352708.1	641	854	+	0	NA	Intergenic	Intergenic	10859	106594425	106594425	XM_014185789	NA	NA	NA	NA	NA	protein_coding
Interval_196924	NW_012425677.1	494	626	+	0	NA	NA	NA	NA	NA	NA	NA	NA	NA	NA	NA	NA	NA
Interval_42363	NC_027305.1	54126110	54126306	+	0	NA	Intergenic	Intergenic	11694	106607723	106607723	XM_014204990	NA	NA	NA	NA	NA	protein_coding
Interval_197122	NW_012431352.1	324	751	+	0	NA	NA	NA	NA	NA	NA	NA	NA	NA	NA	NA	NA	NA
Interval_147438	NC_027321.1	16027037	16027189	+	0	NA	intron (106582898, intron 3 of 14)	-intron (106582898, intron 3 of 15)	-3293	106582898	106582898	XM_014166491	NA	NA	NA	NA	NA	protein_coding
Interval_200788	NW_012553730.1	493	708	+	0	NA	NA	NA	NA	NA	NA	NA	NA	NA	NA	NA	NA	NA
Interval_173450	NC_027328.1	17007229	17007389	+	0	NA	Intergenic	Intergenic	-106054	106590234	106590234	XM_014181031	NA	NA	NA	NA	NA	protein_coding
Interval_167676	NC_027326.1	20386662	20386854	+	0	NA	intron (100195102, intron 4 of 14)	-intron (100195102, intron 4 of 13)	-18004	106588676	106588676	XM_014177902	NA	NA	NA	NA	NA	protein_coding
Interval_97395	NC_027313.1	18910379	18910512	+	0	NA	Intergenic	Intergenic	-15444	106568833	106568833	XM_014139536	NA	NA	NA	NA	NA	protein_coding
Interval_49902	NC_027307.1	461155	461286	+	0	NA	Intergenic	Intergenic	-4256	106609884	106609884	XM_014208915	NA	NA	NA	NA	NA	protein_coding
Interval_69860	NC_027309.1	89012225	89012573	+	0	NA	intron (100286559, intron 1 of 11)	-intron (100286559, intron 1 of 11)	18390	100286559	100286559	XM_014125165	NA	NA	NA	NA	NA	protein_coding
Interval_134513	NC_027318.1	74414677	74414810	+	0	NA	Intergenic	Intergenic	-9509	106579618	106579618	XM_014159708	NA	NA	NA	NA	NA	protein_coding
Interval_11000	NC_027300.1	141219383	141220116	+	0	NA	intron (106569021, intron 1 of 8)	-intron (106569021, intron 1 of 8)	174	106569021	106569021	XM_014139957	NA	NA	NA	NA	NA	protein_coding
Interval_8426	NC_027300.1	113750472	113750662	+	0	NA	intron (106562085, intron 22 of 22)	-intron (106562085, intron 22 of 22)	-4016	106562078	106562078	XM_014126641	NA	NA	NA	NA	NA	protein_coding
Interval_8717	NC_027300.1	116622396	116623826	+	0	NA	intron (106562987, intron 3 of 11)	-intron (106562987, intron 2 of 10)	49031	106562987	106562987	XM_014128187	NA	NA	NA	NA	NA	protein_coding
Interval_82857	NC_027311.1	46155049	46155135	+	0	NA	intron (106565115, intron 13 of 13)	-intron (106565115, intron 13 of 13)	15990	100195453	100195453	NM_001140482	NA	NA	NA	NA	NA	protein_coding
Interval_116994	NC_027315.1	64566726	64566857	+	0	NA	intron (106574279, intron 1 of 10)	-intron (106574279, intron 1 of 10)	-33889	106574275	106574275	XM_014150065	NA	NA	NA	NA	NA	protein_coding
Interval_197889	NW_012453357.1	54	213	+	0	NA	NA	NA	NA	NA	NA	NA	NA	NA	NA	NA	NA	NA
Interval_47285	NC_027306.1	28801055	28801304	+	0	NA	Intergenic	Intergenic	10546	106609067	106609067	XM_014207448	NA	NA	NA	NA	NA	protein_coding
Interval_139211	NC_027319.1	50369317	50369771	+	0	NA	exon (106580873, exon 8 of 32)	-exon (106580873, exon 8 of 32)	23778	106580873	106580873	XM_014162392	NA	NA	NA	NA	NA	protein_coding
Interval_4589	NC_027300.1	58943567	58943747	+	0	NA	Intergenic	Intergenic	86367	106607077	106607077	XR_001329159	NA	NA	NA	NA	NA	lncRNA
Interval_8836	NC_027300.1	117738060	117738161	+	0	NA	exon (106563568, exon 1 of 3)	-exon (106563568, exon 1 of 3)	567	106563568	106563568	XM_014129270	NA	NA	NA	NA	NA	protein_coding
Interval_145971	NC_027320.1	54138621	54138928	+	0	NA	Intergenic	Intergenic	-9881	106582520	106582520	XM_014165694	NA	NA	NA	NA	NA	protein_coding
Interval_31249	NC_027303.1	75984976	75985292	+	0	NA	Intergenic	Intergenic	-8134	106603937	106603937	XM_014198191	NA	NA	NA	NA	NA	protein_coding
Interval_123693	NC_027316.1	56434025	56434496	+	0	NA	Intergenic	Intergenic	-9244	106576637	106576637	XM_014153880	NA	NA	NA	NA	NA	protein_coding
Interval_25836	NC_027303.1	4010488	4011332	+	0	NA	intron (106602199, intron 2 of 7)	-intron (106602199, intron 2 of 7)	-113416	106602200	106602200	XR_001328184	NA	NA	NA	NA	NA	lncRNA
Interval_185619	NW_012352253.1	4338	4610	+	0	NA	intron (106594253, intron 5 of 6)	-intron (106594253, intron 5 of 6)	7489	106594253	106594253	XM_014185628	NA	NA	NA	NA	NA	protein_coding
Interval_121982	NC_027316.1	40254280	40254674	+	0	NA	intron (106576157, intron 2 of 9)	-intron (106576157, intron 2 of 9)	7791	106576157	106576157	XM_014153103	NA	NA	NA	NA	NA	protein_coding
Interval_80491	NC_027311.1	17415535	17415652	+	0	NA	intron (106564707, intron 1 of 13)	-intron (106564707, intron 1 of 15)	20345	106564707	106564707	XM_014130986	NA	NA	NA	NA	NA	protein_coding
Interval_170982	NC_027327.1	19540289	19540563	+	0	NA	intron (106589660, intron 1 of 15)	-intron (106589660, intron 1 of 15)	18527	106589660	106589660	XM_014179904	NA	NA	NA	NA	NA	protein_coding
Interval_9895	NC_027300.1	129078689	129078964	+	0	NA	exon (106566771, exon 6 of 6)	-exon (106566771, exon 6 of 6)	10090	106566771	106566771	XM_014135147	NA	NA	NA	NA	NA	protein_coding
Interval_140522	NC_027319.1	62737620	62738212	+	0	NA	Intergenic	Intergenic	-104759	106581099	106581099	XM_014162826	NA	NA	NA	NA	NA	protein_coding
Interval_114200	NC_027315.1	30512439	30512663	+	0	NA	intron (106573735, intron 1 of 21)	-intron (106573735, intron 1 of 21)	55157	106573742	106573742	XR_001321413	NA	NA	NA	NA	NA	lncRNA
Interval_43414	NC_027305.1	64475997	64476331	+	0	NA	promoter-TSS (106607966)	-promoter-TSS (106607966)	-354	106607966	106607966	XR_001329351	NA	NA	NA	NA	NA	lncRNA
Interval_30815	NC_027303.1	70892551	70892647	+	0	NA	Intergenic	Intergenic	106836	106603848	106603848	XM_014198042	NA	NA	NA	NA	NA	protein_coding
Interval_162452	NC_027325.1	3294263	3294357	+	0	NA	exon (106587046, exon 27 of 29)	-exon (106587046, exon 27 of 29)	-9975	106587045	106587045	XM_014174917	NA	NA	NA	NA	NA	protein_coding
Interval_176347	NW_012343429.1	41972	42129	+	0	NA	Intergenic	Intergenic	-2069	106591099	106591099	XM_014182291	NA	NA	NA	NA	NA	protein_coding
Interval_78982	NC_027310.1	86642101	86642253	+	0	NA	Intergenic	Intergenic	-14975	106563836	106563836	XM_014129734	NA	NA	NA	NA	NA	protein_coding
Interval_122400	NC_027316.1	43735260	43735948	+	0	NA	Intergenic	Intergenic	-22781	106576239	106576239	XM_014153304	NA	NA	NA	NA	NA	protein_coding
Interval_118067	NC_027315.1	76802659	76803322	+	0	NA	TTS (106574734)	-TTS (106574734)	10944	106574734	106574734	XM_014150753	NA	NA	NA	NA	NA	protein_coding
Interval_185969	NW_012352618.1	11189	11493	+	0	NA	NA	NA	NA	NA	NA	NA	NA	NA	NA	NA	NA	NA
Interval_103441	NC_027313.1	89497864	89498019	+	0	NA	Intergenic	Intergenic	-11144	106570727	106570727	XM_014143213	NA	NA	NA	NA	NA	protein_coding
Interval_86824	NC_027311.1	90421492	90421654	+	0	NA	intron (106566251, intron 14 of 47)	-intron (106566251, intron 14 of 47)	25037	106566251	106566251	XM_014134142	NA	NA	NA	NA	NA	protein_coding
Interval_108249	NC_027314.1	62288900	62289036	+	0	NA	exon (106571955, exon 24 of 29)	-exon (106571955, exon 24 of 29)	-16663	106571954	106571954	XM_014145560	NA	NA	NA	NA	NA	protein_coding
Interval_172861	NC_027328.1	10699234	10699718	+	0	NA	intron (106590114, intron 1 of 21)	-intron (106590114, intron 1 of 21)	64406	106590113	106590113	XM_014180694	NA	NA	NA	NA	NA	protein_coding
Interval_133927	NC_027318.1	68528674	68529278	+	0	NA	promoter-TSS (106579526)	-promoter-TSS (106579526)	-170	106579526	106579526	XM_014159517	NA	NA	NA	NA	NA	protein_coding
Interval_160976	NC_027324.1	32672686	32672948	+	0	NA	promoter-TSS (106586623)	-promoter-TSS (106586623)	11	106586623	106586623	XM_014174108	NA	NA	NA	NA	NA	protein_coding
Interval_124160	NC_027317.1	6294055	6294221	+	0	NA	intron (100195193, intron 6 of 6)	-intron (100195193, intron 6 of 6)	10286	100195193	100195193	NM_001140222	NA	NA	NA	NA	NA	protein_coding
Interval_215	NC_027300.1	3951969	3952659	+	0	NA	intron (106600942, intron 1 of 22)	-intron (106600942, intron 1 of 21)	38519	106600942	106600942	XM_014192931	NA	NA	NA	NA	NA	protein_coding
Interval_116024	NC_027315.1	50747264	50748062	+	0	NA	promoter-TSS (106574119)	-promoter-TSS (106574119)	-101	106574119	106574119	XM_014149727	NA	NA	NA	NA	NA	protein_coding
Interval_66329	NC_027309.1	46045771	46046225	+	0	NA	Intergenic	Intergenic	-50044	106560545	106560545	XM_014123533	NA	NA	NA	NA	NA	protein_coding
Interval_110209	NC_027314.1	82326971	82327254	+	0	NA	intron (106572448, intron 2 of 4)	-intron (106572448, intron 2 of 4)	1824	106572448	106572448	XM_014146639	NA	NA	NA	NA	NA	protein_coding
Interval_118274	NC_027315.1	79458032	79458594	+	0	NA	Intergenic	Intergenic	29381	100194643	100194643	NM_001139728	NA	NA	NA	NA	NA	protein_coding
Interval_98509	NC_027313.1	32978374	32978541	+	0	NA	Intergenic	Intergenic	-43357	106569297	106569297	XM_014140499	NA	NA	NA	NA	NA	protein_coding
Interval_165727	NC_027325.1	43630977	43631057	+	0	NA	intron (106588010, intron 1 of 5)	-intron (106588010, intron 1 of 5)	8909	106588010	106588010	XM_014176673	NA	NA	NA	NA	NA	protein_coding
Interval_81112	NC_027311.1	24983271	24984193	+	0	NA	intron (106564888, intron 2 of 12)	-intron (106564888, intron 2 of 12)	28507	106564888	106564888	XM_014131377	NA	NA	NA	NA	NA	protein_coding
Interval_122676	NC_027316.1	46203085	46203171	+	0	NA	intron (106576329, intron 2 of 25)	-intron (106576329, intron 2 of 30)	132510	106576328	106576328	XM_014153444	NA	NA	NA	NA	NA	protein_coding
Interval_78517	NC_027310.1	80503223	80503375	+	0	NA	intron (106563664, intron 7 of 16)	-intron (106563664, intron 7 of 16)	148167	106563664	106563664	XM_014129437	NA	NA	NA	NA	NA	protein_coding
Interval_59510	NC_027308.1	105145215	105145342	+	0	NA	Intergenic	Intergenic	-1150	106612523	106612523	XM_014213726	NA	NA	NA	NA	NA	protein_coding
Interval_96704	NC_027313.1	11652503	11652618	+	0	NA	exon (106568976, exon 4 of 17)	-exon (106568976, exon 4 of 17)	9713	106568976	106568976	XM_014139892	NA	NA	NA	NA	NA	protein_coding
Interval_111114	NC_027314.1	91483494	91483989	+	0	NA	promoter-TSS (106572703)	-promoter-TSS (106572703)	-17	106572703	106572703	XM_014147102	NA	NA	NA	NA	NA	protein_coding
Interval_2916	NC_027300.1	36114071	36114199	+	0	NA	intron (106602232, intron 2 of 2)	-intron (106602232, intron 2 of 2)	21048	106602232	106602232	XM_014194760	NA	NA	NA	NA	NA	protein_coding
Interval_98053	NC_027313.1	27661712	27661934	+	0	NA	promoter-TSS (106569174)	-promoter-TSS (106569174)	-689	106569174	106569174	XM_014140227	NA	NA	NA	NA	NA	protein_coding
Interval_161789	NC_027324.1	42448405	42448684	+	0	NA	intron (igfbp-2b1, intron 1 of 3)	-intron (igfbp-2b1, intron 1 of 3)	4566	igfbp-2b1	igfbp-2b1	NM_001123648	NA	NA	NA	NA	NA	protein_coding
Interval_108068	NC_027314.1	60367093	60367230	+	0	NA	intron (106571918, intron 3 of 16)	-intron (106571918, intron 3 of 16)	5117	106571918	106571918	XM_014145477	NA	NA	NA	NA	NA	protein_coding
Interval_182392	NW_012349384.1	4075	4326	+	0	NA	TTS (106593083)	-TTS (106593083)	6178	106593083	106593083	XM_014184421	NA	NA	NA	NA	NA	protein_coding
Interval_8962	NC_027300.1	118926612	118926860	+	0	NA	Intergenic	Intergenic	-12798	106564027	106564027	XM_014130017	NA	NA	NA	NA	NA	protein_coding
Interval_135572	NC_027319.1	8184963	8185584	+	0	NA	Intergenic	Intergenic	26694	106580152	106580152	XR_001322816	NA	NA	NA	NA	NA	lncRNA
Interval_99039	NC_027313.1	39223851	39224359	+	0	NA	promoter-TSS (106569554)	-promoter-TSS (106569554)	0	106569554	106569554	XM_014141019	NA	NA	NA	NA	NA	protein_coding
Interval_2869	NC_027300.1	35707251	35707537	+	0	NA	intron (106602146, intron 2 of 13)	-intron (106602146, intron 2 of 13)	24713	106602146	106602146	XM_014194619	NA	NA	NA	NA	NA	protein_coding
Interval_44071	NC_027305.1	72902727	72902839	+	0	NA	intron (106608122, intron 1 of 11)	-intron (106608122, intron 1 of 12)	11871	106608122	106608122	XM_014205860	NA	NA	NA	NA	NA	protein_coding
Interval_125112	NC_027317.1	18229846	18230446	+	0	NA	Intergenic	Intergenic	67639	106577006	106577006	XM_014154638	NA	NA	NA	NA	NA	protein_coding
Interval_9939	NC_027300.1	129309614	129309765	+	0	NA	Intergenic	Intergenic	6725	106566708	106566708	XM_014135019	NA	NA	NA	NA	NA	protein_coding
Interval_176042	NW_012343294.1	69391	69560	+	0	NA	intron (106590999, intron 4 of 5)	-intron (106590999, intron 4 of 5)	68635	106590999	106590999	XM_014182170	NA	NA	NA	NA	NA	protein_coding
Interval_83469	NC_027311.1	52997921	52998227	+	0	NA	intron (106565431, intron 10 of 19)	-intron (106565431, intron 10 of 19)	10957	106565431	106565431	XM_014132556	NA	NA	NA	NA	NA	protein_coding
Interval_29249	NC_027303.1	49290779	49291151	+	0	NA	intron (100195689, intron 2 of 5)	-intron (100195689, intron 2 of 3)	-9579	100195689	100195689	NM_001140718	NA	NA	NA	NA	NA	protein_coding
Interval_178649	NW_012346904.1	179	422	+	0	NA	NA	NA	NA	NA	NA	NA	NA	NA	NA	NA	NA	NA
Interval_3468	NC_027300.1	42924588	42924853	+	0	NA	intron (106603101, intron 4 of 5)	-intron (106603101, intron 4 of 5)	-76116	106603089	106603089	XM_014196311	NA	NA	NA	NA	NA	protein_coding
Interval_11175	NC_027300.1	142860595	142860857	+	0	NA	intron (106569177, intron 2 of 10)	-intron (106569177, intron 2 of 10)	12847	106569177	106569177	XM_014140244	NA	NA	NA	NA	NA	protein_coding
Interval_150827	NC_027321.1	58809584	58809666	+	0	NA	promoter-TSS (106583784)	-promoter-TSS (106583784)	-107	106583784	106583784	XM_014168353	NA	NA	NA	NA	NA	protein_coding
Interval_141212	NC_027319.1	70465198	70465360	+	0	NA	exon (106581344, exon 1 of 3)	-exon (106581344, exon 1 of 3)	276	106581344	106581344	XM_014163344	NA	NA	NA	NA	NA	protein_coding
Interval_36251	NC_027304.1	58747490	58747809	+	0	NA	intron (106605471, intron 3 of 6)	-intron (106605471, intron 3 of 6)	11514	106605471	106605471	XM_014201177	NA	NA	NA	NA	NA	protein_coding
Interval_102391	NC_027313.1	77257911	77258237	+	0	NA	TTS (106570455)	-TTS (106570455)	10403	106570455	106570455	XR_001320673	NA	NA	NA	NA	NA	lncRNA
Interval_112351	NC_027315.1	6333766	6333920	+	0	NA	Intergenic	Intergenic	-9965	106573105	106573105	XM_014147808	NA	NA	NA	NA	NA	protein_coding
Interval_179175	NW_012347380.1	12003	12301	+	0	NA	NA	NA	NA	NA	NA	NA	NA	NA	NA	NA	NA	NA
Interval_169919	NC_027327.1	6539035	6539153	+	0	NA	exon (106589378, exon 17 of 26)	-exon (106589378, exon 17 of 26)	9461	106589378	106589378	XM_014179268	NA	NA	NA	NA	NA	protein_coding
Interval_102264	NC_027313.1	75947100	75947266	+	0	NA	Intergenic	Intergenic	-68722	106570414	106570414	XM_014142715	NA	NA	NA	NA	NA	protein_coding
Interval_182766	NW_012349690.1	9315	9482	+	0	NA	NA	NA	NA	NA	NA	NA	NA	NA	NA	NA	NA	NA
Interval_200703	NW_012552575.1	871	1071	+	0	NA	NA	NA	NA	NA	NA	NA	NA	NA	NA	NA	NA	NA
Interval_73110	NC_027310.1	15073027	15073335	+	0	NA	Intergenic	Intergenic	-45272	106562167	106562167	XM_014126862	NA	NA	NA	NA	NA	protein_coding
Interval_119831	NC_027316.1	13273276	13274112	+	0	NA	intron (106575346, intron 1 of 8)	-intron (106575346, intron 1 of 8)	174	106575346	106575346	XM_014151828	NA	NA	NA	NA	NA	protein_coding
Interval_161819	NC_027324.1	42865041	42865205	+	0	NA	Intergenic	Intergenic	272026	106586822	106586822	XM_014174513	NA	NA	NA	NA	NA	protein_coding
Interval_100548	NC_027313.1	58328359	58329190	+	0	NA	promoter-TSS (106569986)	-promoter-TSS (106569986)	-32	106569986	106569986	XM_014141797	NA	NA	NA	NA	NA	protein_coding
Interval_131486	NC_027318.1	37056206	37056558	+	0	NA	intron (106578807, intron 2 of 12)	-intron (106578807, intron 2 of 12)	11839	106578807	106578807	XM_014157977	NA	NA	NA	NA	NA	protein_coding
Interval_75909	NC_027310.1	50899586	50899704	+	0	NA	intron (106562940, intron 14 of 24)	-intron (106562940, intron 14 of 27)	58906	106562940	106562940	XM_014128067	NA	NA	NA	NA	NA	protein_coding
Interval_188445	NW_012355679.1	1514	2047	+	0	NA	NA	NA	NA	NA	NA	NA	NA	NA	NA	NA	NA	NA
Interval_84831	NC_027311.1	66946875	66947293	+	0	NA	intron (106565843, intron 2 of 8)	-intron (106565843, intron 1 of 7)	54608	106565846	106565846	XM_014133434	NA	NA	NA	NA	NA	protein_coding
Interval_187540	NW_012354497.1	9690	10139	+	0	NA	NA	NA	NA	NA	NA	NA	NA	NA	NA	NA	NA	NA
Interval_17001	NC_027301.1	50765872	50766019	+	0	NA	promoter-TSS (106586780)	-promoter-TSS (106586780)	-623	106586780	106586780	XM_014174398	NA	NA	NA	NA	NA	protein_coding
Interval_127625	NC_027317.1	53003372	53003617	+	0	NA	intron (106577627, intron 14 of 49)	-intron (106577627, intron 14 of 49)	29986	106577627	106577627	XM_014155906	NA	NA	NA	NA	NA	protein_coding
Interval_100658	NC_027313.1	59147683	59147804	+	0	NA	Intergenic	Intergenic	-13405	106569956	106569956	XM_014141743	NA	NA	NA	NA	NA	protein_coding
Interval_90015	NC_027312.1	37452478	37452840	+	0	NA	promoter-TSS (106567307)	-promoter-TSS (106567307)	-317	106567307	106567307	XM_014136444	NA	NA	NA	NA	NA	protein_coding
Interval_63247	NC_027309.1	11312468	11312627	+	0	NA	exon (106613541, exon 24 of 24)	-exon (106613541, exon 24 of 24)	16726	106613985	106613985	XM_014216882	NA	NA	NA	NA	NA	protein_coding
Interval_80885	NC_027311.1	22932779	22933088	+	0	NA	exon (106564956, exon 11 of 11)	-exon (106564956, exon 11 of 11)	16217	106564955	106564955	XM_014131509	NA	NA	NA	NA	NA	protein_coding
Interval_94165	NC_027312.1	86629120	86629295	+	0	NA	exon (106568215, exon 2 of 2)	-exon (106568215, exon 2 of 2)	3623	106568215	106568215	XM_014138360	NA	NA	NA	NA	NA	protein_coding
Interval_29431	NC_027303.1	51236485	51236852	+	0	NA	intron (106603511, intron 2 of 20)	-intron (106603511, intron 2 of 20)	25121	106603511	106603511	XM_014197293	NA	NA	NA	NA	NA	protein_coding
Interval_66209	NC_027309.1	44850525	44850656	+	0	NA	promoter-TSS (106560529)	-promoter-TSS (106560529)	-311	106560529	106560529	XM_014123503	NA	NA	NA	NA	NA	protein_coding
Interval_186391	NW_012353121.1	5002	5232	+	0	NA	NA	NA	NA	NA	NA	NA	NA	NA	NA	NA	NA	NA
Interval_80598	NC_027311.1	19936908	19937043	+	0	NA	intron (106564681, intron 1 of 39)	-intron (106564681, intron 1 of 42)	946	106564681	106564681	XM_014130913	NA	NA	NA	NA	NA	protein_coding
Interval_165570	NC_027325.1	41885282	41885430	+	0	NA	intron (106587951, intron 1 of 4)	-intron (106587951, intron 1 of 4)	6191	106587951	106587951	XM_014176612	NA	NA	NA	NA	NA	protein_coding
Interval_41199	NC_027305.1	38583128	38583217	+	0	NA	exon (106607264, exon 4 of 29)	-exon (106607264, exon 4 of 29)	11178	106607264	106607264	XM_014204058	NA	NA	NA	NA	NA	protein_coding
Interval_55302	NC_027308.1	53941533	53941731	+	0	NA	promoter-TSS (106611555)	-promoter-TSS (106611555)	-1297	106611555	106611555	XM_014211900	NA	NA	NA	NA	NA	protein_coding
Interval_151324	NC_027322.1	3040318	3040408	+	0	NA	intron (106583948, intron 2 of 4)	-intron (106583948, intron 2 of 3)	-58068	106583930	106583930	XM_014168620	NA	NA	NA	NA	NA	protein_coding
Interval_199611	NW_012512754.1	119	199	+	0	NA	NA	NA	NA	NA	NA	NA	NA	NA	NA	NA	NA	NA
Interval_177588	NW_012344361.1	3446	3637	+	0	NA	NA	NA	NA	NA	NA	NA	NA	NA	NA	NA	NA	NA
Interval_119952	NC_027316.1	14713044	14713299	+	0	NA	exon (106575395, exon 8 of 8)	-exon (106575395, exon 8 of 8)	8987	106575395	106575395	XM_014151904	NA	NA	NA	NA	NA	protein_coding
Interval_124298	NC_027317.1	7655046	7655874	+	0	NA	promoter-TSS (106576791)	-promoter-TSS (106576791)	240	106576794	106576794	XM_014154203	NA	NA	NA	NA	NA	protein_coding
Interval_103532	NC_027313.1	91379666	91380258	+	0	NA	promoter-TSS (106570755)	-promoter-TSS (106570755)	8	106570755	106570755	XM_014143242	NA	NA	NA	NA	NA	protein_coding
Interval_80543	NC_027311.1	17966156	17966408	+	0	NA	Intergenic	Intergenic	-13627	106564692	106564692	XM_014130945	NA	NA	NA	NA	NA	protein_coding
Interval_81900	NC_027311.1	35094033	35094184	+	0	NA	Intergenic	Intergenic	-84282	106565081	106565081	XM_014131720	NA	NA	NA	NA	NA	protein_coding
Interval_179179	NW_012347383.1	4780	4888	+	0	NA	NA	NA	NA	NA	NA	NA	NA	NA	NA	NA	NA	NA
Interval_62685	NC_027308.1	141523672	141523801	+	0	NA	Intergenic	Intergenic	28056	106613407	106613407	XM_014215593	NA	NA	NA	NA	NA	protein_coding
Interval_65191	NC_027309.1	31609472	31609562	+	0	NA	promoter-TSS (106560283)	-promoter-TSS (106560283)	-546	106560283	106560283	XM_014123022	NA	NA	NA	NA	NA	protein_coding
Interval_72654	NC_027310.1	9277458	9277664	+	0	NA	exon (106561943, exon 11 of 11)	-exon (106561943, exon 11 of 11)	26939	106561943	106561943	XM_014126400	NA	NA	NA	NA	NA	protein_coding
Interval_151271	NC_027322.1	2522957	2523287	+	0	NA	promoter-TSS (106583936)	-promoter-TSS (106583936)	54	106583936	106583936	XM_014168625	NA	NA	NA	NA	NA	protein_coding
Interval_83819	NC_027311.1	56890912	56891139	+	0	NA	intron (100380707, intron 21 of 21)	-intron (100380707, intron 21 of 21)	5873	106565574	106565574	XR_001319691	NA	NA	NA	NA	NA	transcribed_pseudogene
Interval_145573	NC_027320.1	48637391	48637736	+	0	NA	intron (106582435, intron 4 of 9)	-intron (106582435, intron 5 of 10)	32647	106582435	106582435	XM_014165543	NA	NA	NA	NA	NA	protein_coding
Interval_10497	NC_027300.1	135501117	135501362	+	0	NA	exon (106568179, exon 1 of 22)	-exon (106568179, exon 1 of 22)	-8406	106568179	106568179	XM_014138313	NA	NA	NA	NA	NA	protein_coding
Interval_143510	NC_027320.1	19618505	19618707	+	0	NA	Intergenic	Intergenic	-6054	106581918	106581918	XR_001323200	NA	NA	NA	NA	NA	lncRNA
Interval_93716	NC_027312.1	81239240	81239321	+	0	NA	Intergenic	Intergenic	25372	106568031	106568031	XM_014138037	NA	NA	NA	NA	NA	protein_coding
Interval_27593	NC_027303.1	30651030	30651173	+	0	NA	Intergenic	Intergenic	-52267	106602889	106602889	XM_014195873	NA	NA	NA	NA	NA	protein_coding
Interval_82143	NC_027311.1	38722660	38723145	+	0	NA	promoter-TSS (106565275)	-promoter-TSS (106565275)	566	trnaa-ugc_192	trnaa-ugc_192	trnaa-ugc_192	NA	NA	NA	NA	NA	tRNA
Interval_2299	NC_027300.1	29167439	29167745	+	0	NA	promoter-TSS (106600549)	-promoter-TSS (106600549)	28	106600549	106600549	XM_014192010	NA	NA	NA	NA	NA	protein_coding
Interval_24256	NC_027302.1	73305119	73305668	+	0	NA	promoter-TSS (100380463)	-promoter-TSS (100380463)	-69	100380463	100380463	NM_001173748	NA	NA	NA	NA	NA	protein_coding
Interval_63647	NC_027309.1	15532882	15533511	+	0	NA	exon (100196494, exon 1 of 6)	-exon (100196494, exon 1 of 6)	187	100196494	100196494	NM_001141523	NA	NA	NA	NA	NA	protein_coding
Interval_186089	NW_012352759.1	9339	9542	+	0	NA	NA	NA	NA	NA	NA	NA	NA	NA	NA	NA	NA	NA
Interval_153083	NC_027322.1	27800821	27801143	+	0	NA	Intergenic	Intergenic	106373	trnaa-ugc_337	trnaa-ugc_337	trnaa-ugc_337	NA	NA	NA	NA	NA	tRNA
Interval_75092	NC_027310.1	38596549	38596735	+	0	NA	Intergenic	Intergenic	-48450	106562666	106562666	XM_014127635	NA	NA	NA	NA	NA	protein_coding
Interval_183689	NW_012350451.1	6526	6661	+	0	NA	NA	NA	NA	NA	NA	NA	NA	NA	NA	NA	NA	NA
Interval_195065	NW_012392459.1	76	460	+	0	NA	NA	NA	NA	NA	NA	NA	NA	NA	NA	NA	NA	NA
Interval_66146	NC_027309.1	44085911	44086054	+	0	NA	Intergenic	Intergenic	7524	106560523	106560523	XM_014123496	NA	NA	NA	NA	NA	protein_coding
Interval_149943	NC_027321.1	47090286	47090511	+	0	NA	Intergenic	Intergenic	-2267	106583605	106583605	XM_014167974	NA	NA	NA	NA	NA	protein_coding
Interval_109687	NC_027314.1	76863010	76863465	+	0	NA	intron (106571996, intron 1 of 5)	-intron (106571996, intron 1 of 5)	1211	106571996	106571996	XM_014145673	NA	NA	NA	NA	NA	protein_coding
Interval_143842	NC_027320.1	23650335	23650750	+	0	NA	intron (106581878, intron 1 of 1)	-intron (106581878, intron 1 of 1)	2070	106581878	106581878	XM_014164318	NA	NA	NA	NA	NA	protein_coding
Interval_6638	NC_027300.1	89731675	89732011	+	0	NA	Intergenic	Intergenic	12509	106611551	106611551	XM_014211869	NA	NA	NA	NA	NA	protein_coding
Interval_115838	NC_027315.1	48415263	48415455	+	0	NA	intron (106574011, intron 2 of 7)	-intron (106574011, intron 2 of 10)	11442	106574011	106574011	XM_014149512	NA	NA	NA	NA	NA	protein_coding
Interval_49272	NC_027306.1	52131533	52131978	+	0	NA	Intergenic	Intergenic	17271	106609706	106609706	XM_014208675	NA	NA	NA	NA	NA	protein_coding
Interval_2729	NC_027300.1	34555453	34555540	+	0	NA	intron (106600894, intron 1 of 18)	-intron (106600894, intron 1 of 18)	-5928	106600919	106600919	XR_001327917	NA	NA	NA	NA	NA	lncRNA
Interval_194496	NW_012385640.1	647	800	+	0	NA	NA	NA	NA	NA	NA	NA	NA	NA	NA	NA	NA	NA
Interval_120539	NC_027316.1	21963301	21963509	+	0	NA	Intergenic	Intergenic	8149	106575658	106575658	XR_001321818	NA	NA	NA	NA	NA	lncRNA
Interval_75795	NC_027310.1	49727379	49728423	+	0	NA	promoter-TSS (106563000)	-promoter-TSS (106563000)	-161	106563000	106563000	XR_001319156	NA	NA	NA	NA	NA	transcribed_pseudogene
Interval_62128	NC_027308.1	133365330	133365423	+	0	NA	Intergenic	Intergenic	83219	106613254	106613254	XM_014215338	NA	NA	NA	NA	NA	protein_coding
Interval_31357	NC_027303.1	76976275	76976678	+	0	NA	intron (100195397, intron 10 of 13)	-intron (100195397, intron 10 of 13)	8109	100195397	100195397	NM_001140426	NA	NA	NA	NA	NA	protein_coding
Interval_158862	NC_027324.1	7160860	7161312	+	0	NA	intron (106586103, intron 3 of 15)	-intron (106586103, intron 3 of 10)	42143	106586072	106586072	XM_014172941	NA	NA	NA	NA	NA	protein_coding
Interval_132492	NC_027318.1	50562578	50562662	+	0	NA	intron (106579321, intron 2 of 21)	-intron (106579321, intron 2 of 21)	28462	106579321	106579321	XM_014159139	NA	NA	NA	NA	NA	protein_coding
Interval_102421	NC_027313.1	77760418	77760562	+	0	NA	Intergenic	Intergenic	-53000	106570458	106570458	XM_014142821	NA	NA	NA	NA	NA	protein_coding
Interval_97642	NC_027313.1	22493525	22493850	+	0	NA	TTS (106569076)	-TTS (106569076)	7398	106569076	106569076	XM_014140048	NA	NA	NA	NA	NA	protein_coding
Interval_198767	NW_012482642.1	402	487	+	0	NA	NA	NA	NA	NA	NA	NA	NA	NA	NA	NA	NA	NA
Interval_21212	NC_027302.1	34877905	34878284	+	0	NA	promoter-TSS (106600386)	-promoter-TSS (106600386)	80	106600386	106600386	XM_014191692	NA	NA	NA	NA	NA	protein_coding
Interval_161431	NC_027324.1	38166628	38167103	+	0	NA	exon (106586715, exon 17 of 17)	-exon (106586715, exon 17 of 17)	-5785	106586716	106586716	XM_014174280	NA	NA	NA	NA	NA	protein_coding
Interval_100241	NC_027313.1	55187883	55188348	+	0	NA	intron (106570050, intron 1 of 10)	-intron (106570050, intron 1 of 10)	5622	106570050	106570050	XM_014141986	NA	NA	NA	NA	NA	protein_coding
Interval_91079	NC_027312.1	49559177	49559307	+	0	NA	Intergenic	Intergenic	-25554	106567419	106567419	XM_014136641	NA	NA	NA	NA	NA	protein_coding
Interval_177235	NW_012343962.1	2095	2652	+	0	NA	intron (106591415, intron 1 of 2)	-intron (106591415, intron 1 of 2)	3125	106591415	106591415	XM_014182633	NA	NA	NA	NA	NA	protein_coding
Interval_165538	NC_027325.1	41373785	41374289	+	0	NA	Intergenic	Intergenic	19779	106587930	106587930	XM_014176591	NA	NA	NA	NA	NA	protein_coding
Interval_53485	NC_027308.1	27280833	27280965	+	0	NA	intron (106611132, intron 1 of 31)	-intron (106611132, intron 1 of 31)	24129	106611132	106611132	XM_014211020	NA	NA	NA	NA	NA	protein_coding
Interval_132438	NC_027318.1	50071086	50071457	+	0	NA	promoter-TSS (100195660)	-promoter-TSS (100195660)	88	100195660	100195660	NM_001140689	NA	NA	NA	NA	NA	protein_coding
Interval_65049	NC_027309.1	30310994	30311124	+	0	NA	intron (106560254, intron 6 of 21)	-intron (106560254, intron 6 of 21)	68088	106560254	106560254	XM_014122920	NA	NA	NA	NA	NA	protein_coding
Interval_204	NC_027300.1	3533826	3533929	+	0	NA	intron (106600704, intron 9 of 11)	-intron (106600704, intron 9 of 11)	28462	106600624	106600624	XM_014192155	NA	NA	NA	NA	NA	protein_coding
Interval_36128	NC_027304.1	57759470	57760000	+	0	NA	Intergenic	Intergenic	26242	106605348	106605348	XM_014200868	NA	NA	NA	NA	NA	protein_coding
Interval_23498	NC_027302.1	64089950	64090050	+	0	NA	intron (106601165, intron 5 of 27)	-intron (106601165, intron 5 of 27)	8086	106601165	106601165	XM_014193127	NA	NA	NA	NA	NA	protein_coding
Interval_65268	NC_027309.1	32427218	32427345	+	0	NA	Intergenic	Intergenic	100631	106560298	106560298	XM_014123051	NA	NA	NA	NA	NA	protein_coding
Interval_127934	NC_027317.1	56217507	56217723	+	0	NA	Intergenic	Intergenic	-13000	106577772	106577772	XM_014156104	NA	NA	NA	NA	NA	protein_coding
Interval_3261	NC_027300.1	40472128	40472366	+	0	NA	Intergenic	Intergenic	-4574	106603808	106603808	XM_014197952	NA	NA	NA	NA	NA	protein_coding
Interval_189047	NW_012356740.1	4624	4919	+	0	NA	NA	NA	NA	NA	NA	NA	NA	NA	NA	NA	NA	NA
Interval_46229	NC_027306.1	16761717	16761803	+	0	NA	intron (106608787, intron 11 of 49)	-intron (106608787, intron 11 of 49)	-10455	106608787	106608787	XM_014206930	NA	NA	NA	NA	NA	protein_coding
Interval_150345	NC_027321.1	52352549	52352646	+	0	NA	promoter-TSS (106583697)	-promoter-TSS (106583697)	794	106583696	106583696	XM_014168195	NA	NA	NA	NA	NA	protein_coding
Interval_130957	NC_027318.1	28604760	28604874	+	0	NA	intron (106578650, intron 3 of 3)	-intron (106578650, intron 3 of 3)	-2651	106578652	106578652	XM_014157688	NA	NA	NA	NA	NA	protein_coding
Interval_93970	NC_027312.1	84072865	84073046	+	0	NA	Intergenic	Intergenic	-23846	106568089	106568089	XR_001320230	NA	NA	NA	NA	NA	lncRNA
Interval_117586	NC_027315.1	71551715	71551841	+	0	NA	exon (106574533, exon 10 of 10)	-exon (106574533, exon 10 of 10)	-2192	106574534	106574534	XM_014150483	NA	NA	NA	NA	NA	protein_coding
Interval_66944	NC_027309.1	52562161	52562292	+	0	NA	Intergenic	Intergenic	8237	100306759	100306759	XM_014123769	NA	NA	NA	NA	NA	protein_coding
Interval_32611	NC_027304.1	12411810	12412723	+	0	NA	intron (100380413, intron 1 of 9)	-intron (100380413, intron 1 of 8)	366	100380413	100380413	NM_001173697	NA	NA	NA	NA	NA	protein_coding
Interval_60645	NC_027308.1	115095743	115095824	+	0	NA	exon (106613033, exon 2 of 2)	-exon (106613033, exon 2 of 2)	2612	106613033	106613033	XM_014214910	NA	NA	NA	NA	NA	protein_coding
Interval_174681	NC_027328.1	30527401	30527513	+	0	NA	intron (106590575, intron 1 of 5)	-intron (106590575, intron 1 of 5)	-16012	106590576	106590576	XM_014181691	NA	NA	NA	NA	NA	protein_coding
Interval_122163	NC_027316.1	41706402	41706646	+	0	NA	intron (106576188, intron 1 of 9)	-intron (106576188, intron 1 of 10)	34246	106576187	106576187	XM_014153166	NA	NA	NA	NA	NA	protein_coding
Interval_118121	NC_027315.1	77415112	77415378	+	0	NA	Intergenic	Intergenic	19766	106574763	106574763	XM_014150815	NA	NA	NA	NA	NA	protein_coding
Interval_95753	NC_027312.1	104210344	104210545	+	0	NA	Intergenic	Intergenic	-23731	106568559	106568559	XM_014139000	NA	NA	NA	NA	NA	protein_coding
Interval_166885	NC_027326.1	11091451	11091817	+	0	NA	intron (106588358, intron 3 of 13)	-intron (106588358, intron 3 of 15)	9834	106588358	106588358	XM_014177255	NA	NA	NA	NA	NA	protein_coding
Interval_99585	NC_027313.1	45194703	45195122	+	0	NA	Intergenic	Intergenic	-6944	106569718	106569718	XM_014141289	NA	NA	NA	NA	NA	protein_coding
Interval_96506	NC_027313.1	9797484	9797573	+	0	NA	intron (106568804, intron 1 of 2)	-intron (106568804, intron 1 of 2)	613	106568804	106568804	XM_014139469	NA	NA	NA	NA	NA	protein_coding
Interval_80129	NC_027311.1	12485166	12485442	+	0	NA	Intergenic	Intergenic	-8969	106564455	106564455	XM_014130560	NA	NA	NA	NA	NA	protein_coding
Interval_68887	NC_027309.1	79080701	79080942	+	0	NA	intron (106560859, intron 6 of 24)	-intron (106560859, intron 6 of 24)	7312	106560859	106560859	XM_014124238	NA	NA	NA	NA	NA	protein_coding
Interval_135367	NC_027319.1	5810939	5812153	+	0	NA	exon (106580184, exon 1 of 20)	-exon (106580184, exon 1 of 20)	331	106580184	106580184	XM_014160962	NA	NA	NA	NA	NA	protein_coding
Interval_49619	NC_027306.1	56446795	56446917	+	0	NA	intron (106609799, intron 8 of 10)	-intron (106609799, intron 8 of 10)	-10665	106609801	106609801	XM_014208824	NA	NA	NA	NA	NA	protein_coding
Interval_134986	NC_027318.1	82046029	82046499	+	0	NA	promoter-TSS (106579757)	-promoter-TSS (106579757)	-3	106579757	106579757	XM_014159920	NA	NA	NA	NA	NA	protein_coding
Interval_43437	NC_027305.1	64594802	64594887	+	0	NA	intron (106607962, intron 1 of 7)	-intron (106607962, intron 1 of 7)	1306	106607962	106607962	XM_014205489	NA	NA	NA	NA	NA	protein_coding
Interval_147698	NC_027321.1	18891740	18891878	+	0	NA	Intergenic	Intergenic	21221	106582954	106582954	XR_001323411	NA	NA	NA	NA	NA	lncRNA
Interval_63574	NC_027309.1	14759206	14759643	+	0	NA	intron (106613626, intron 2 of 9)	-intron (106613626, intron 2 of 10)	9971	106613626	106613626	XM_014216078	NA	NA	NA	NA	NA	protein_coding
Interval_18754	NC_027302.1	5347015	5347176	+	0	NA	Intergenic	Intergenic	-68924	106597204	106597204	XM_014188425	NA	NA	NA	NA	NA	protein_coding
Interval_7335	NC_027300.1	99361077	99361484	+	0	NA	intron (106611643, intron 1 of 12)	-intron (106611643, intron 1 of 12)	804	106611643	106611643	XM_014212068	NA	NA	NA	NA	NA	protein_coding
Interval_60718	NC_027308.1	115891091	115891459	+	0	NA	intron (106613021, intron 2 of 21)	-intron (106613021, intron 2 of 20)	27431	106613021	106613021	XM_014214851	NA	NA	NA	NA	NA	protein_coding
Interval_14644	NC_027301.1	22203830	22204095	+	0	NA	promoter-TSS (106581355)	-promoter-TSS (106581355)	-61	106581355	106581355	XM_014163371	NA	NA	NA	NA	NA	protein_coding
Interval_197621	NW_012445710.1	158	410	+	0	NA	NA	NA	NA	NA	NA	NA	NA	NA	NA	NA	NA	NA
Interval_164596	NC_027325.1	28465966	28466669	+	0	NA	TTS (106587557)	-TTS (106587557)	157	106587559	106587559	XM_014176064	NA	NA	NA	NA	NA	protein_coding
Interval_36551	NC_027304.1	62273626	62273825	+	0	NA	promoter-TSS (106605508)	-promoter-TSS (106605508)	-792	106605508	106605508	XM_014201246	NA	NA	NA	NA	NA	protein_coding
Interval_147366	NC_027321.1	15500962	15501062	+	0	NA	Intergenic	Intergenic	-9273	106582868	106582868	XM_014166434	NA	NA	NA	NA	NA	protein_coding
Interval_144924	NC_027320.1	40894908	40895019	+	0	NA	intron (106582303, intron 1 of 1)	-intron (106582303, intron 1 of 1)	1987	106582303	106582303	XM_014165253	NA	NA	NA	NA	NA	protein_coding
Interval_192357	NW_012367918.1	4263	4572	+	0	NA	NA	NA	NA	NA	NA	NA	NA	NA	NA	NA	NA	NA
Interval_157751	NC_027323.1	36917350	36917494	+	0	NA	Intergenic	Intergenic	-10547	106585803	106585803	XM_014172444	NA	NA	NA	NA	NA	protein_coding
Interval_200088	NW_012531017.1	684	964	+	0	NA	NA	NA	NA	NA	NA	NA	NA	NA	NA	NA	NA	NA
Interval_149944	NC_027321.1	47095433	47095566	+	0	NA	Intergenic	Intergenic	-7368	106583605	106583605	XM_014167974	NA	NA	NA	NA	NA	protein_coding
Interval_166919	NC_027326.1	11666129	11667338	+	0	NA	exon (106588348, exon 1 of 8)	-exon (106588348, exon 1 of 8)	680	106588348	106588348	XM_014177238	NA	NA	NA	NA	NA	protein_coding
Interval_111132	NC_027314.1	91589307	91589867	+	0	NA	intron (106572719, intron 1 of 2)	-intron (106572719, intron 1 of 2)	-1827	106572701	106572701	XM_014147092	NA	NA	NA	NA	NA	protein_coding
Interval_201555	NW_012568588.1	402	614	+	0	NA	promoter-TSS (trnae-uuc_514)	-promoter-TSS (trnae-uuc_514)	-206	trnae-uuc_514	trnae-uuc_514	trnae-uuc_514	NA	NA	NA	NA	NA	tRNA
Interval_120270	NC_027316.1	18572607	18572910	+	0	NA	intron (106575551, intron 8 of 15)	-intron (106575551, intron 8 of 15)	7843	106575551	106575551	XM_014152127	NA	NA	NA	NA	NA	protein_coding
Interval_54800	NC_027308.1	46167124	46167337	+	0	NA	Intergenic	Intergenic	-1139	106611445	106611445	XM_014211649	NA	NA	NA	NA	NA	protein_coding
Interval_124139	NC_027317.1	5947510	5948120	+	0	NA	intron (106576834, intron 1 of 8)	-intron (106576834, intron 1 of 8)	3052	106576834	106576834	XM_014154283	NA	NA	NA	NA	NA	protein_coding
Interval_82381	NC_027311.1	41717343	41718010	+	0	NA	Intergenic	Intergenic	-23233	106565223	106565223	XM_014132102	NA	NA	NA	NA	NA	protein_coding
Interval_168770	NC_027326.1	32773663	32774107	+	0	NA	promoter-TSS (106588958)	-promoter-TSS (106588958)	-244	106588958	106588958	XM_014178543	NA	NA	NA	NA	NA	protein_coding
Interval_198791	NW_012483097.1	434	558	+	0	NA	NA	NA	NA	NA	NA	NA	NA	NA	NA	NA	NA	NA
Interval_176285	NW_012343408.1	33289	33381	+	0	NA	Intergenic	Intergenic	20494	106591073	106591073	XM_014182264	NA	NA	NA	NA	NA	protein_coding
Interval_28098	NC_027303.1	36590651	36590743	+	0	NA	exon (106603103, exon 4 of 21)	-exon (106603103, exon 4 of 21)	3189	106603103	106603103	XM_014196327	NA	NA	NA	NA	NA	protein_coding
Interval_165505	NC_027325.1	40903220	40903965	+	0	NA	intron (106587904, intron 1 of 2)	-intron (106587904, intron 1 of 2)	383	106587904	106587904	XM_014176563	NA	NA	NA	NA	NA	protein_coding
Interval_24921	NC_027302.1	82918820	82918995	+	0	NA	intron (106601833, intron 2 of 4)	-intron (106601833, intron 2 of 4)	5809	106601833	106601833	XM_014194234	NA	NA	NA	NA	NA	protein_coding
Interval_5924	NC_027300.1	79614119	79614485	+	0	NA	Intergenic	Intergenic	-102182	106610551	106610551	XM_014209941	NA	NA	NA	NA	NA	protein_coding
Interval_80884	NC_027311.1	22906623	22907715	+	0	NA	promoter-TSS (106564956)	-promoter-TSS (106564956)	-426	106564956	106564956	XM_014131512	NA	NA	NA	NA	NA	protein_coding
Interval_80630	NC_027311.1	20323971	20324258	+	0	NA	intron (106564672, intron 9 of 15)	-intron (106564672, intron 9 of 15)	56572	106564719	106564719	XM_014131004	NA	NA	NA	NA	NA	protein_coding
Interval_120717	NC_027316.1	23812442	23813467	+	0	NA	Intergenic	Intergenic	-3735	106575710	106575710	XM_014152361	NA	NA	NA	NA	NA	protein_coding
Interval_165787	NC_027325.1	44811745	44811827	+	0	NA	Intergenic	Intergenic	-13542	trnav-uac_87	trnav-uac_87	trnav-uac_87	NA	NA	NA	NA	NA	tRNA
Interval_93494	NC_027312.1	78789971	78790350	+	0	NA	exon (106567850, exon 1 of 20)	-exon (106567850, exon 1 of 20)	107	106567850	106567850	XM_014137661	NA	NA	NA	NA	NA	protein_coding
Interval_20015	NC_027302.1	20060391	20061565	+	0	NA	Intergenic	Intergenic	-3263	106599484	106599484	XM_014190745	NA	NA	NA	NA	NA	protein_coding
Interval_99870	NC_027313.1	50060687	50060892	+	0	NA	Intergenic	Intergenic	-113091	106569820	106569820	XR_001320562	NA	NA	NA	NA	NA	lncRNA
Interval_131563	NC_027318.1	38506264	38506526	+	0	NA	exon (106578831, exon 1 of 22)	-exon (106578831, exon 1 of 22)	163	106578831	106578831	XM_014158027	NA	NA	NA	NA	NA	protein_coding
Interval_9721	NC_027300.1	127558167	127558330	+	0	NA	Intergenic	Intergenic	35527	106565973	106565973	XM_014133783	NA	NA	NA	NA	NA	protein_coding
Interval_44323	NC_027305.1	76555983	76556192	+	0	NA	intron (106608153, intron 12 of 17)	-intron (106608153, intron 12 of 17)	-15243	100286606	100286606	NM_001146545	NA	NA	NA	NA	NA	protein_coding
Interval_56660	NC_027308.1	69757834	69758647	+	0	NA	promoter-TSS (106611932)	-promoter-TSS (106611932)	-694	106611932	106611932	XM_014212607	NA	NA	NA	NA	NA	protein_coding
Interval_24298	NC_027302.1	73861651	73861888	+	0	NA	intron (106601470, intron 2 of 9)	-intron (106601470, intron 2 of 9)	3979	106601470	106601470	XM_014193693	NA	NA	NA	NA	NA	protein_coding
Interval_65427	NC_027309.1	35142337	35142482	+	0	NA	exon (106560333, exon 68 of 74)	-exon (106560333, exon 68 of 74)	8335	106560336	106560336	XR_001318574	NA	NA	NA	NA	NA	lncRNA
Interval_51601	NC_027308.1	224932	225148	+	0	NA	intron (106610588, intron 2 of 5)	-intron (106610588, intron 3 of 6)	9399	106610588	106610588	XM_014209974	NA	NA	NA	NA	NA	protein_coding
Interval_124442	NC_027317.1	10111837	10112645	+	0	NA	Intergenic	Intergenic	7198	100195240	100195240	NM_001140269	NA	NA	NA	NA	NA	protein_coding
Interval_35791	NC_027304.1	54465607	54465696	+	0	NA	intron (106605209, intron 13 of 13)	-intron (106605209, intron 13 of 13)	-19735	106605208	106605208	XM_014200606	NA	NA	NA	NA	NA	protein_coding
Interval_147157	NC_027321.1	12689053	12689594	+	0	NA	promoter-TSS (100195524)	-promoter-TSS (100195524)	0	100195524	100195524	NM_001140553	NA	NA	NA	NA	NA	protein_coding
Interval_11285	NC_027300.1	144680884	144681215	+	0	NA	intron (106569917, intron 6 of 24)	-intron (106569917, intron 6 of 26)	44740	106569917	106569917	XM_014141709	NA	NA	NA	NA	NA	protein_coding
Interval_18243	NC_027301.1	69267246	69267493	+	0	NA	Intergenic	Intergenic	-28534	106594520	106594520	XM_014185905	NA	NA	NA	NA	NA	protein_coding
Interval_122148	NC_027316.1	41617441	41617876	+	0	NA	Intergenic	Intergenic	-2004	106576207	106576207	XM_014153199	NA	NA	NA	NA	NA	protein_coding
Interval_50238	NC_027307.1	6004718	6005010	+	0	NA	Intergenic	Intergenic	-19693	106610027	106610027	XM_014209139	NA	NA	NA	NA	NA	protein_coding
Interval_108062	NC_027314.1	60322217	60322437	+	0	NA	intron (106571916, intron 16 of 18)	-intron (106571916, intron 16 of 18)	-5648	106571917	106571917	XM_014145474	NA	NA	NA	NA	NA	protein_coding
Interval_41160	NC_027305.1	38203256	38203457	+	0	NA	intron (106607274, intron 19 of 23)	-intron (106607274, intron 19 of 22)	15228	106607276	106607276	XM_014204081	NA	NA	NA	NA	NA	protein_coding
Interval_148217	NC_027321.1	25588223	25588313	+	0	NA	intron (106583126, intron 1 of 5)	-intron (106583126, intron 1 of 5)	915	106583126	106583126	XM_014166959	NA	NA	NA	NA	NA	protein_coding
Interval_85996	NC_027311.1	78722496	78723157	+	0	NA	promoter-TSS (106566039)	-promoter-TSS (106566039)	164	106566039	106566039	XM_014133846	NA	NA	NA	NA	NA	protein_coding
Interval_33078	NC_027304.1	18835834	18836220	+	0	NA	exon (100195985, exon 7 of 7)	-exon (100195985, exon 7 of 7)	45737	100195985	100195985	XM_014199142	NA	NA	NA	NA	NA	protein_coding
Interval_63958	NC_027309.1	18546776	18547770	+	0	NA	promoter-TSS (106613733)	-promoter-TSS (106613733)	-330	106613733	106613733	XM_014216289	NA	NA	NA	NA	NA	protein_coding
Interval_146964	NC_027321.1	11203448	11204094	+	0	NA	promoter-TSS (100196826)	-promoter-TSS (100196826)	88	100196826	100196826	NM_001141848	NA	NA	NA	NA	NA	protein_coding
Interval_70617	NC_027309.1	97875631	97876094	+	0	NA	promoter-TSS (106561368)	-promoter-TSS (106561368)	-381	106561368	106561368	XM_014125243	NA	NA	NA	NA	NA	protein_coding
Interval_141214	NC_027319.1	70470859	70471380	+	0	NA	Intergenic	Intergenic	-5564	106581344	106581344	XM_014163344	NA	NA	NA	NA	NA	protein_coding
Interval_140569	NC_027319.1	63338200	63338701	+	0	NA	intron (106581093, intron 7 of 8)	-intron (106581093, intron 9 of 10)	93203	106581095	106581095	XM_014162812	NA	NA	NA	NA	NA	protein_coding
Interval_107342	NC_027314.1	49187079	49187260	+	0	NA	intron (106571752, intron 1 of 1)	-intron (106571752, intron 1 of 1)	437	106571752	106571752	XR_001320994	NA	NA	NA	NA	NA	lncRNA
Interval_116899	NC_027315.1	63798811	63798916	+	0	NA	exon (106574297, exon 14 of 35)	-exon (106574297, exon 14 of 35)	17538	106574297	106574297	XM_014150097	NA	NA	NA	NA	NA	protein_coding
Interval_195715	NW_012401515.1	23	147	+	0	NA	NA	NA	NA	NA	NA	NA	NA	NA	NA	NA	NA	NA
Interval_127488	NC_027317.1	50982072	50982239	+	0	NA	exon (106577618, exon 4 of 4)	-exon (106577618, exon 4 of 4)	-11471	106577620	106577620	XM_014155837	NA	NA	NA	NA	NA	protein_coding
Interval_68722	NC_027309.1	77024681	77025329	+	0	NA	intron (106560885, intron 2 of 8)	-intron (106560885, intron 2 of 8)	18489	106560885	106560885	XM_014124277	NA	NA	NA	NA	NA	protein_coding
Interval_68550	NC_027309.1	75723302	75723476	+	0	NA	intron (106560931, intron 1 of 16)	-intron (106560931, intron 1 of 16)	1204	106560931	106560931	XM_014124397	NA	NA	NA	NA	NA	protein_coding
Interval_22016	NC_027302.1	45941065	45941328	+	0	NA	exon (106600538, exon 2 of 18)	-exon (106600538, exon 2 of 18)	807	106600538	106600538	XM_014191963	NA	NA	NA	NA	NA	protein_coding
Interval_14871	NC_027301.1	24309926	24311618	+	0	NA	exon (106580647, exon 1 of 11)	-exon (106580647, exon 1 of 11)	294	106580647	106580647	XM_014161937	NA	NA	NA	NA	NA	protein_coding
Interval_117620	NC_027315.1	71850654	71851720	+	0	NA	exon (106574519, exon 1 of 5)	-exon (106574519, exon 1 of 5)	268	106574519	106574519	XM_014150444	NA	NA	NA	NA	NA	protein_coding
Interval_61818	NC_027308.1	128860291	128860708	+	0	NA	Intergenic	Intergenic	17370	100195302	100195302	NM_001140331	NA	NA	NA	NA	NA	protein_coding
Interval_146461	NC_027321.1	4821479	4821651	+	0	NA	intron (106582668, intron 1 of 8)	-intron (106582668, intron 1 of 8)	48229	106582668	106582668	XM_014165946	NA	NA	NA	NA	NA	protein_coding
Interval_77089	NC_027310.1	65356016	65356341	+	0	NA	TTS (100306818)	-TTS (100306818)	9657	106563364	106563364	XR_001319240	NA	NA	NA	NA	NA	lncRNA
Interval_76640	NC_027310.1	60077252	60077456	+	0	NA	Intergenic	Intergenic	-249308	106563137	106563137	XM_014128389	NA	NA	NA	NA	NA	protein_coding
Interval_64311	NC_027309.1	21818682	21819055	+	0	NA	intron (106613817, intron 1 of 16)	-intron (106613817, intron 1 of 16)	15687	106613817	106613817	XM_014216456	NA	NA	NA	NA	NA	protein_coding
Interval_190848	NW_012360802.1	121	268	+	0	NA	NA	NA	NA	NA	NA	NA	NA	NA	NA	NA	NA	NA
Interval_130579	NC_027318.1	19539575	19540087	+	0	NA	intron (106578558, intron 1 of 4)	-intron (106578558, intron 1 of 4)	-37715	106578557	106578557	XM_014157535	NA	NA	NA	NA	NA	protein_coding
Interval_4129	NC_027300.1	53310226	53310579	+	0	NA	Intergenic	Intergenic	-29767	106608624	106608624	XR_001329553	NA	NA	NA	NA	NA	lncRNA
Interval_27277	NC_027303.1	25537012	25537410	+	0	NA	intron (106602826, intron 2 of 12)	-intron (106602826, intron 2 of 13)	42461	106602826	106602826	XM_014195729	NA	NA	NA	NA	NA	protein_coding
Interval_118458	NC_027315.1	81736118	81736255	+	0	NA	Intergenic	Intergenic	-32610	106574934	106574934	XM_014151068	NA	NA	NA	NA	NA	protein_coding
Interval_12543	NC_027300.1	158047720	158047903	+	0	NA	Intergenic	Intergenic	-2064	106572764	106572764	XM_014147233	NA	NA	NA	NA	NA	protein_coding
Interval_16531	NC_027301.1	44512805	44513171	+	0	NA	intron (106588327, intron 2 of 19)	-intron (106588327, intron 2 of 19)	28640	106588327	106588327	XM_014177223	NA	NA	NA	NA	NA	protein_coding
Interval_194708	NW_012388073.1	4	270	+	0	NA	Intergenic	Intergenic	-1336	trnap-ugg_645	trnap-ugg_645	trnap-ugg_645	NA	NA	NA	NA	NA	tRNA
Interval_171777	NC_027327.1	29534863	29534986	+	0	NA	intron (106589863, intron 8 of 9)	-intron (106589863, intron 8 of 9)	9271	106589863	106589863	XM_014180268	NA	NA	NA	NA	NA	protein_coding
Interval_171933	NC_027327.1	31930735	31930866	+	0	NA	intron (106589881, intron 2 of 5)	-intron (106589881, intron 2 of 5)	-71458	106589879	106589879	XM_014180291	NA	NA	NA	NA	NA	protein_coding
Interval_62489	NC_027308.1	138193274	138193486	+	0	NA	Intergenic	Intergenic	6709	106613367	106613367	XM_014215523	NA	NA	NA	NA	NA	protein_coding
Interval_35420	NC_027304.1	50316024	50316461	+	0	NA	TTS (106605115)	-TTS (106605115)	137	106605114	106605114	XM_014200437	NA	NA	NA	NA	NA	protein_coding
Interval_173532	NC_027328.1	17638594	17638815	+	0	NA	TTS (106590305)	-TTS (106590305)	8525	106590301	106590301	XM_014181157	NA	NA	NA	NA	NA	protein_coding
Interval_49414	NC_027306.1	53826051	53826138	+	0	NA	Intergenic	Intergenic	90664	106609743	106609743	XR_001329751	NA	NA	NA	NA	NA	lncRNA
Interval_133943	NC_027318.1	68672891	68673451	+	0	NA	exon (106579520, exon 3 of 39)	-exon (106579520, exon 3 of 39)	48117	106579520	106579520	XM_014159493	NA	NA	NA	NA	NA	protein_coding
Interval_107459	NC_027314.1	51274594	51274839	+	0	NA	intron (106571754, intron 1 of 22)	-intron (106571754, intron 1 of 24)	-17518	106571754	106571754	XM_014145178	NA	NA	NA	NA	NA	protein_coding
Interval_48494	NC_027306.1	42804622	42805529	+	0	NA	promoter-TSS (106609467)	-promoter-TSS (106609467)	67	106609467	106609467	XM_014208332	NA	NA	NA	NA	NA	protein_coding
Interval_21263	NC_027302.1	35427657	35427748	+	0	NA	exon (100195825, exon 3 of 9)	-exon (100195825, exon 3 of 9)	6077	100195825	100195825	NM_001140854	NA	NA	NA	NA	NA	protein_coding
Interval_149364	NC_027321.1	39835954	39836354	+	0	NA	promoter-TSS (106583506)	-promoter-TSS (106583506)	45093	106583510	106583510	XM_014167780	NA	NA	NA	NA	NA	protein_coding
Interval_162166	NC_027324.1	49093569	49093688	+	0	NA	promoter-TSS (100196062)	-promoter-TSS (100196062)	937	100196062	100196062	NM_001141091	NA	NA	NA	NA	NA	protein_coding
Interval_193925	NW_012379553.1	1097	1203	+	0	NA	NA	NA	NA	NA	NA	NA	NA	NA	NA	NA	NA	NA
Interval_115781	NC_027315.1	47814298	47814459	+	0	NA	exon (106574030, exon 2 of 5)	-exon (106574030, exon 2 of 5)	3358	106574030	106574030	XM_014149541	NA	NA	NA	NA	NA	protein_coding
Interval_47788	NC_027306.1	36341755	36341972	+	0	NA	promoter-TSS (106609257)	-promoter-TSS (106609257)	-573	106609257	106609257	XM_014207848	NA	NA	NA	NA	NA	protein_coding
Interval_23358	NC_027302.1	62936561	62936650	+	0	NA	promoter-TSS (106601104)	-promoter-TSS (106601104)	-369	106601104	106601104	XR_001327948	NA	NA	NA	NA	NA	lncRNA
Interval_114078	NC_027315.1	29220506	29221180	+	0	NA	Intergenic	Intergenic	-17317	106573809	106573809	XR_001321433	NA	NA	NA	NA	NA	lncRNA
Interval_169751	NC_027327.1	4362169	4362257	+	0	NA	Intergenic	Intergenic	-174324	106589222	106589222	XR_001324801	NA	NA	NA	NA	NA	lncRNA
Interval_142657	NC_027320.1	7390355	7390492	+	0	NA	intron (106581685, intron 1 of 1)	-intron (106581685, intron 1 of 1)	16575	106581685	106581685	XM_014163910	NA	NA	NA	NA	NA	protein_coding
Interval_92751	NC_027312.1	70958717	70958918	+	0	NA	intron (106568003, intron 1 of 21)	-intron (106568003, intron 1 of 21)	3420	106568003	106568003	XM_014137976	NA	NA	NA	NA	NA	protein_coding
Interval_27528	NC_027303.1	29814672	29814908	+	0	NA	intron (106602811, intron 4 of 9)	-intron (106602811, intron 4 of 9)	7645	106602811	106602811	XM_014195702	NA	NA	NA	NA	NA	protein_coding
Interval_26797	NC_027303.1	18778098	18778376	+	0	NA	intron (100306864, intron 4 of 4)	-intron (100306864, intron 4 of 4)	5132	100306864	100306864	NM_001165403	NA	NA	NA	NA	NA	protein_coding
Interval_63425	NC_027309.1	13290406	13290839	+	0	NA	promoter-TSS (106613582)	-promoter-TSS (106613582)	2880	106613582	106613582	XM_014215994	NA	NA	NA	NA	NA	protein_coding
Interval_45539	NC_027306.1	8181673	8181921	+	0	NA	Intergenic	Intergenic	-2569	106608556	106608556	XM_014206523	NA	NA	NA	NA	NA	protein_coding
Interval_174351	NC_027328.1	26325691	26325821	+	0	NA	Intergenic	Intergenic	-4335	106590459	106590459	XM_014181518	NA	NA	NA	NA	NA	protein_coding
Interval_78205	NC_027310.1	77148550	77148967	+	0	NA	intron (106563427, intron 3 of 21)	-intron (106563427, intron 3 of 21)	16329	106563427	106563427	XM_014128991	NA	NA	NA	NA	NA	protein_coding
Interval_174893	NC_027328.1	34531736	34531838	+	0	NA	intron (106590638, intron 1 of 3)	-intron (106590637, intron 1 of 7)	4515	106590638	106590638	XR_001325081	NA	NA	NA	NA	NA	lncRNA
Interval_161187	NC_027324.1	35405694	35405864	+	0	NA	intron (106586666, intron 2 of 47)	-intron (106586666, intron 2 of 47)	4508	106586666	106586666	XM_014174183	NA	NA	NA	NA	NA	protein_coding
Interval_96957	NC_027313.1	14230713	14231330	+	0	NA	promoter-TSS (106568918)	-promoter-TSS (106568918)	-42	106568918	106568918	XM_014139750	NA	NA	NA	NA	NA	protein_coding
Interval_137569	NC_027319.1	31625530	31625617	+	0	NA	intron (106580457, intron 2 of 18)	-intron (106580457, intron 2 of 21)	55049	106580457	106580457	XM_014161553	NA	NA	NA	NA	NA	protein_coding
Interval_144867	NC_027320.1	39078795	39078894	+	0	NA	Intergenic	Intergenic	-190232	106582293	106582293	XM_014165228	NA	NA	NA	NA	NA	protein_coding
Interval_33192	NC_027304.1	20667879	20668072	+	0	NA	intron (106604461, intron 18 of 28)	-intron (106604461, intron 18 of 28)	-30325	106604460	106604460	XM_014199094	NA	NA	NA	NA	NA	protein_coding
Interval_126060	NC_027317.1	29751252	29751386	+	0	NA	intron (106577222, intron 26 of 45)	-intron (106577222, intron 26 of 45)	-38133	106577183	106577183	XM_014155007	NA	NA	NA	NA	NA	protein_coding
Interval_52329	NC_027308.1	13781079	13781582	+	0	NA	intron (106610754, intron 3 of 4)	-intron (106610754, intron 3 of 4)	10700	106610739	106610739	XM_014210267	NA	NA	NA	NA	NA	protein_coding
Interval_171692	NC_027327.1	28764544	28764769	+	0	NA	intron (106589838, intron 1 of 2)	-intron (106589838, intron 1 of 2)	4923	106589838	106589838	XM_014180232	NA	NA	NA	NA	NA	protein_coding
Interval_89551	NC_027312.1	32830211	32830375	+	0	NA	exon (106567000, exon 14 of 38)	-exon (106567000, exon 14 of 38)	-57158	106567001	106567001	XM_014135746	NA	NA	NA	NA	NA	protein_coding
Interval_48451	NC_027306.1	42567752	42568389	+	0	NA	TTS (106609475)	-TTS (106609475)	-12328	106609478	106609478	XM_014208351	NA	NA	NA	NA	NA	protein_coding
Interval_85209	NC_027311.1	70718411	70718528	+	0	NA	exon (106565779, exon 20 of 20)	-exon (106565779, exon 20 of 20)	10881	106565779	106565779	XM_014133286	NA	NA	NA	NA	NA	protein_coding
Interval_48879	NC_027306.1	46647581	46648078	+	0	NA	intron (106609561, intron 1 of 8)	-intron (106609561, intron 1 of 8)	14713	106609561	106609561	XM_014208494	NA	NA	NA	NA	NA	protein_coding
Interval_73596	NC_027310.1	19933365	19933596	+	0	NA	intron (106562205, intron 1 of 13)	-intron (106562205, intron 1 of 14)	6379	106562205	106562205	XM_014126905	NA	NA	NA	NA	NA	protein_coding
Interval_198534	NW_012474234.1	568	1216	+	0	NA	NA	NA	NA	NA	NA	NA	NA	NA	NA	NA	NA	NA
Interval_122090	NC_027316.1	41079094	41079265	+	0	NA	Intergenic	Intergenic	-79484	106576204	106576204	XM_014153196	NA	NA	NA	NA	NA	protein_coding
Interval_89299	NC_027312.1	29588856	29588952	+	0	NA	intron (106566945, intron 1 of 39)	-intron (106566945, intron 1 of 39)	-32656	106566945	106566945	XM_014135623	NA	NA	NA	NA	NA	protein_coding
Interval_174691	NC_027328.1	30608174	30608390	+	0	NA	intron (106590572, intron 2 of 7)	-intron (106590572, intron 2 of 7)	15935	106590572	106590572	XM_014181681	NA	NA	NA	NA	NA	protein_coding
Interval_160134	NC_027324.1	21868466	21868604	+	0	NA	exon (106586396, exon 1 of 21)	-exon (106586396, exon 1 of 21)	1314	106586396	106586396	XM_014173624	NA	NA	NA	NA	NA	protein_coding
Interval_119329	NC_027316.1	7176491	7176630	+	0	NA	Intergenic	Intergenic	-11828	106575216	106575216	XM_014151576	NA	NA	NA	NA	NA	protein_coding
Interval_145777	NC_027320.1	51106201	51106328	+	0	NA	Intergenic	Intergenic	66832	100196641	100196641	NM_001141670	NA	NA	NA	NA	NA	protein_coding
Interval_77494	NC_027310.1	69814784	69814998	+	0	NA	intron (106563228, intron 3 of 11)	-intron (106563228, intron 3 of 11)	74167	106563228	106563228	XM_014128612	NA	NA	NA	NA	NA	protein_coding
Interval_127784	NC_027317.1	54441332	54441462	+	0	NA	Intergenic	Intergenic	-10163	106577673	106577673	XM_014155992	NA	NA	NA	NA	NA	protein_coding
Interval_1109	NC_027300.1	15634828	15634920	+	0	NA	Intergenic	Intergenic	33349	106569514	106569514	XM_014140986	NA	NA	NA	NA	NA	protein_coding
Interval_89039	NC_027312.1	26708092	26708390	+	0	NA	promoter-TSS (106566825)	-promoter-TSS (106566825)	35	106566825	106566825	XM_014135273	NA	NA	NA	NA	NA	protein_coding
Interval_190689	NW_012360453.1	6260	6426	+	0	NA	Intergenic	Intergenic	6307	106596489	106596489	XM_014187768	NA	NA	NA	NA	NA	protein_coding
Interval_137177	NC_027319.1	27367811	27368333	+	0	NA	intron (106580321, intron 5 of 17)	-intron (106580321, intron 4 of 16)	717	106580321	106580321	XM_014161205	NA	NA	NA	NA	NA	protein_coding
Interval_75488	NC_027310.1	44526776	44526888	+	0	NA	intron (100380848, intron 1 of 6)	-intron (100380848, intron 1 of 6)	26880	100380848	100380848	XM_014127844	NA	NA	NA	NA	NA	protein_coding
Interval_110598	NC_027314.1	85926581	85926776	+	0	NA	intron (106572562, intron 3 of 6)	-intron (106572562, intron 3 of 6)	3766	106572562	106572562	XM_014146855	NA	NA	NA	NA	NA	protein_coding
Interval_31226	NC_027303.1	75746359	75746517	+	0	NA	promoter-TSS (106603934)	-promoter-TSS (106603934)	-622	106603934	106603934	XM_014198189	NA	NA	NA	NA	NA	protein_coding
Interval_196238	NW_012410512.1	750	876	+	0	NA	NA	NA	NA	NA	NA	NA	NA	NA	NA	NA	NA	NA
Interval_41924	NC_027305.1	47474036	47474118	+	0	NA	intron (100380852, intron 23 of 25)	-intron (100380852, intron 22 of 24)	-5838	106607586	106607586	XM_014204664	NA	NA	NA	NA	NA	protein_coding
Interval_132482	NC_027318.1	50345882	50346298	+	0	NA	promoter-TSS (106579326)	-promoter-TSS (106579326)	33	106579326	106579326	XM_014159146	NA	NA	NA	NA	NA	protein_coding
Interval_103266	NC_027313.1	87286314	87286444	+	0	NA	Intergenic	Intergenic	-194346	106570678	106570678	XM_014143149	NA	NA	NA	NA	NA	protein_coding
Interval_2734	NC_027300.1	34593686	34593832	+	0	NA	Intergenic	Intergenic	-12161	106601796	106601796	XM_014194179	NA	NA	NA	NA	NA	protein_coding
Interval_143270	NC_027320.1	16581322	16581405	+	0	NA	Intergenic	Intergenic	-2533	106581766	106581766	XM_014164049	NA	NA	NA	NA	NA	protein_coding
Interval_84316	NC_027311.1	61670846	61670953	+	0	NA	Intergenic	Intergenic	28557	100136577	100136577	XM_014133067	NA	NA	NA	NA	NA	protein_coding
Interval_140710	NC_027319.1	64943143	64943232	+	0	NA	Intergenic	Intergenic	-22190	trnaa-ugc_298	trnaa-ugc_298	trnaa-ugc_298	NA	NA	NA	NA	NA	tRNA
Interval_4886	NC_027300.1	65007766	65008186	+	0	NA	promoter-TSS (106608780)	-promoter-TSS (106608780)	-92	106608780	106608780	XM_014206911	NA	NA	NA	NA	NA	protein_coding
Interval_184953	NW_012351588.1	2811	3199	+	0	NA	intron (106594019, intron 4 of 8)	-intron (106594019, intron 4 of 8)	2387	106594019	106594019	XM_014185392	NA	NA	NA	NA	NA	protein_coding
Interval_71190	NC_027309.1	103365260	103365837	+	0	NA	exon (106561552, exon 2 of 3)	-exon (106561552, exon 2 of 3)	619	106561552	106561552	XR_001318819	NA	NA	NA	NA	NA	lncRNA
Interval_183235	NW_012350079.1	10126	11292	+	0	NA	NA	NA	NA	NA	NA	NA	NA	NA	NA	NA	NA	NA
Interval_147612	NC_027321.1	17574693	17574967	+	0	NA	exon (106582935, exon 8 of 8)	-exon (106582935, exon 8 of 8)	-1897	trnae-cuc_74	trnae-cuc_74	trnae-cuc_74	NA	NA	NA	NA	NA	tRNA
Interval_192585	NW_012369169.1	3644	3938	+	0	NA	NA	NA	NA	NA	NA	NA	NA	NA	NA	NA	NA	NA
Interval_189890	NW_012358341.1	6804	7055	+	0	NA	NA	NA	NA	NA	NA	NA	NA	NA	NA	NA	NA	NA
Interval_121071	NC_027316.1	28790801	28791973	+	0	NA	promoter-TSS (106575911)	-promoter-TSS (106575911)	-1695	106575911	106575911	XM_014152631	NA	NA	NA	NA	NA	protein_coding
Interval_39968	NC_027305.1	25207630	25207982	+	0	NA	Intergenic	Intergenic	15446	106606912	106606912	XM_014203379	NA	NA	NA	NA	NA	protein_coding
Interval_42087	NC_027305.1	50710992	50711457	+	0	NA	intron (106607658, intron 3 of 12)	-intron (106607658, intron 3 of 12)	-21744	106607657	106607657	XM_014204845	NA	NA	NA	NA	NA	protein_coding
Interval_126214	NC_027317.1	32025101	32025390	+	0	NA	intron (106577282, intron 11 of 14)	-intron (106577282, intron 11 of 14)	64636	106577287	106577287	XR_001322095	NA	NA	NA	NA	NA	lncRNA
Interval_171268	NC_027327.1	22638688	22638797	+	0	NA	Intergenic	Intergenic	-2240	106589737	106589737	XM_014180018	NA	NA	NA	NA	NA	protein_coding
Interval_129500	NC_027318.1	3242754	3242882	+	0	NA	promoter-TSS (106578300)	-promoter-TSS (106578300)	-661	106578300	106578300	XR_001322410	NA	NA	NA	NA	NA	lncRNA
Interval_66005	NC_027309.1	42108227	42108719	+	0	NA	promoter-TSS (106560469)	-promoter-TSS (106560469)	67	106560469	106560469	XM_014123423	NA	NA	NA	NA	NA	protein_coding
Interval_100400	NC_027313.1	56888923	56889012	+	0	NA	intron (100136485, intron 1 of 7)	-intron (100136485, intron 1 of 7)	642	100136485	100136485	XM_014141923	NA	NA	NA	NA	NA	protein_coding
Interval_103153	NC_027313.1	85589075	85589527	+	0	NA	Intergenic	Intergenic	-6878	106570645	106570645	XM_014143115	NA	NA	NA	NA	NA	protein_coding
Interval_170244	NC_027327.1	10937306	10937461	+	0	NA	intron (106589460, intron 4 of 4)	-intron (106589460, intron 3 of 3)	43918	106589460	106589460	XM_014179476	NA	NA	NA	NA	NA	protein_coding
Interval_156383	NC_027323.1	17155141	17155289	+	0	NA	Intergenic	Intergenic	-13436	106585261	106585261	XM_014171292	NA	NA	NA	NA	NA	protein_coding
Interval_130528	NC_027318.1	19008581	19008779	+	0	NA	Intergenic	Intergenic	-130492	106578552	106578552	XM_014157507	NA	NA	NA	NA	NA	protein_coding
Interval_101809	NC_027313.1	71372450	71372756	+	0	NA	exon (106570344, exon 38 of 53)	-exon (106570344, exon 38 of 53)	99656	106570344	106570344	XM_014142546	NA	NA	NA	NA	NA	protein_coding
Interval_177972	NW_012344879.1	35479	35591	+	0	NA	NA	NA	NA	NA	NA	NA	NA	NA	NA	NA	NA	NA
Interval_190230	NW_012359141.1	6895	7068	+	0	NA	NA	NA	NA	NA	NA	NA	NA	NA	NA	NA	NA	NA
Interval_166649	NC_027326.1	8807134	8807386	+	0	NA	intron (106588444, intron 4 of 5)	-intron (106588444, intron 4 of 5)	-21275	106588443	106588443	XM_014177452	NA	NA	NA	NA	NA	protein_coding
Interval_50069	NC_027307.1	3334002	3334153	+	0	NA	exon (106609955, exon 2 of 2)	-exon (106609955, exon 2 of 2)	4628	106609955	106609955	XM_014209023	NA	NA	NA	NA	NA	protein_coding
Interval_109247	NC_027314.1	72090683	72090995	+	0	NA	Intergenic	Intergenic	5204	100195907	100195907	NM_001140936	NA	NA	NA	NA	NA	protein_coding
Interval_56113	NC_027308.1	63940055	63940207	+	0	NA	exon (106611738, exon 2 of 2)	-exon (106611738, exon 2 of 2)	2793	106611738	106611738	XM_014212261	NA	NA	NA	NA	NA	protein_coding
Interval_78249	NC_027310.1	77434443	77435803	+	0	NA	exon (106563416, exon 13 of 18)	-exon (106563416, exon 13 of 18)	-4461	106563415	106563415	XM_014128965	NA	NA	NA	NA	NA	protein_coding
Interval_111781	NC_027314.1	100660306	100660828	+	0	NA	Intergenic	Intergenic	31850	100286730	100286730	NM_001146670	NA	NA	NA	NA	NA	protein_coding
Interval_72849	NC_027310.1	12104946	12105047	+	0	NA	intron (106562035, intron 3 of 9)	-intron (106562035, intron 3 of 9)	566	106562035	106562035	XM_014126556	NA	NA	NA	NA	NA	protein_coding
Interval_101252	NC_027313.1	65090185	65090432	+	0	NA	Intergenic	Intergenic	-58650	106570220	106570220	XM_014142309	NA	NA	NA	NA	NA	protein_coding
Interval_97834	NC_027313.1	24722273	24722362	+	0	NA	TTS (106569238)	-TTS (106569238)	22440	106569237	106569237	XM_014140399	NA	NA	NA	NA	NA	protein_coding
Interval_177139	NW_012343862.1	41606	41782	+	0	NA	NA	NA	NA	NA	NA	NA	NA	NA	NA	NA	NA	NA
Interval_98668	NC_027313.1	34467268	34467435	+	0	NA	exon (106569366, exon 2 of 18)	-exon (106569366, exon 2 of 18)	511	106569366	106569366	XM_014140674	NA	NA	NA	NA	NA	protein_coding
Interval_107160	NC_027314.1	47433370	47433957	+	0	NA	intron (106571582, intron 8 of 17)	-intron (106571582, intron 8 of 17)	235194	106571582	106571582	XM_014144816	NA	NA	NA	NA	NA	protein_coding
Interval_176160	NW_012343369.1	28121	28249	+	0	NA	intron (106591039, intron 5 of 10)	-intron (106591039, intron 5 of 10)	24874	106591039	106591039	XM_014182228	NA	NA	NA	NA	NA	protein_coding
Interval_82719	NC_027311.1	45270547	45270733	+	0	NA	exon (106565153, exon 37 of 37)	-exon (106565153, exon 37 of 37)	-15751	106565298	106565298	XM_014132243	NA	NA	NA	NA	NA	protein_coding
Interval_183176	NW_012350033.1	726	901	+	0	NA	NA	NA	NA	NA	NA	NA	NA	NA	NA	NA	NA	NA
Interval_132102	NC_027318.1	46262600	46262775	+	0	NA	intron (106578985, intron 1 of 3)	-intron (106578985, intron 1 of 3)	-5387	100195253	100195253	NM_001140282	NA	NA	NA	NA	NA	protein_coding
Interval_169740	NC_027327.1	4095323	4095570	+	0	NA	intron (106589341, intron 1 of 4)	-intron (106589341, intron 1 of 4)	58776	106589341	106589341	XR_001324832	NA	NA	NA	NA	NA	lncRNA
Interval_7271	NC_027300.1	98490957	98491045	+	0	NA	promoter-TSS (106611767)	-promoter-TSS (106611767)	72	106611767	106611767	XM_014212372	NA	NA	NA	NA	NA	protein_coding
Interval_83189	NC_027311.1	50317250	50317386	+	0	NA	intron (106565502, intron 1 of 1)	-intron (106565502, intron 1 of 1)	489	106565502	106565502	XM_014132720	NA	NA	NA	NA	NA	protein_coding
Interval_14471	NC_027301.1	20371085	20371630	+	0	NA	intron (106579951, intron 1 of 10)	-intron (106579951, intron 1 of 10)	261	106579951	106579951	XM_014160396	NA	NA	NA	NA	NA	protein_coding
Interval_103958	NC_027314.1	3807981	3808266	+	0	NA	intron (106570880, intron 15 of 30)	-intron (106570880, intron 15 of 30)	162280	106570870	106570870	XR_001320793	NA	NA	NA	NA	NA	lncRNA
Interval_94992	NC_027312.1	95484130	95484242	+	0	NA	Intergenic	Intergenic	-1242	106568394	106568394	XM_014138702	NA	NA	NA	NA	NA	protein_coding
Interval_104181	NC_027314.1	8002197	8002336	+	0	NA	intron (106570941, intron 1 of 11)	-intron (106570941, intron 2 of 12)	27597	106570941	106570941	XM_014143542	NA	NA	NA	NA	NA	protein_coding
Interval_55064	NC_027308.1	49827565	49827720	+	0	NA	intron (106611507, intron 6 of 24)	-intron (106611507, intron 6 of 30)	146165	106611507	106611507	XM_014211775	NA	NA	NA	NA	NA	protein_coding
Interval_16731	NC_027301.1	46561623	46561795	+	0	NA	intron (100194931, intron 2 of 16)	-intron (100194931, intron 1 of 15)	11483	100194931	100194931	XM_014173669	NA	NA	NA	NA	NA	protein_coding
Interval_185309	NW_012351945.1	8436	8582	+	0	NA	NA	NA	NA	NA	NA	NA	NA	NA	NA	NA	NA	NA
Interval_137979	NC_027319.1	37030753	37030842	+	0	NA	intron (106580556, intron 28 of 39)	-intron (106580556, intron 36 of 47)	25176	106580556	106580556	XM_014161744	NA	NA	NA	NA	NA	protein_coding
Interval_91475	NC_027312.1	54107927	54108301	+	0	NA	intron (106567511, intron 1 of 18)	-intron (106567511, intron 1 of 18)	7910	106567511	106567511	XM_014136826	NA	NA	NA	NA	NA	protein_coding
Interval_67101	NC_027309.1	55643051	55643155	+	0	NA	intron (106560684, intron 1 of 13)	-intron (106560684, intron 1 of 13)	5836	106560684	106560684	XM_014123802	NA	NA	NA	NA	NA	protein_coding
Interval_64749	NC_027309.1	27221189	27221289	+	0	NA	intron (106613925, intron 11 of 13)	-intron (106613925, intron 11 of 13)	-20165	106613927	106613927	XM_014216739	NA	NA	NA	NA	NA	protein_coding
Interval_158577	NC_027323.1	48399558	48399639	+	0	NA	Intergenic	Intergenic	96183	106586005	106586005	XM_014172778	NA	NA	NA	NA	NA	protein_coding
Interval_84169	NC_027311.1	60237809	60238020	+	0	NA	intron (106565640, intron 30 of 36)	-intron (106565640, intron 30 of 37)	24208	100196274	100196274	NM_001141303	NA	NA	NA	NA	NA	protein_coding
Interval_142608	NC_027320.1	6387520	6387785	+	0	NA	Intergenic	Intergenic	-13190	106581660	106581660	XM_014163859	NA	NA	NA	NA	NA	protein_coding
Interval_186681	NW_012353497.1	4697	4816	+	0	NA	NA	NA	NA	NA	NA	NA	NA	NA	NA	NA	NA	NA
Interval_59594	NC_027308.1	105868277	105868919	+	0	NA	promoter-TSS (106612599)	-promoter-TSS (106612599)	-154	106612599	106612599	XM_014213903	NA	NA	NA	NA	NA	protein_coding
Interval_162440	NC_027325.1	3032520	3032781	+	0	NA	intron (100195314, intron 12 of 15)	-intron (100195314, intron 12 of 14)	26000	100195314	100195314	NM_001140343	NA	NA	NA	NA	NA	protein_coding
Interval_72934	NC_027310.1	13478841	13479302	+	0	NA	Intergenic	Intergenic	-10725	106562070	106562070	XR_001318967	NA	NA	NA	NA	NA	lncRNA
Interval_187101	NW_012353979.1	35	243	+	0	NA	NA	NA	NA	NA	NA	NA	NA	NA	NA	NA	NA	NA
Interval_175805	NW_012343015.1	14270	14444	+	0	NA	NA	NA	NA	NA	NA	NA	NA	NA	NA	NA	NA	NA
Interval_150241	NC_027321.1	50161483	50161661	+	0	NA	TTS (106583666)	-TTS (106583666)	-3584	106583667	106583667	XM_014168132	NA	NA	NA	NA	NA	protein_coding
Interval_94470	NC_027312.1	89653346	89653605	+	0	NA	intron (106568157, intron 3 of 17)	-intron (106568157, intron 2 of 16)	43223	106568157	106568157	XM_014138235	NA	NA	NA	NA	NA	protein_coding
Interval_124739	NC_027317.1	13297215	13297370	+	0	NA	intron (100380336, intron 22 of 36)	-intron (100380336, intron 22 of 36)	-19475	106576682	106576682	XM_014153986	NA	NA	NA	NA	NA	protein_coding
Interval_97314	NC_027313.1	18342833	18343011	+	0	NA	intron (106568842, intron 2 of 17)	-intron (106568842, intron 2 of 17)	25408	106568842	106568842	XM_014139560	NA	NA	NA	NA	NA	protein_coding
Interval_174238	NC_027328.1	25224364	25224782	+	0	NA	Intergenic	Intergenic	-12434	106590413	106590413	XM_014181414	NA	NA	NA	NA	NA	protein_coding
Interval_61672	NC_027308.1	127521541	127521631	+	0	NA	Intergenic	Intergenic	-15581	106613194	106613194	XM_014215221	NA	NA	NA	NA	NA	protein_coding
Interval_121974	NC_027316.1	40227839	40229124	+	0	NA	intron (106576158, intron 6 of 6)	-intron (106576158, intron 6 of 6)	-5843	106576155	106576155	XM_014153098	NA	NA	NA	NA	NA	protein_coding
Interval_158187	NC_027323.1	41358435	41358517	+	0	NA	intron (106585885, intron 18 of 33)	-intron (106585885, intron 18 of 33)	-66114	106585897	106585897	XM_014172623	NA	NA	NA	NA	NA	protein_coding
Interval_21329	NC_027302.1	36280772	36282430	+	0	NA	Intergenic	Intergenic	-7164	106600202	106600202	XM_014191527	NA	NA	NA	NA	NA	protein_coding
Interval_14415	NC_027301.1	19704400	19704492	+	0	NA	Intergenic	Intergenic	-3322	106579796	106579796	XM_014159992	NA	NA	NA	NA	NA	protein_coding
Interval_169013	NC_027326.1	36331370	36331934	+	0	NA	TTS (106589037)	-TTS (106589037)	177	106589035	106589035	XM_014178684	NA	NA	NA	NA	NA	protein_coding
Interval_157513	NC_027323.1	32976491	32976738	+	0	NA	promoter-TSS (106585777)	-promoter-TSS (106585777)	1267	106585777	106585777	XM_014172385	NA	NA	NA	NA	NA	protein_coding
Interval_48908	NC_027306.1	46930765	46931221	+	0	NA	intron (106609565, intron 5 of 18)	-intron (106609565, intron 5 of 18)	63658	106609565	106609565	XM_014208508	NA	NA	NA	NA	NA	protein_coding
Interval_179025	NW_012347315.1	13110	13206	+	0	NA	NA	NA	NA	NA	NA	NA	NA	NA	NA	NA	NA	NA
Interval_136632	NC_027319.1	21607006	21607315	+	0	NA	Intergenic	Intergenic	-38892	106579898	106579898	XM_014160250	NA	NA	NA	NA	NA	protein_coding
Interval_15025	NC_027301.1	26011613	26011849	+	0	NA	Intergenic	Intergenic	-8821	106582178	106582178	XM_014164993	NA	NA	NA	NA	NA	protein_coding
Interval_175251	NW_012341867.1	77806	77933	+	0	NA	Intergenic	Intergenic	-38248	100380492	100380492	NM_001173777.1_1	NA	NA	NA	NA	NA	protein_coding
Interval_158782	NC_027324.1	4160643	4160875	+	0	NA	Intergenic	Intergenic	-18055	106586053	106586053	XM_014172872	NA	NA	NA	NA	NA	protein_coding
Interval_178617	NW_012346668.1	196	376	+	0	NA	NA	NA	NA	NA	NA	NA	NA	NA	NA	NA	NA	NA
Interval_161961	NC_027324.1	44815329	44815512	+	0	NA	intron (106586842, intron 1 of 6)	-intron (106586842, intron 1 of 6)	626	106586842	106586842	XM_014174554	NA	NA	NA	NA	NA	protein_coding
Interval_160271	NC_027324.1	24126433	24126525	+	0	NA	intron (106586439, intron 17 of 24)	-intron (106586439, intron 20 of 27)	-7725	106586438	106586438	XM_014173713	NA	NA	NA	NA	NA	protein_coding
Interval_126221	NC_027317.1	32184440	32184611	+	0	NA	Intergenic	Intergenic	-32854	106577289	106577289	XM_014155225	NA	NA	NA	NA	NA	protein_coding
Interval_84338	NC_027311.1	61869583	61869864	+	0	NA	Intergenic	Intergenic	-3327	106565700	106565700	XM_014133068	NA	NA	NA	NA	NA	protein_coding
Interval_16963	NC_027301.1	49174383	49174467	+	0	NA	TTS (106586852)	-TTS (106586852)	162474	106586852	106586852	XM_014174587	NA	NA	NA	NA	NA	protein_coding
Interval_85811	NC_027311.1	77166469	77167190	+	0	NA	promoter-TSS (trnai-uau_45)	-promoter-TSS (trnai-uau_45)	-429	trnai-uau_45	trnai-uau_45	trnai-uau_45	NA	NA	NA	NA	NA	tRNA
Interval_178773	NW_012347191.1	10143	10308	+	0	NA	promoter-TSS (106591774)	-promoter-TSS (106591774)	-584	106591774	106591774	XR_001325486	NA	NA	NA	NA	NA	lncRNA
Interval_166067	NC_027326.1	1404127	1404298	+	0	NA	Intergenic	Intergenic	-9214	106588184	106588184	XM_014176919	NA	NA	NA	NA	NA	protein_coding
Interval_162600	NC_027325.1	7355346	7355534	+	0	NA	Intergenic	Intergenic	-241107	106586994	106586994	XR_001324336	NA	NA	NA	NA	NA	lncRNA
Interval_48927	NC_027306.1	47158922	47159007	+	0	NA	intron (106609567, intron 10 of 11)	-intron (106609567, intron 10 of 11)	-1582	106609566	106609566	XM_014208513	NA	NA	NA	NA	NA	protein_coding
Interval_183886	NW_012350600.1	3385	3816	+	0	NA	TTS (100195661)	-TTS (100195661)	754	100195661	100195661	NM_001140690	NA	NA	NA	NA	NA	other
Interval_177432	NW_012344154.1	41867	41971	+	0	NA	NA	NA	NA	NA	NA	NA	NA	NA	NA	NA	NA	NA
Interval_46264	NC_027306.1	17282333	17282656	+	0	NA	intron (106608778, intron 3 of 3)	-intron (106608778, intron 3 of 3)	-49034	106608777	106608777	XR_001329580	NA	NA	NA	NA	NA	lncRNA
Interval_144923	NC_027320.1	40868933	40869553	+	0	NA	promoter-TSS (106582302)	-promoter-TSS (106582302)	-30	106582302	106582302	XM_014165252	NA	NA	NA	NA	NA	protein_coding
Interval_60411	NC_027308.1	113235556	113235843	+	0	NA	Intergenic	Intergenic	-1018	106612811	106612811	XM_014214327	NA	NA	NA	NA	NA	protein_coding
Interval_25745	NC_027303.1	2030930	2031469	+	0	NA	intron (106602231, intron 2 of 13)	-intron (106602231, intron 4 of 15)	9700	106602231	106602231	XM_014194747	NA	NA	NA	NA	NA	protein_coding
Interval_20211	NC_027302.1	22586035	22586145	+	0	NA	intron (106599390, intron 5 of 19)	-intron (106599390, intron 5 of 19)	17800	106599390	106599390	XM_014190600	NA	NA	NA	NA	NA	protein_coding
Interval_122638	NC_027316.1	45646148	45646263	+	0	NA	intron (106576317, intron 1 of 9)	-intron (106576317, intron 1 of 10)	71898	106576317	106576317	XM_014153429	NA	NA	NA	NA	NA	protein_coding
Interval_68245	NC_027309.1	72652036	72652507	+	0	NA	promoter-TSS (106560990)	-promoter-TSS (106560990)	49	106560990	106560990	XM_014124501	NA	NA	NA	NA	NA	protein_coding
Interval_85333	NC_027311.1	72108635	72108997	+	0	NA	intron (106565744, intron 1 of 23)	-intron (106565744, intron 1 of 23)	20394	106565744	106565744	XM_014133201	NA	NA	NA	NA	NA	protein_coding
Interval_144916	NC_027320.1	40814726	40814952	+	0	NA	TTS (106582302)	-TTS (106582302)	54374	106582302	106582302	XM_014165252	NA	NA	NA	NA	NA	protein_coding
Interval_141704	NC_027319.1	76557323	76557416	+	0	NA	Intergenic	Intergenic	-4304	106581433	106581433	XM_014163494	NA	NA	NA	NA	NA	protein_coding
Interval_75833	NC_027310.1	50084967	50085256	+	0	NA	intron (106562918, intron 8 of 15)	-intron (106562918, intron 8 of 15)	-22855	106563008	106563008	XM_014128181	NA	NA	NA	NA	NA	protein_coding
Interval_7459	NC_027300.1	100927074	100927188	+	0	NA	Intergenic	Intergenic	232108	106613714	106613714	XM_014216254	NA	NA	NA	NA	NA	protein_coding
Interval_69817	NC_027309.1	88608645	88609449	+	0	NA	promoter-TSS (100194665)	-promoter-TSS (100194665)	72	100194665	100194665	NM_001139749	NA	NA	NA	NA	NA	protein_coding
Interval_90027	NC_027312.1	37519243	37519865	+	0	NA	intron (106567124, intron 1 of 13)	-intron (106567124, intron 2 of 14)	6534	106567124	106567124	XM_014136051	NA	NA	NA	NA	NA	protein_coding
Interval_63337	NC_027309.1	12325519	12325711	+	0	NA	intron (106613561, intron 2 of 10)	-intron (106613561, intron 2 of 11)	29982	106613561	106613561	XM_014215960	NA	NA	NA	NA	NA	protein_coding
Interval_39712	NC_027305.1	21647816	21648015	+	0	NA	Intergenic	Intergenic	-4386	106606771	106606771	XM_014203129	NA	NA	NA	NA	NA	protein_coding
Interval_47440	NC_027306.1	32462068	32462255	+	0	NA	exon (106609114, exon 22 of 22)	-exon (106609114, exon 22 of 22)	98696	106609113	106609113	XM_014207543	NA	NA	NA	NA	NA	protein_coding
Interval_119598	NC_027316.1	10261124	10261259	+	0	NA	intron (100196708, intron 6 of 7)	-intron (100196708, intron 5 of 5)	6756	100196708	100196708	NM_001141730	NA	NA	NA	NA	NA	protein_coding
Interval_92399	NC_027312.1	67769166	67769249	+	0	NA	promoter-TSS (106567716)	-promoter-TSS (106567716)	-42	106567716	106567716	XM_014137333	NA	NA	NA	NA	NA	protein_coding
Interval_44702	NC_027305.1	83144061	83144236	+	0	NA	Intergenic	Intergenic	7896	106608293	106608293	XM_014206156	NA	NA	NA	NA	NA	protein_coding
Interval_41190	NC_027305.1	38479923	38480037	+	0	NA	TTS (106607267)	-TTS (106607267)	4041	106607267	106607267	XM_014204065	NA	NA	NA	NA	NA	protein_coding
Interval_179317	NW_012347436.1	8710	8896	+	0	NA	intron (106591943, intron 4 of 4)	-intron (106591943, intron 4 of 4)	14551	106591943	106591943	XM_014183209	NA	NA	NA	NA	NA	protein_coding
Interval_102308	NC_027313.1	76519337	76519534	+	0	NA	promoter-TSS (106570447)	-promoter-TSS (106570447)	252	106570447	106570447	XM_014142791	NA	NA	NA	NA	NA	protein_coding
Interval_42017	NC_027305.1	49255381	49255495	+	0	NA	Intergenic	Intergenic	-2032	106607646	106607646	XM_014204812	NA	NA	NA	NA	NA	protein_coding
Interval_163454	NC_027325.1	17372162	17372526	+	0	NA	TTS (106587229)	-TTS (106587229)	15764	106587229	106587229	XM_014175412	NA	NA	NA	NA	NA	protein_coding
Interval_48546	NC_027306.1	43147877	43148081	+	0	NA	Intergenic	Intergenic	-22759	106609425	106609425	unknown_transcript_1	NA	NA	NA	NA	NA	V_segment
Interval_25231	NC_027302.1	87488847	87489347	+	0	NA	promoter-TSS (106601945)	-promoter-TSS (106601945)	87	106601945	106601945	XM_014194383	NA	NA	NA	NA	NA	protein_coding
Interval_144108	NC_027320.1	26857773	26857925	+	0	NA	promoter-TSS (106582043)	-promoter-TSS (106582043)	-5	106582043	106582043	XM_014164735	NA	NA	NA	NA	NA	protein_coding
Interval_16800	NC_027301.1	47381969	47382343	+	0	NA	intron (106587336, intron 3 of 14)	-intron (106587336, intron 3 of 15)	18105	106587348	106587348	XM_014175676	NA	NA	NA	NA	NA	protein_coding
Interval_123655	NC_027316.1	55908085	55908316	+	0	NA	Intergenic	Intergenic	-7180	106576627	106576627	XM_014153871	NA	NA	NA	NA	NA	protein_coding
Interval_190461	NW_012359728.1	909	1199	+	0	NA	NA	NA	NA	NA	NA	NA	NA	NA	NA	NA	NA	NA
Interval_175498	NW_012341995.1	10467	10565	+	0	NA	NA	NA	NA	NA	NA	NA	NA	NA	NA	NA	NA	NA
Interval_155320	NC_027323.1	6129051	6129132	+	0	NA	Intergenic	Intergenic	-44864	106584962	106584962	XR_001323871	NA	NA	NA	NA	NA	lncRNA
Interval_17397	NC_027301.1	55902652	55903189	+	0	NA	promoter-TSS (100196083)	-promoter-TSS (100196083)	-81	100196083	100196083	NM_001141112	NA	NA	NA	NA	NA	protein_coding
Interval_16293	NC_027301.1	42185844	42186325	+	0	NA	intron (106585868, intron 3 of 8)	-intron (106585868, intron 3 of 8)	1764	106585868	106585868	XM_014172595	NA	NA	NA	NA	NA	protein_coding
Interval_37963	NC_027304.1	78069651	78069813	+	0	NA	intron (106606123, intron 3 of 7)	-intron (106606123, intron 3 of 7)	8868	106606123	106606123	XM_014202248	NA	NA	NA	NA	NA	protein_coding
Interval_67554	NC_027309.1	63424301	63424767	+	0	NA	exon (106560771, exon 1 of 7)	-exon (106560771, exon 1 of 7)	248	106560771	106560771	XM_014124008	NA	NA	NA	NA	NA	protein_coding
Interval_104235	NC_027314.1	8787194	8788632	+	0	NA	promoter-TSS (100196845)	-promoter-TSS (100196845)	100	106570954	106570954	XM_014143558	NA	NA	NA	NA	NA	protein_coding
Interval_146044	NC_027320.1	55270798	55270969	+	0	NA	Intergenic	Intergenic	165481	106582528	106582528	XM_014165713	NA	NA	NA	NA	NA	protein_coding
Interval_159339	NC_027324.1	13787803	13787892	+	0	NA	Intergenic	Intergenic	8919	106586205	106586205	XM_014173219	NA	NA	NA	NA	NA	protein_coding
Interval_118529	NC_027315.1	82892836	82893296	+	0	NA	intron (106574953, intron 1 of 2)	-intron (106574953, intron 1 of 3)	-28653	106574953	106574953	XM_014151086	NA	NA	NA	NA	NA	protein_coding
Interval_134504	NC_027318.1	74391622	74392147	+	0	NA	promoter-TSS (100136543)	-promoter-TSS (100136543)	-1433	100136543	100136543	NM_001123642	NA	NA	NA	NA	NA	protein_coding
Interval_199923	NW_012524425.1	24	655	+	0	NA	NA	NA	NA	NA	NA	NA	NA	NA	NA	NA	NA	NA
Interval_177038	NW_012343793.1	12613	13008	+	0	NA	exon (106591355, exon 12 of 17)	-exon (106591355, exon 12 of 17)	31898	106591355	106591355	XM_014182578	NA	NA	NA	NA	NA	protein_coding
Interval_84934	NC_027311.1	67831814	67832079	+	0	NA	intron (106565836, intron 9 of 10)	-intron (106565836, intron 9 of 10)	93734	106565836	106565836	XM_014133406	NA	NA	NA	NA	NA	protein_coding
Interval_141257	NC_027319.1	70732620	70732738	+	0	NA	Intergenic	Intergenic	-8702	106581359	106581359	XM_014163368	NA	NA	NA	NA	NA	protein_coding
Interval_90604	NC_027312.1	43250487	43250785	+	0	NA	intron (106567287, intron 3 of 9)	-intron (106567287, intron 2 of 8)	85829	106567287	106567287	XM_014136425	NA	NA	NA	NA	NA	protein_coding
Interval_126961	NC_027317.1	45360655	45360780	+	0	NA	intron (106577504, intron 2 of 46)	-intron (106577504, intron 2 of 51)	16413	106577504	106577504	XM_014155565	NA	NA	NA	NA	NA	protein_coding
Interval_153055	NC_027322.1	27499914	27500642	+	0	NA	intron (106584338, intron 1 of 15)	-intron (106584338, intron 1 of 14)	327	106584338	106584338	XM_014169518	NA	NA	NA	NA	NA	protein_coding
Interval_152668	NC_027322.1	22666440	22666648	+	0	NA	intron (106584228, intron 15 of 24)	-intron (106584228, intron 15 of 24)	19595	106584228	106584228	XM_014169283	NA	NA	NA	NA	NA	protein_coding
Interval_172399	NC_027328.1	420456	420638	+	0	NA	Intergenic	Intergenic	54306	100195615	100195615	NM_001140644	NA	NA	NA	NA	NA	protein_coding
Interval_17855	NC_027301.1	62327846	62328135	+	0	NA	promoter-TSS (106591699)	-promoter-TSS (106591699)	-760	106591699	106591699	XM_014182921	NA	NA	NA	NA	NA	protein_coding
Interval_194773	NW_012388845.1	1153	1277	+	0	NA	NA	NA	NA	NA	NA	NA	NA	NA	NA	NA	NA	NA
Interval_154015	NC_027322.1	38086067	38086353	+	0	NA	TTS (106584572)	-TTS (106584572)	4550	106584572	106584572	XM_014170009	NA	NA	NA	NA	NA	protein_coding
Interval_31359	NC_027303.1	76980127	76980217	+	0	NA	intron (100195397, intron 6 of 13)	-intron (100195397, intron 6 of 13)	4413	100195397	100195397	NM_001140426	NA	NA	NA	NA	NA	protein_coding
Interval_86215	NC_027311.1	81316014	81316158	+	0	NA	intron (106566102, intron 1 of 7)	-intron (106566102, intron 1 of 7)	37889	106566102	106566102	XM_014133953	NA	NA	NA	NA	NA	protein_coding
Interval_38771	NC_027305.1	8063052	8063613	+	0	NA	Intergenic	Intergenic	65892	106606411	106606411	XM_014202585	NA	NA	NA	NA	NA	protein_coding
Interval_125470	NC_027317.1	22276602	22277021	+	0	NA	intron (106577144, intron 1 of 50)	-intron (106577144, intron 1 of 50)	-4878	106577144	106577144	XM_014154937	NA	NA	NA	NA	NA	protein_coding
Interval_191111	NW_012361775.1	3539	3776	+	0	NA	NA	NA	NA	NA	NA	NA	NA	NA	NA	NA	NA	NA
Interval_4954	NC_027300.1	66263322	66263470	+	0	NA	Intergenic	Intergenic	-15483	106607837	106607837	XM_014205248	NA	NA	NA	NA	NA	protein_coding
Interval_16867	NC_027301.1	47993028	47993281	+	0	NA	promoter-TSS (106587152)	-promoter-TSS (106587152)	-901	106587152	106587152	XR_001324376	NA	NA	NA	NA	NA	lncRNA
Interval_58557	NC_027308.1	95056219	95056601	+	0	NA	TTS (106612407)	-TTS (106612407)	56342	106612410	106612410	XM_014213513	NA	NA	NA	NA	NA	protein_coding
Interval_43844	NC_027305.1	69527556	69527702	+	0	NA	Intergenic	Intergenic	22024	100380549	100380549	NM_001173834	NA	NA	NA	NA	NA	protein_coding
Interval_176521	NW_012343497.1	4177	4438	+	0	NA	Intergenic	Intergenic	30808	106591152	106591152	XM_014182339	NA	NA	NA	NA	NA	protein_coding
Interval_25709	NC_027303.1	1638731	1638877	+	0	NA	Intergenic	Intergenic	3021	106602154	106602154	XM_014194625	NA	NA	NA	NA	NA	protein_coding
Interval_158879	NC_027324.1	7397721	7397826	+	0	NA	intron (100380297, intron 3 of 7)	-intron (100380297, intron 3 of 7)	5834	100380297	100380297	NM_001173582	NA	NA	NA	NA	NA	protein_coding
Interval_149199	NC_027321.1	37378653	37378963	+	0	NA	Intergenic	Intergenic	-1064	106583550	106583550	XM_014167859	NA	NA	NA	NA	NA	protein_coding
Interval_18481	NC_027302.1	593344	593804	+	0	NA	intron (106596090, intron 1 of 7)	-intron (106596090, intron 1 of 6)	1200	106596090	106596090	XM_014187414	NA	NA	NA	NA	NA	protein_coding
Interval_91796	NC_027312.1	57429546	57429735	+	0	NA	intron (106567547, intron 2 of 15)	-intron (106567547, intron 2 of 15)	190955	106567547	106567547	XM_014136991	NA	NA	NA	NA	NA	protein_coding
Interval_189002	NW_012356632.1	8400	8587	+	0	NA	promoter-TSS (106595674)	-promoter-TSS (106595674)	-508	106595674	106595674	XM_014187039	NA	NA	NA	NA	NA	protein_coding
Interval_196167	NW_012409069.1	30	304	+	0	NA	NA	NA	NA	NA	NA	NA	NA	NA	NA	NA	NA	NA
Interval_43028	NC_027305.1	60654717	60654824	+	0	NA	Intergenic	Intergenic	22924	106607629	106607629	XM_014204766	NA	NA	NA	NA	NA	protein_coding
Interval_180097	NW_012347823.1	7613	7861	+	0	NA	intron (106592207, intron 6 of 6)	-intron (106592207, intron 6 of 6)	10182	106592207	106592207	XM_014183525	NA	NA	NA	NA	NA	protein_coding
Interval_151974	NC_027322.1	13113950	13114085	+	0	NA	Intergenic	Intergenic	186624	106584199	106584199	XM_014169206	NA	NA	NA	NA	NA	protein_coding
Interval_141397	NC_027319.1	72275309	72275607	+	0	NA	intron (106581381, intron 2 of 26)	-intron (106581381, intron 2 of 30)	244920	106581381	106581381	XM_014163405	NA	NA	NA	NA	NA	protein_coding
Interval_154752	NC_027322.1	47499611	47499927	+	0	NA	intron (106584826, intron 2 of 2)	-intron (106584826, intron 2 of 2)	21947	106584826	106584826	XM_014170422	NA	NA	NA	NA	NA	protein_coding
Interval_82787	NC_027311.1	45708722	45708939	+	0	NA	Intergenic	Intergenic	-2017	100194887	100194887	NM_001139916	NA	NA	NA	NA	NA	protein_coding
Interval_56850	NC_027308.1	71635586	71636189	+	0	NA	exon (106611978, exon 10 of 17)	-exon (106611978, exon 10 of 17)	4476	106611978	106611978	XM_014212714	NA	NA	NA	NA	NA	protein_coding
Interval_193277	NW_012373994.1	136	286	+	0	NA	NA	NA	NA	NA	NA	NA	NA	NA	NA	NA	NA	NA
Interval_130865	NC_027318.1	27280081	27281026	+	0	NA	Intergenic	Intergenic	-8732	106578599	106578599	XM_014157592	NA	NA	NA	NA	NA	protein_coding
Interval_4772	NC_027300.1	62845370	62845550	+	0	NA	Intergenic	Intergenic	-84794	106607401	106607401	XR_001329192	NA	NA	NA	NA	NA	lncRNA
Interval_24983	NC_027302.1	83876622	83876994	+	0	NA	promoter-TSS (106601861)	-promoter-TSS (106601861)	-1990	106601861	106601861	XM_014194276	NA	NA	NA	NA	NA	protein_coding
Interval_122878	NC_027316.1	47995763	47996204	+	0	NA	Intergenic	Intergenic	16411	106576407	106576407	XM_014153559	NA	NA	NA	NA	NA	protein_coding
Interval_152559	NC_027322.1	21357166	21357392	+	0	NA	intron (106584225, intron 2 of 11)	-intron (106584225, intron 2 of 11)	27061	106584225	106584225	XM_014169269	NA	NA	NA	NA	NA	protein_coding
Interval_40229	NC_027305.1	28943515	28943774	+	0	NA	Intergenic	Intergenic	3015	106606999	106606999	XM_014203529	NA	NA	NA	NA	NA	protein_coding
Interval_151884	NC_027322.1	11694555	11694719	+	0	NA	Intergenic	Intergenic	138102	106584064	106584064	XM_014168896	NA	NA	NA	NA	NA	protein_coding
Interval_196619	NW_012418420.1	967	1174	+	0	NA	NA	NA	NA	NA	NA	NA	NA	NA	NA	NA	NA	NA
Interval_130558	NC_027318.1	19368095	19368673	+	0	NA	intron (106578556, intron 14 of 41)	-intron (106578556, intron 17 of 44)	35814	106578556	106578556	XM_014157530	NA	NA	NA	NA	NA	protein_coding
Interval_120811	NC_027316.1	25073786	25074111	+	0	NA	promoter-TSS (106575773)	-promoter-TSS (106575773)	100	106575773	106575773	XM_014152452	NA	NA	NA	NA	NA	protein_coding
Interval_82268	NC_027311.1	40417340	40417624	+	0	NA	intron (106565241, intron 8 of 9)	-intron (106565241, intron 8 of 9)	31003	106565241	106565241	XM_014132136	NA	NA	NA	NA	NA	protein_coding
Interval_132609	NC_027318.1	51465559	51466195	+	0	NA	promoter-TSS (106579282)	-promoter-TSS (106579282)	-691	106579282	106579282	XM_014159062	NA	NA	NA	NA	NA	protein_coding
Interval_127475	NC_027317.1	50905157	50905881	+	0	NA	intron (106577619, intron 13 of 22)	-intron (106577619, intron 13 of 22)	19232	106577619	106577619	XM_014155836	NA	NA	NA	NA	NA	protein_coding
Interval_3973	NC_027300.1	51800301	51800886	+	0	NA	intron (106605012, intron 1 of 15)	-intron (106605012, intron 1 of 15)	44036	106605012	106605012	XM_014200220	NA	NA	NA	NA	NA	protein_coding
Interval_140421	NC_027319.1	61551083	61551329	+	0	NA	intron (106581116, intron 7 of 7)	-intron (106581116, intron 7 of 7)	-5618	106581115	106581115	XM_014162870	NA	NA	NA	NA	NA	protein_coding
Interval_121334	NC_027316.1	33278638	33279062	+	0	NA	intron (106575993, intron 7 of 12)	-intron (106575993, intron 8 of 13)	77929	106575993	106575993	XM_014152782	NA	NA	NA	NA	NA	protein_coding
Interval_94321	NC_027312.1	88071663	88071929	+	0	NA	intron (106568184, intron 4 of 13)	-intron (106568184, intron 6 of 15)	102940	106568184	106568184	XM_014138299	NA	NA	NA	NA	NA	protein_coding
Interval_201634	NW_012570429.1	388	682	+	0	NA	NA	NA	NA	NA	NA	NA	NA	NA	NA	NA	NA	NA
Interval_158583	NC_027323.1	48485658	48485783	+	0	NA	intron (106586005, intron 3 of 10)	-intron (106586005, intron 3 of 10)	10061	106586005	106586005	XM_014172778	NA	NA	NA	NA	NA	protein_coding
Interval_127865	NC_027317.1	55363279	55363710	+	0	NA	Intergenic	Intergenic	-13266	106577695	106577695	XM_014156024	NA	NA	NA	NA	NA	protein_coding
Interval_61933	NC_027308.1	130560671	130560877	+	0	NA	intron (106613218, intron 12 of 17)	-intron (106613218, intron 12 of 17)	-22816	106613217	106613217	XM_014215258	NA	NA	NA	NA	NA	protein_coding
Interval_9880	NC_027300.1	128973220	128973314	+	0	NA	intron (106566842, intron 11 of 11)	-intron (106566842, intron 12 of 12)	11859	106566842	106566842	XM_014135349	NA	NA	NA	NA	NA	protein_coding
Interval_24042	NC_027302.1	70306960	70307501	+	0	NA	promoter-TSS (106601397)	-promoter-TSS (106601397)	0	106601397	106601397	XM_014193572	NA	NA	NA	NA	NA	protein_coding
Interval_78095	NC_027310.1	76149947	76150172	+	0	NA	intron (106563451, intron 1 of 15)	-intron (106563451, intron 1 of 15)	15292	106563451	106563451	XM_014129047	NA	NA	NA	NA	NA	protein_coding
Interval_187333	NW_012354265.1	8008	8180	+	0	NA	NA	NA	NA	NA	NA	NA	NA	NA	NA	NA	NA	NA
Interval_16709	NC_027301.1	46295719	46296054	+	0	NA	Intergenic	Intergenic	5669	106587813	106587813	XM_014176460	NA	NA	NA	NA	NA	protein_coding
Interval_149011	NC_027321.1	34727004	34727911	+	0	NA	Intergenic	Intergenic	-51819	106583326	106583326	XM_014167384	NA	NA	NA	NA	NA	protein_coding
Interval_158993	NC_027324.1	9812504	9812739	+	0	NA	exon (106586130, exon 1 of 9)	-exon (106586130, exon 1 of 9)	105	106586130	106586130	XM_014173022	NA	NA	NA	NA	NA	protein_coding
Interval_137363	NC_027319.1	29382135	29382385	+	0	NA	intron (106580410, intron 10 of 15)	-intron (106580410, intron 11 of 16)	-14747	106580412	106580412	XR_001322891	NA	NA	NA	NA	NA	lncRNA
Interval_2453	NC_027300.1	30548202	30548366	+	0	NA	intron (106601537, intron 3 of 14)	-intron (106601537, intron 3 of 14)	9300	106601537	106601537	XM_014193795	NA	NA	NA	NA	NA	protein_coding
Interval_57659	NC_027308.1	80537348	80537562	+	0	NA	Intergenic	Intergenic	-53187	106612156	106612156	XM_014213087	NA	NA	NA	NA	NA	protein_coding
Interval_14909	NC_027301.1	24820509	24820882	+	0	NA	promoter-TSS (106581815)	-promoter-TSS (106581815)	55	106581815	106581815	XM_014164190	NA	NA	NA	NA	NA	protein_coding
Interval_182030	NW_012349075.1	10502	10748	+	0	NA	exon (106592913, exon 3 of 4)	-exon (106592913, exon 3 of 4)	4865	106592913	106592913	XM_014184262	NA	NA	NA	NA	NA	protein_coding
Interval_166428	NC_027326.1	6471859	6472450	+	0	NA	Intergenic	Intergenic	36873	106588501	106588501	XM_014177601	NA	NA	NA	NA	NA	protein_coding
Interval_178408	NW_012345921.1	188	446	+	0	NA	NA	NA	NA	NA	NA	NA	NA	NA	NA	NA	NA	NA
Interval_19903	NC_027302.1	18901201	18901346	+	0	NA	Intergenic	Intergenic	-21757	106599523	106599523	XM_014190803	NA	NA	NA	NA	NA	protein_coding
Interval_111796	NC_027314.1	100888141	100888223	+	0	NA	intron (106572946, intron 3 of 16)	-intron (106572946, intron 3 of 16)	35655	106572946	106572946	XM_014147537	NA	NA	NA	NA	NA	protein_coding
Interval_78927	NC_027310.1	86149372	86149711	+	0	NA	Intergenic	Intergenic	-3085	106563824	106563824	XM_014129723	NA	NA	NA	NA	NA	protein_coding
Interval_167128	NC_027326.1	13839361	13839679	+	0	NA	Intergenic	Intergenic	-59519	106588521	106588521	XM_014177636	NA	NA	NA	NA	NA	protein_coding
Interval_49426	NC_027306.1	54047155	54048193	+	0	NA	intron (106609745, intron 1 of 13)	-intron (106609745, intron 1 of 13)	403	106609745	106609745	XM_014208733	NA	NA	NA	NA	NA	protein_coding
Interval_5797	NC_027300.1	77008111	77008608	+	0	NA	Intergenic	Intergenic	-1298	106610139	106610139	XM_014209315	NA	NA	NA	NA	NA	protein_coding
Interval_174582	NC_027328.1	28629002	28629354	+	0	NA	promoter-TSS (106590546)	-promoter-TSS (106590546)	8	106590546	106590546	XM_014181656	NA	NA	NA	NA	NA	protein_coding
Interval_51119	NC_027307.1	18722856	18722984	+	0	NA	Intergenic	Intergenic	7889	trnaa-ugc_123	trnaa-ugc_123	trnaa-ugc_123	NA	NA	NA	NA	NA	tRNA
Interval_1161	NC_027300.1	16644974	16645415	+	0	NA	exon (106571650, exon 2 of 17)	-exon (106571650, exon 2 of 17)	-7308	100286480	100286480	NM_001146419	NA	NA	NA	NA	NA	protein_coding
Interval_60052	NC_027308.1	109946166	109946432	+	0	NA	intron (106612893, intron 5 of 16)	-intron (106612893, intron 6 of 17)	-54823	106612893	106612893	XM_014214533	NA	NA	NA	NA	NA	protein_coding
Interval_157813	NC_027323.1	37315649	37316266	+	0	NA	intron (106585809, intron 78 of 89)	-intron (106585809, intron 79 of 90)	-94580	trnaa-ugc_345	trnaa-ugc_345	trnaa-ugc_345	NA	NA	NA	NA	NA	tRNA
Interval_85057	NC_027311.1	69110313	69110521	+	0	NA	intron (106565807, intron 1 of 6)	-intron (106565807, intron 1 of 6)	24767	106565807	106565807	XM_014133362	NA	NA	NA	NA	NA	protein_coding
Interval_87146	NC_027312.1	4440794	4440976	+	0	NA	intron (106566360, intron 3 of 9)	-intron (106566360, intron 3 of 9)	148889	106566360	106566360	XM_014134295	NA	NA	NA	NA	NA	protein_coding
Interval_5288	NC_027300.1	70909637	70910486	+	0	NA	promoter-TSS (106608436)	-promoter-TSS (106608436)	2	106608436	106608436	XM_014206371	NA	NA	NA	NA	NA	protein_coding
Interval_21694	NC_027302.1	41537151	41537542	+	0	NA	Intergenic	Intergenic	-38347	100286404	100286404	NM_001146353	NA	NA	NA	NA	NA	protein_coding
Interval_184786	NW_012351417.1	5041	5178	+	0	NA	NA	NA	NA	NA	NA	NA	NA	NA	NA	NA	NA	NA
Interval_116491	NC_027315.1	58555718	58556081	+	0	NA	Intergenic	Intergenic	10389	106574393	106574393	XR_001321536	NA	NA	NA	NA	NA	lncRNA
Interval_74197	NC_027310.1	26830976	26831328	+	0	NA	Intergenic	Intergenic	48832	106562374	106562374	XM_014127220	NA	NA	NA	NA	NA	protein_coding
Interval_37691	NC_027304.1	74210082	74210430	+	0	NA	intron (106605995, intron 8 of 8)	-intron (106605995, intron 10 of 10)	4400	106605995	106605995	XM_014202044	NA	NA	NA	NA	NA	protein_coding
Interval_159253	NC_027324.1	12695325	12695800	+	0	NA	Intergenic	Intergenic	-5811	106586179	106586179	XM_014173139	NA	NA	NA	NA	NA	protein_coding
Interval_10246	NC_027300.1	132869585	132869718	+	0	NA	intron (106567450, intron 7 of 50)	-intron (106567450, intron 9 of 52)	122952	106567450	106567450	XM_014136733	NA	NA	NA	NA	NA	protein_coding
Interval_187387	NW_012354324.1	24	338	+	0	NA	NA	NA	NA	NA	NA	NA	NA	NA	NA	NA	NA	NA
Interval_69392	NC_027309.1	83897785	83897865	+	0	NA	TTS (106561164)	-TTS (106561164)	454	106561163	106561163	XR_001318745	NA	NA	NA	NA	NA	lncRNA
Interval_51892	NC_027308.1	7430138	7430636	+	0	NA	promoter-TSS (100196050)	-promoter-TSS (100196050)	-47	100196050	100196050	NM_001141079	NA	NA	NA	NA	NA	protein_coding
Interval_92536	NC_027312.1	68918274	68918549	+	0	NA	Intergenic	Intergenic	29579	106567681	106567681	XM_014137248	NA	NA	NA	NA	NA	protein_coding
Interval_66978	NC_027309.1	53047544	53048011	+	0	NA	Intergenic	Intergenic	-8668	100380620	100380620	NM_001173905	NA	NA	NA	NA	NA	protein_coding
Interval_34223	NC_027304.1	33188192	33188556	+	0	NA	intron (106604740, intron 3 of 29)	-intron (106604740, intron 3 of 29)	-30843	106604741	106604741	XM_014199718	NA	NA	NA	NA	NA	protein_coding
Interval_65174	NC_027309.1	31442992	31443078	+	0	NA	intron (106560275, intron 6 of 17)	-intron (106560275, intron 6 of 18)	3001	106560275	106560275	XM_014123007	NA	NA	NA	NA	NA	protein_coding
Interval_195229	NW_012394633.1	428	1015	+	0	NA	NA	NA	NA	NA	NA	NA	NA	NA	NA	NA	NA	NA
Interval_39648	NC_027305.1	19980536	19980897	+	0	NA	Intergenic	Intergenic	94347	106606745	106606745	XM_014203107	NA	NA	NA	NA	NA	protein_coding
Interval_128091	NC_027317.1	57727981	57728599	+	0	NA	Intergenic	Intergenic	-23598	106577820	106577820	XM_014156180	NA	NA	NA	NA	NA	protein_coding
Interval_56121	NC_027308.1	64087105	64087609	+	0	NA	promoter-TSS (106611735)	-promoter-TSS (106611735)	60	106611735	106611735	XM_014212259	NA	NA	NA	NA	NA	protein_coding
Interval_176543	NW_012343506.1	42490	42797	+	0	NA	intron (106591160, intron 2 of 13)	-intron (106591160, intron 2 of 13)	41743	106591160	106591160	XM_014182350	NA	NA	NA	NA	NA	protein_coding
Interval_94408	NC_027312.1	89025929	89026012	+	0	NA	exon (106568164, exon 11 of 18)	-exon (106568164, exon 11 of 18)	-9552	106568166	106568166	XM_014138254	NA	NA	NA	NA	NA	protein_coding
Interval_6269	NC_027300.1	83784236	83784456	+	0	NA	Intergenic	Intergenic	-4641	106610965	106610965	XM_014210714	NA	NA	NA	NA	NA	protein_coding
Interval_128118	NC_027317.1	58101184	58101353	+	0	NA	TTS (trnad-guc_19)	-TTS (trnad-guc_19)	421	trnan-guu_36	trnan-guu_36	trnan-guu_36	NA	NA	NA	NA	NA	tRNA
Interval_12483	NC_027300.1	157090057	157090462	+	0	NA	Intergenic	Intergenic	-3662	106572610	106572610	XM_014146948	NA	NA	NA	NA	NA	protein_coding
Interval_120199	NC_027316.1	17871894	17872032	+	0	NA	TTS (101448003)	-TTS (101448003)	5179	101448003	101448003	NM_001279001	NA	NA	NA	NA	NA	protein_coding
Interval_111914	NC_027314.1	102546861	102547522	+	0	NA	promoter-TSS (106572970)	-promoter-TSS (106572970)	-81	106572970	106572970	XM_014147568	NA	NA	NA	NA	NA	protein_coding
Interval_72575	NC_027310.1	7821831	7821997	+	0	NA	Intergenic	Intergenic	-2519	106561921	106561921	XM_014126317	NA	NA	NA	NA	NA	protein_coding
Interval_163479	NC_027325.1	17566197	17566322	+	0	NA	intron (106587217, intron 4 of 8)	-intron (106587217, intron 4 of 8)	-12776	106587219	106587219	XR_001324388	NA	NA	NA	NA	NA	lncRNA
Interval_45620	NC_027306.1	9256371	9256508	+	0	NA	exon (106608576, exon 33 of 50)	-exon (106608576, exon 33 of 50)	156544	100380644	100380644	XM_014206586	NA	NA	NA	NA	NA	protein_coding
Interval_135924	NC_027319.1	14087884	14088542	+	0	NA	intron (106580090, intron 24 of 25)	-intron (106580090, intron 23 of 24)	37341	106580090	106580090	XM_014160722	NA	NA	NA	NA	NA	protein_coding
Interval_74421	NC_027310.1	30033541	30033739	+	0	NA	Intergenic	Intergenic	16289	100380789	100380789	XM_014127284	NA	NA	NA	NA	NA	protein_coding
Interval_42412	NC_027305.1	54633902	54634129	+	0	NA	Intergenic	Intergenic	-52694	106607733	106607733	XM_014205004	NA	NA	NA	NA	NA	protein_coding
Interval_41936	NC_027305.1	47768006	47768166	+	0	NA	intron (106607589, intron 2 of 2)	-intron (106607589, intron 3 of 3)	2245	106607589	106607589	XM_014204671	NA	NA	NA	NA	NA	protein_coding
Interval_108680	NC_027314.1	66287282	66288397	+	0	NA	promoter-TSS (106572205)	-promoter-TSS (106572205)	112	106572205	106572205	XR_001321074	NA	NA	NA	NA	NA	lncRNA
Interval_171056	NC_027327.1	20379016	20379114	+	0	NA	Intergenic	Intergenic	-2783	106589688	106589688	XM_014179953	NA	NA	NA	NA	NA	protein_coding
Interval_167968	NC_027326.1	23517222	23517313	+	0	NA	intron (106588743, intron 2 of 5)	-intron (106588743, intron 2 of 4)	8383	106588743	106588743	XM_014178067	NA	NA	NA	NA	NA	protein_coding
Interval_112782	NC_027315.1	12657241	12658206	+	0	NA	Intergenic	Intergenic	-13635	106573199	106573199	XM_014147983	NA	NA	NA	NA	NA	protein_coding
Interval_63598	NC_027309.1	15044400	15044557	+	0	NA	intron (106613633, intron 6 of 18)	-intron (106613633, intron 6 of 18)	-14815	106613634	106613634	XR_001330532	NA	NA	NA	NA	NA	lncRNA
Interval_5611	NC_027300.1	74628592	74629367	+	0	NA	intron (106610023, intron 1 of 2)	-intron (106610023, intron 1 of 2)	1083	106610023	106610023	XR_001329837	NA	NA	NA	NA	NA	lncRNA
Interval_130568	NC_027318.1	19476898	19477416	+	0	NA	intron (106578557, intron 1 of 8)	-intron (106578557, intron 1 of 8)	24959	106578557	106578557	XM_014157535	NA	NA	NA	NA	NA	protein_coding
Interval_96849	NC_027313.1	13145464	13146071	+	0	NA	Intergenic	Intergenic	-3710	106568946	106568946	XM_014139812	NA	NA	NA	NA	NA	protein_coding
Interval_84891	NC_027311.1	67492834	67493156	+	0	NA	Intergenic	Intergenic	-8151	106565839	106565839	XM_014133413	NA	NA	NA	NA	NA	protein_coding
Interval_68941	NC_027309.1	79430423	79430755	+	0	NA	intron (106560844, intron 3 of 6)	-intron (106560844, intron 3 of 5)	-18070	106560845	106560845	XM_014124210	NA	NA	NA	NA	NA	protein_coding
Interval_178316	NW_012345555.1	37253	37502	+	0	NA	NA	NA	NA	NA	NA	NA	NA	NA	NA	NA	NA	NA
Interval_149507	NC_027321.1	41197610	41197888	+	0	NA	intron (100136532, intron 1 of 7)	-intron (100136532, intron 1 of 7)	823	100136532	100136532	NM_001123635	NA	NA	NA	NA	NA	protein_coding
Interval_198294	NW_012465990.1	169	487	+	0	NA	NA	NA	NA	NA	NA	NA	NA	NA	NA	NA	NA	NA
Interval_63738	NC_027309.1	16405482	16405809	+	0	NA	intron (106613669, intron 1 of 6)	-intron (106613669, intron 1 of 6)	5497	106613670	106613670	XM_014216176	NA	NA	NA	NA	NA	protein_coding
Interval_150362	NC_027321.1	52625149	52625261	+	0	NA	intron (100194955, intron 2 of 10)	-intron (100194955, intron 2 of 10)	-2932	trnav-uac_80	trnav-uac_80	trnav-uac_80	NA	NA	NA	NA	NA	tRNA
Interval_105817	NC_027314.1	31260381	31260514	+	0	NA	Intergenic	Intergenic	-20208	106571360	106571360	XR_001320914	NA	NA	NA	NA	NA	lncRNA
Interval_119977	NC_027316.1	15105443	15105690	+	0	NA	intron (106575399, intron 4 of 4)	-intron (106575399, intron 3 of 3)	3024	106575399	106575399	XR_001321738	NA	NA	NA	NA	NA	lncRNA
Interval_22978	NC_027302.1	59096355	59097067	+	0	NA	promoter-TSS (trnac-gca_2)	-promoter-TSS (trnac-gca_2)	-634	trnac-gca_2	trnac-gca_2	trnac-gca_2	NA	NA	NA	NA	NA	tRNA
Interval_112475	NC_027315.1	8973145	8973815	+	0	NA	intron (106573125, intron 1 of 29)	-intron (106573125, intron 1 of 29)	212	106573125	106573125	XM_014147844	NA	NA	NA	NA	NA	protein_coding
Interval_174912	NC_027328.1	35233148	35233251	+	0	NA	Intergenic	Intergenic	11772	106590641	106590641	XM_014181777	NA	NA	NA	NA	NA	protein_coding
Interval_47299	NC_027306.1	29278782	29279022	+	0	NA	Intergenic	Intergenic	55257	106609077	106609077	XM_014207468	NA	NA	NA	NA	NA	protein_coding
Interval_68181	NC_027309.1	72216503	72216736	+	0	NA	promoter-TSS (100195293)	-promoter-TSS (100195293)	58	100195293	100195293	NM_001140322	NA	NA	NA	NA	NA	protein_coding
Interval_30344	NC_027303.1	64469663	64469788	+	0	NA	exon (106603685, exon 4 of 9)	-exon (106603685, exon 4 of 9)	3239	106603685	106603685	XM_014197659	NA	NA	NA	NA	NA	protein_coding
Interval_133753	NC_027318.1	67039771	67040045	+	0	NA	Intergenic	Intergenic	-11434	106579452	106579452	XM_014159367	NA	NA	NA	NA	NA	protein_coding
Interval_100803	NC_027313.1	60786447	60786839	+	0	NA	promoter-TSS (106569907)	-promoter-TSS (106569907)	92	106569907	106569907	XM_014141632	NA	NA	NA	NA	NA	protein_coding
Interval_189168	NW_012356948.1	2705	2945	+	0	NA	NA	NA	NA	NA	NA	NA	NA	NA	NA	NA	NA	NA
Interval_155441	NC_027323.1	7289538	7289723	+	0	NA	promoter-TSS (106585167)	-promoter-TSS (106585167)	4246	106585167	106585167	XM_014171079	NA	NA	NA	NA	NA	protein_coding
Interval_35983	NC_027304.1	56427686	56427778	+	0	NA	intron (106605311, intron 3 of 13)	-intron (106605311, intron 2 of 12)	18136	106605311	106605311	XM_014200790	NA	NA	NA	NA	NA	protein_coding
Interval_21839	NC_027302.1	43664149	43664887	+	0	NA	TTS (106600574)	-TTS (106600574)	319	106600575	106600575	XM_014192044	NA	NA	NA	NA	NA	protein_coding
Interval_42502	NC_027305.1	55166692	55166812	+	0	NA	intron (106607744, intron 1 of 7)	-intron (106607744, intron 1 of 7)	32985	106607746	106607746	XM_014205035	NA	NA	NA	NA	NA	protein_coding
Interval_45030	NC_027306.1	494072	494531	+	0	NA	exon (106608408, exon 1 of 3)	-exon (106608408, exon 1 of 3)	258	106608408	106608408	XR_001329454	NA	NA	NA	NA	NA	lncRNA
Interval_177710	NW_012344515.1	29737	29983	+	0	NA	intron (106591558, intron 2 of 3)	-intron (106591558, intron 2 of 3)	4758	106591558	106591558	XM_014182774	NA	NA	NA	NA	NA	protein_coding
Interval_88491	NC_027312.1	19652965	19653169	+	0	NA	TTS (106566737)	-TTS (106566737)	14170	106566737	106566737	XM_014135076	NA	NA	NA	NA	NA	protein_coding
Interval_167018	NC_027326.1	12566962	12567359	+	0	NA	exon (106588313, exon 4 of 6)	-exon (106588313, exon 4 of 6)	7577	106588313	106588313	XM_014177161	NA	NA	NA	NA	NA	protein_coding
Interval_189827	NW_012358218.1	6937	7048	+	0	NA	NA	NA	NA	NA	NA	NA	NA	NA	NA	NA	NA	NA
Interval_122551	NC_027316.1	44940044	44940223	+	0	NA	intron (106576334, intron 5 of 8)	-intron (106576334, intron 5 of 8)	-11307	106576294	106576294	XM_014153384	NA	NA	NA	NA	NA	protein_coding
Interval_70008	NC_027309.1	90476620	90477164	+	0	NA	promoter-TSS (106561307)	-promoter-TSS (106561307)	22	106561307	106561307	XM_014125119	NA	NA	NA	NA	NA	protein_coding
Interval_80999	NC_027311.1	24330011	24330367	+	0	NA	intron (106564911, intron 1 of 20)	-intron (106564911, intron 1 of 20)	11979	106564911	106564911	XM_014131418	NA	NA	NA	NA	NA	protein_coding
Interval_164160	NC_027325.1	23876511	23876591	+	0	NA	intron (106587455, intron 1 of 3)	-intron (106587455, intron 1 of 3)	1085	106587455	106587455	XM_014175854	NA	NA	NA	NA	NA	protein_coding
Interval_52979	NC_027308.1	21274250	21274557	+	0	NA	Intergenic	Intergenic	-3103	106611080	106611080	XM_014210947	NA	NA	NA	NA	NA	protein_coding
Interval_110489	NC_027314.1	84835447	84836544	+	0	NA	intron (106572544, intron 8 of 18)	-intron (106572544, intron 8 of 18)	25464	106572544	106572544	XM_014146797	NA	NA	NA	NA	NA	protein_coding
Interval_92908	NC_027312.1	72950483	72950649	+	0	NA	intron (106567978, intron 10 of 12)	-intron (106567978, intron 12 of 14)	-42846	106567979	106567979	XM_014137918	NA	NA	NA	NA	NA	protein_coding
Interval_152819	NC_027322.1	24054649	24055428	+	0	NA	exon (106584303, exon 1 of 7)	-exon (106584303, exon 1 of 7)	244	106584303	106584303	XM_014169387	NA	NA	NA	NA	NA	protein_coding
Interval_183332	NW_012350166.1	3519	3755	+	0	NA	TTS (106593439)	-TTS (106593439)	2341	106593439	106593439	XM_014184771	NA	NA	NA	NA	NA	protein_coding
Interval_95136	NC_027312.1	96882000	96882138	+	0	NA	Intergenic	Intergenic	-24994	trnaa-ugc_211	trnaa-ugc_211	trnaa-ugc_211	NA	NA	NA	NA	NA	tRNA
Interval_132982	NC_027318.1	55160421	55160549	+	0	NA	intron (106579180, intron 1 of 2)	-intron (106579180, intron 1 of 2)	288	106579180	106579180	XM_014158839	NA	NA	NA	NA	NA	protein_coding
Interval_45192	NC_027306.1	2944590	2944794	+	0	NA	exon (106608458, exon 2 of 3)	-exon (106608458, exon 2 of 3)	-1065	106608457	106608457	XM_014206388	NA	NA	NA	NA	NA	protein_coding
Interval_99782	NC_027313.1	48057039	48057330	+	0	NA	exon (106569778, exon 1 of 35)	-exon (106569778, exon 1 of 35)	-70737	106569788	106569788	XR_001320557	NA	NA	NA	NA	NA	lncRNA
Interval_69011	NC_027309.1	79988103	79988498	+	0	NA	intron (106560835, intron 1 of 11)	-intron (106560835, intron 1 of 11)	1128	106560835	106560835	XM_014124191	NA	NA	NA	NA	NA	protein_coding
Interval_56500	NC_027308.1	68270874	68271110	+	0	NA	exon (106611872, exon 20 of 20)	-exon (106611872, exon 20 of 20)	12226	106611872	106611872	XM_014212493	NA	NA	NA	NA	NA	protein_coding
Interval_147599	NC_027321.1	17412053	17412373	+	0	NA	promoter-TSS (106582928)	-promoter-TSS (106582928)	-1416	106582928	106582928	XM_014166560	NA	NA	NA	NA	NA	protein_coding
Interval_33703	NC_027304.1	27426796	27427216	+	0	NA	exon (106604571, exon 5 of 5)	-exon (106604571, exon 5 of 5)	-5042	106604572	106604572	XR_001328697	NA	NA	NA	NA	NA	lncRNA
Interval_190009	NW_012358607.1	7470	7631	+	0	NA	NA	NA	NA	NA	NA	NA	NA	NA	NA	NA	NA	NA
Interval_43191	NC_027305.1	62413648	62414294	+	0	NA	promoter-TSS (106607896)	-promoter-TSS (106607896)	97	106607896	106607896	XM_014205374	NA	NA	NA	NA	NA	protein_coding
Interval_71878	NC_027309.1	110163335	110163479	+	0	NA	promoter-TSS (106561726)	-promoter-TSS (106561726)	59	106561726	106561726	XM_014125944	NA	NA	NA	NA	NA	protein_coding
Interval_149656	NC_027321.1	42420197	42420341	+	0	NA	Intergenic	Intergenic	24052	106583442	106583442	XM_014167609	NA	NA	NA	NA	NA	protein_coding
Interval_16477	NC_027301.1	44253133	44253226	+	0	NA	Intergenic	Intergenic	-7631	106588430	106588430	XM_014177420	NA	NA	NA	NA	NA	protein_coding
Interval_103691	NC_027313.1	93899227	93899313	+	0	NA	Intergenic	Intergenic	-75565	106570796	106570796	XM_014143333	NA	NA	NA	NA	NA	protein_coding
Interval_58444	NC_027308.1	94173146	94173902	+	0	NA	promoter-TSS (106612384)	-promoter-TSS (106612384)	-50	106612384	106612384	XM_014213467	NA	NA	NA	NA	NA	protein_coding
Interval_22121	NC_027302.1	48734993	48735649	+	0	NA	Intergenic	Intergenic	-2223	106600619	106600619	XM_014192108	NA	NA	NA	NA	NA	protein_coding
Interval_18615	NC_027302.1	2390197	2390329	+	0	NA	intron (106596607, intron 3 of 12)	-intron (106596607, intron 4 of 13)	15737	106596607	106596607	XM_014187887	NA	NA	NA	NA	NA	protein_coding
Interval_150147	NC_027321.1	48887349	48887453	+	0	NA	intron (106583651, intron 1 of 17)	-intron (106583651, intron 1 of 19)	626	106583651	106583651	XM_014168089	NA	NA	NA	NA	NA	protein_coding
Interval_187416	NW_012354362.1	4519	4698	+	0	NA	NA	NA	NA	NA	NA	NA	NA	NA	NA	NA	NA	NA
Interval_157374	NC_027323.1	31034504	31034679	+	0	NA	intron (106585687, intron 16 of 22)	-intron (106585687, intron 16 of 22)	7840	106585687	106585687	XM_014172173	NA	NA	NA	NA	NA	protein_coding
Interval_46509	NC_027306.1	19999144	19999258	+	0	NA	intron (106608824, intron 42 of 86)	-intron (106608824, intron 42 of 86)	-77553	106608827	106608827	XR_001329590	NA	NA	NA	NA	NA	lncRNA
Interval_154888	NC_027322.1	49738509	49738790	+	0	NA	intron (106584875, intron 2 of 4)	-intron (106584875, intron 2 of 4)	3410	106584875	106584875	XM_014170478	NA	NA	NA	NA	NA	protein_coding
Interval_113354	NC_027315.1	20184636	20184796	+	0	NA	Intergenic	Intergenic	-128084	106573397	106573397	XM_014148411	NA	NA	NA	NA	NA	protein_coding
Interval_82492	NC_027311.1	43090820	43091102	+	0	NA	TTS (106565199)	-TTS (106565199)	-1575	106565315	106565315	XM_014132263	NA	NA	NA	NA	NA	protein_coding
Interval_167817	NC_027326.1	22164532	22164615	+	0	NA	Intergenic	Intergenic	-4463	106588690	106588690	XM_014177941	NA	NA	NA	NA	NA	protein_coding
Interval_68045	NC_027309.1	70068323	70068535	+	0	NA	Intergenic	Intergenic	-5375	106561027	106561027	XM_014124584	NA	NA	NA	NA	NA	protein_coding
Interval_149981	NC_027321.1	47437311	47437576	+	0	NA	intron (106583614, intron 1 of 23)	-intron (106583614, intron 1 of 23)	4881	106583614	106583614	XM_014167998	NA	NA	NA	NA	NA	protein_coding
Interval_190959	NW_012361162.1	4144	4844	+	0	NA	NA	NA	NA	NA	NA	NA	NA	NA	NA	NA	NA	NA
Interval_88002	NC_027312.1	14704021	14704341	+	0	NA	Intergenic	Intergenic	2440	106566578	106566578	XM_014134709	NA	NA	NA	NA	NA	protein_coding
Interval_72665	NC_027310.1	9323840	9324095	+	0	NA	exon (106561944, exon 11 of 11)	-exon (106561944, exon 11 of 11)	14110	106561944	106561944	XM_014126402	NA	NA	NA	NA	NA	protein_coding
Interval_43609	NC_027305.1	66969273	66969486	+	0	NA	intron (100136461, intron 3 of 9)	-intron (100136461, intron 2 of 9)	11145	100136461	100136461	NM_001123592	NA	NA	NA	NA	NA	protein_coding
Interval_133321	NC_027318.1	59567072	59567293	+	0	NA	promoter-TSS (106579089)	-promoter-TSS (106579089)	-986	106579089	106579089	XM_014158636	NA	NA	NA	NA	NA	protein_coding
Interval_72075	NC_027309.1	112918100	112918414	+	0	NA	intron (100380441, intron 2 of 14)	-intron (100380441, intron 2 of 14)	-40924	106561781	106561781	XM_014126020	NA	NA	NA	NA	NA	protein_coding
Interval_172305	NC_027327.1	37771412	37771807	+	0	NA	Intergenic	Intergenic	-11777	106589977	106589977	XM_014180454	NA	NA	NA	NA	NA	protein_coding
Interval_130222	NC_027318.1	15311770	15312055	+	0	NA	intron (106578516, intron 1 of 18)	-intron (106578516, intron 1 of 18)	34151	100195446	100195446	NM_001140475	NA	NA	NA	NA	NA	protein_coding
Interval_20498	NC_027302.1	26343378	26343595	+	0	NA	Intergenic	Intergenic	80074	106599262	106599262	XM_014190403	NA	NA	NA	NA	NA	protein_coding
Interval_124826	NC_027317.1	14525852	14526026	+	0	NA	intron (106576949, intron 10 of 19)	-intron (106576949, intron 10 of 19)	-36298	106576950	106576950	XM_014154518	NA	NA	NA	NA	NA	protein_coding
Interval_166178	NC_027326.1	3183183	3183500	+	0	NA	exon (106588206, exon 1 of 7)	-exon (106588206, exon 1 of 7)	413	106588206	106588206	XM_014176971	NA	NA	NA	NA	NA	protein_coding
Interval_47170	NC_027306.1	26899470	26899946	+	0	NA	intron (106609050, intron 1 of 7)	-intron (106609050, intron 1 of 7)	24186	106609050	106609050	XM_014207393	NA	NA	NA	NA	NA	protein_coding
Interval_109357	NC_027314.1	72891491	72891819	+	0	NA	exon (106572074, exon 12 of 12)	-exon (106572074, exon 12 of 12)	-5339	106572075	106572075	XR_001321052	NA	NA	NA	NA	NA	lncRNA
Interval_66129	NC_027309.1	43742676	43743281	+	0	NA	intron (106560509, intron 1 of 3)	-intron (106560509, intron 1 of 3)	1989	106560509	106560509	XM_014123472	NA	NA	NA	NA	NA	protein_coding
Interval_160021	NC_027324.1	20945865	20946191	+	0	NA	intron (106586367, intron 1 of 7)	-intron (106586367, intron 1 of 7)	3296	106586367	106586367	XM_014173563	NA	NA	NA	NA	NA	protein_coding
Interval_200671	NW_012552043.1	170	256	+	0	NA	NA	NA	NA	NA	NA	NA	NA	NA	NA	NA	NA	NA
Interval_154048	NC_027322.1	38902814	38902997	+	0	NA	exon (106584603, exon 3 of 13)	-exon (106584603, exon 3 of 13)	18673	106584603	106584603	XM_014170079	NA	NA	NA	NA	NA	protein_coding
Interval_191144	NW_012361905.1	3749	4414	+	0	NA	NA	NA	NA	NA	NA	NA	NA	NA	NA	NA	NA	NA
Interval_39854	NC_027305.1	23731488	23731717	+	0	NA	Intergenic	Intergenic	-31887	100195374	100195374	NM_001140403	NA	NA	NA	NA	NA	protein_coding
Interval_153365	NC_027322.1	30802162	30802291	+	0	NA	Intergenic	Intergenic	-7915	106584260	106584260	XM_014169310	NA	NA	NA	NA	NA	protein_coding
Interval_67653	NC_027309.1	64993245	64993371	+	0	NA	exon (106560751, exon 1 of 3)	-exon (106560751, exon 1 of 3)	1112	106560751	106560751	XR_001318664	NA	NA	NA	NA	NA	lncRNA
Interval_54753	NC_027308.1	45459291	45459581	+	0	NA	intron (106611425, intron 1 of 11)	-intron (106611425, intron 1 of 11)	2184	106611425	106611425	XM_014211619	NA	NA	NA	NA	NA	protein_coding
Interval_187225	NW_012354139.1	2428	2509	+	0	NA	intron (106594951, intron 1 of 3)	-intron (106594951, intron 1 of 3)	2381	106594951	106594951	XM_014186339	NA	NA	NA	NA	NA	protein_coding
Interval_200073	NW_012530440.1	945	1119	+	0	NA	NA	NA	NA	NA	NA	NA	NA	NA	NA	NA	NA	NA
Interval_38165	NC_027304.1	80261235	80261671	+	0	NA	Intergenic	Intergenic	4658	106606176	106606176	XM_014202308	NA	NA	NA	NA	NA	protein_coding
Interval_175214	NW_012341857.1	12228	12383	+	0	NA	intron (106590721, intron 1 of 9)	-intron (106590721, intron 1 of 9)	3049	106590721	106590721	XM_014181877	NA	NA	NA	NA	NA	protein_coding
Interval_60677	NC_027308.1	115384731	115385102	+	0	NA	exon (106613028, exon 10 of 11)	-exon (106613028, exon 10 of 11)	-3775	106613029	106613029	XM_014214896	NA	NA	NA	NA	NA	protein_coding
Interval_96999	NC_027313.1	14680685	14680825	+	0	NA	exon (106569017, exon 7 of 7)	-exon (106569017, exon 7 of 7)	2608	106569017	106569017	XM_014139947	NA	NA	NA	NA	NA	protein_coding
Interval_45713	NC_027306.1	10248430	10249015	+	0	NA	Intergenic	Intergenic	14254	106608601	106608601	XR_001329546	NA	NA	NA	NA	NA	lncRNA
Interval_117458	NC_027315.1	70420123	70420326	+	0	NA	TTS (106574464)	-TTS (106574464)	-4256	106574465	106574465	XM_014150361	NA	NA	NA	NA	NA	protein_coding
Interval_68895	NC_027309.1	79142434	79142582	+	0	NA	exon (100195049, exon 14 of 21)	-exon (100195049, exon 14 of 21)	14845	100195049	100195049	NM_001140078	NA	NA	NA	NA	NA	protein_coding
Interval_27482	NC_027303.1	28797861	28798034	+	0	NA	promoter-TSS (106602870)	-promoter-TSS (106602870)	-1542	106602870	106602870	XM_014195826	NA	NA	NA	NA	NA	protein_coding
Interval_95106	NC_027312.1	96659111	96659336	+	0	NA	Intergenic	Intergenic	18125	100136563	100136563	XM_014138750	NA	NA	NA	NA	NA	protein_coding
Interval_174169	NC_027328.1	24696560	24697851	+	0	NA	Intergenic	Intergenic	-6618	106590382	106590382	XM_014181358	NA	NA	NA	NA	NA	protein_coding
Interval_89041	NC_027312.1	26741738	26741826	+	0	NA	exon (106566824, exon 1 of 6)	-exon (106566824, exon 1 of 6)	220	106566824	106566824	XM_014135263	NA	NA	NA	NA	NA	protein_coding
Interval_72632	NC_027310.1	8723667	8723900	+	0	NA	intron (106561934, intron 6 of 7)	-intron (106561934, intron 6 of 7)	25822	106561934	106561934	XM_014126364	NA	NA	NA	NA	NA	protein_coding
Interval_99152	NC_027313.1	40767770	40767923	+	0	NA	Intergenic	Intergenic	12682	106569595	106569595	XM_014141109	NA	NA	NA	NA	NA	protein_coding
Interval_25339	NC_027302.1	89008651	89008844	+	0	NA	Intergenic	Intergenic	23547	106601992	106601992	XM_014194437	NA	NA	NA	NA	NA	protein_coding
Interval_181893	NW_012348964.1	11501	11777	+	0	NA	NA	NA	NA	NA	NA	NA	NA	NA	NA	NA	NA	NA
Interval_85903	NC_027311.1	77650054	77650761	+	0	NA	exon (106566056, exon 1 of 22)	-exon (106566056, exon 1 of 22)	125	106566056	106566056	XM_014133867	NA	NA	NA	NA	NA	protein_coding
Interval_30120	NC_027303.1	61865740	61865889	+	0	NA	exon (106603696, exon 1 of 13)	-exon (106603696, exon 1 of 13)	689	106603696	106603696	XM_014197686	NA	NA	NA	NA	NA	protein_coding
Interval_168660	NC_027326.1	31397245	31397457	+	0	NA	intron (106588955, intron 2 of 9)	-intron (106588955, intron 2 of 9)	2886	106588955	106588955	XM_014178539	NA	NA	NA	NA	NA	protein_coding
Interval_73636	NC_027310.1	20113256	20113544	+	0	NA	intron (106562200, intron 2 of 5)	-intron (106562200, intron 2 of 5)	2791	106562200	106562200	XM_014126900	NA	NA	NA	NA	NA	protein_coding
Interval_39456	NC_027305.1	17499983	17500184	+	0	NA	intron (106606673, intron 2 of 3)	-intron (106606673, intron 2 of 4)	754	106606673	106606673	XM_014203014	NA	NA	NA	NA	NA	protein_coding
Interval_145358	NC_027320.1	45561989	45562130	+	0	NA	intron (106582396, intron 2 of 7)	-intron (106582396, intron 2 of 7)	57420	106582396	106582396	XM_014165469	NA	NA	NA	NA	NA	protein_coding
Interval_154292	NC_027322.1	41376570	41376677	+	0	NA	intron (106584663, intron 7 of 9)	-intron (106584663, intron 8 of 10)	4845	106584663	106584663	XM_014170164	NA	NA	NA	NA	NA	protein_coding
Interval_163752	NC_027325.1	20514902	20515041	+	0	NA	intron (106587330, intron 1 of 18)	-intron (106587330, intron 1 of 18)	-18977	106587330	106587330	XM_014175615	NA	NA	NA	NA	NA	protein_coding
Interval_113963	NC_027315.1	27613042	27614336	+	0	NA	intron (106573506, intron 2 of 10)	-intron (106573506, intron 3 of 11)	-28691	106573507	106573507	XR_001321360	NA	NA	NA	NA	NA	lncRNA
Interval_79404	NC_027310.1	93023151	93023236	+	0	NA	TTS (106563947)	-TTS (106563947)	-2277	106563949	106563949	XM_014129905	NA	NA	NA	NA	NA	protein_coding
Interval_5948	NC_027300.1	79904402	79904626	+	0	NA	Intergenic	Intergenic	109191	106610540	106610540	XM_014209931	NA	NA	NA	NA	NA	protein_coding
Interval_45746	NC_027306.1	10999157	10999299	+	0	NA	intron (106608688, intron 5 of 22)	-intron (106608688, intron 5 of 22)	-340756	106608688	106608688	XM_014206797	NA	NA	NA	NA	NA	protein_coding
Interval_157053	NC_027323.1	24640290	24640632	+	0	NA	intron (106585468, intron 17 of 17)	-intron (106585468, intron 18 of 18)	-7529	106585469	106585469	XM_014171702	NA	NA	NA	NA	NA	protein_coding
Interval_95327	NC_027312.1	98984890	98985023	+	0	NA	intron (106568487, intron 3 of 16)	-intron (106568487, intron 2 of 15)	41508	106568487	106568487	XM_014138873	NA	NA	NA	NA	NA	protein_coding
Interval_62945	NC_027309.1	7251877	7252080	+	0	NA	intron (106613481, intron 3 of 6)	-intron (106613481, intron 4 of 7)	21527	106613481	106613481	XM_014215754	NA	NA	NA	NA	NA	protein_coding
Interval_187855	NW_012354901.1	9418	9619	+	0	NA	Intergenic	Intergenic	5638	106595198	106595198	XM_014186578	NA	NA	NA	NA	NA	protein_coding
Interval_154173	NC_027322.1	40036069	40036221	+	0	NA	intron (106584611, intron 15 of 15)	-intron (106584611, intron 15 of 15)	-1293	106584610	106584610	XM_014170083	NA	NA	NA	NA	NA	protein_coding
Interval_46383	NC_027306.1	18267740	18267862	+	0	NA	intron (100380692, intron 1 of 55)	-intron (100380692, intron 1 of 54)	2137	100380692	100380692	XM_014206848	NA	NA	NA	NA	NA	protein_coding
Interval_175559	NW_012342162.1	3709	4222	+	0	NA	NA	NA	NA	NA	NA	NA	NA	NA	NA	NA	NA	NA
Interval_89739	NC_027312.1	35004424	35004646	+	0	NA	Intergenic	Intergenic	7065	100194805	100194805	XM_014135543	NA	NA	NA	NA	NA	protein_coding
Interval_23796	NC_027302.1	67480089	67480176	+	0	NA	Intergenic	Intergenic	46210	106601187	106601187	XM_014193169	NA	NA	NA	NA	NA	protein_coding
Interval_37686	NC_027304.1	74170432	74170584	+	0	NA	Intergenic	Intergenic	-6882	106605992	106605992	XM_014202038	NA	NA	NA	NA	NA	protein_coding
Interval_85896	NC_027311.1	77622914	77623217	+	0	NA	Intergenic	Intergenic	-27217	106566056	106566056	XM_014133867	NA	NA	NA	NA	NA	protein_coding
Interval_35437	NC_027304.1	50654047	50654372	+	0	NA	intron (106605119, intron 1 of 15)	-intron (106605119, intron 1 of 15)	1842	106605119	106605119	XM_014200448	NA	NA	NA	NA	NA	protein_coding
Interval_15106	NC_027301.1	26722608	26722727	+	0	NA	Intergenic	Intergenic	4400	106582385	106582385	XM_014165452	NA	NA	NA	NA	NA	protein_coding
Interval_47962	NC_027306.1	37868222	37868512	+	0	NA	intron (106609323, intron 11 of 21)	-intron (106609323, intron 13 of 23)	-5248	trnak-cuu_5	trnak-cuu_5	trnak-cuu_5	NA	NA	NA	NA	NA	tRNA
Interval_69008	NC_027309.1	79966393	79966752	+	0	NA	intron (106560836, intron 3 of 38)	-intron (106560836, intron 3 of 38)	2289	106560836	106560836	XM_014124192	NA	NA	NA	NA	NA	protein_coding
Interval_92857	NC_027312.1	72610720	72611703	+	0	NA	intron (106567988, intron 2 of 3)	-intron (106567988, intron 2 of 3)	36381	106568067	106568067	XM_014138070	NA	NA	NA	NA	NA	protein_coding
Interval_129406	NC_027318.1	1587844	1588442	+	0	NA	intron (106578284, intron 16 of 25)	-intron (106578284, intron 16 of 25)	4859	106578285	106578285	XM_014156961	NA	NA	NA	NA	NA	protein_coding
Interval_99284	NC_027313.1	41858091	41858380	+	0	NA	intron (100196238, intron 2 of 4)	-intron (100196238, intron 2 of 4)	1021	100196238	100196238	NM_001141267	NA	NA	NA	NA	NA	protein_coding
Interval_56732	NC_027308.1	70534149	70534554	+	0	NA	Intergenic	Intergenic	26674	106611925	106611925	XM_014212594	NA	NA	NA	NA	NA	protein_coding
Interval_65087	NC_027309.1	30559109	30559674	+	0	NA	promoter-TSS (106560261)	-promoter-TSS (106560261)	-311	106560261	106560261	XM_014122971	NA	NA	NA	NA	NA	protein_coding
Interval_87790	NC_027312.1	11287659	11287742	+	0	NA	intron (106566521, intron 2 of 4)	-intron (106566521, intron 2 of 4)	16965	106566521	106566521	XM_014134618	NA	NA	NA	NA	NA	protein_coding
Interval_147598	NC_027321.1	17410134	17410364	+	0	NA	intron (106582928, intron 1 of 5)	-intron (106582928, intron 1 of 5)	-3380	106582928	106582928	XM_014166560	NA	NA	NA	NA	NA	protein_coding
Interval_128600	NC_027317.1	63373979	63374216	+	0	NA	Intergenic	Intergenic	10708	106577995	106577995	XM_014156506	NA	NA	NA	NA	NA	protein_coding
Interval_83725	NC_027311.1	55537461	55537744	+	0	NA	Intergenic	Intergenic	66587	106565597	106565597	XM_014132902	NA	NA	NA	NA	NA	protein_coding
Interval_75805	NC_027310.1	49797598	49797905	+	0	NA	promoter-TSS (106562908)	-promoter-TSS (106562908)	70	106562908	106562908	XM_014127993	NA	NA	NA	NA	NA	protein_coding
Interval_78399	NC_027310.1	78843984	78844191	+	0	NA	intron (106563615, intron 1 of 13)	-intron (106563615, intron 3 of 15)	970	106563615	106563615	XM_014129345	NA	NA	NA	NA	NA	protein_coding
Interval_79311	NC_027310.1	91826544	91826732	+	0	NA	Intergenic	Intergenic	17912	106563923	106563923	XM_014129868	NA	NA	NA	NA	NA	protein_coding
Interval_27042	NC_027303.1	22377976	22378087	+	0	NA	intron (106602753, intron 4 of 12)	-intron (106602753, intron 4 of 12)	9793	106602753	106602753	XM_014195592	NA	NA	NA	NA	NA	protein_coding
Interval_150174	NC_027321.1	49376466	49376862	+	0	NA	Intergenic	Intergenic	5199	106583656	106583656	XM_014168097	NA	NA	NA	NA	NA	protein_coding
Interval_37798	NC_027304.1	75784385	75784467	+	0	NA	promoter-TSS (106606042)	-promoter-TSS (106606042)	448	106606041	106606041	XM_014202115	NA	NA	NA	NA	NA	protein_coding
Interval_26292	NC_027303.1	11762841	11763194	+	0	NA	Intergenic	Intergenic	-5073	100380462	100380462	NM_001173747	NA	NA	NA	NA	NA	protein_coding
Interval_78272	NC_027310.1	77594710	77594833	+	0	NA	Intergenic	Intergenic	28710	106563535	106563535	XM_014129217	NA	NA	NA	NA	NA	protein_coding
Interval_173264	NC_027328.1	14982471	14982705	+	0	NA	intron (106590197, intron 8 of 14)	-intron (106590197, intron 9 of 17)	6534	106590197	106590197	XM_014180944	NA	NA	NA	NA	NA	protein_coding
Interval_104816	NC_027314.1	20833064	20833227	+	0	NA	intron (106571139, intron 2 of 18)	-intron (106571139, intron 2 of 18)	-5536	106571139	106571139	XM_014143856	NA	NA	NA	NA	NA	protein_coding
Interval_13361	NC_027301.1	8213451	8213822	+	0	NA	Intergenic	Intergenic	-3174	106575489	106575489	XM_014152007	NA	NA	NA	NA	NA	protein_coding
Interval_132695	NC_027318.1	52261699	52262164	+	0	NA	intron (100136372, intron 3 of 9)	-intron (100136372, intron 3 of 10)	-93814	100196380	100196380	NM_001141409.1_1	NA	NA	NA	NA	NA	other
Interval_132281	NC_027318.1	48234707	48234916	+	0	NA	intron (106579009, intron 1 of 3)	-intron (106579009, intron 1 of 3)	30505	106579009	106579009	XR_001322564	NA	NA	NA	NA	NA	lncRNA
Interval_3006	NC_027300.1	38068409	38068507	+	0	NA	Intergenic	Intergenic	11712	106602411	106602411	XM_014195035	NA	NA	NA	NA	NA	protein_coding
Interval_48160	NC_027306.1	39816750	39816857	+	0	NA	Intergenic	Intergenic	13693	106609266	106609266	XM_014207870	NA	NA	NA	NA	NA	protein_coding
Interval_126927	NC_027317.1	45077606	45077839	+	0	NA	TTS (106577501)	-TTS (106577501)	6839	106577502	106577502	XM_014155562	NA	NA	NA	NA	NA	protein_coding
Interval_55259	NC_027308.1	53397502	53398001	+	0	NA	intron (106611552, intron 7 of 7)	-intron (106611552, intron 8 of 8)	-15301	106611550	106611550	XM_014211866	NA	NA	NA	NA	NA	protein_coding
Interval_151361	NC_027322.1	3704644	3704906	+	0	NA	exon (106583953, exon 1 of 7)	-exon (106583953, exon 1 of 7)	155	106583953	106583953	XM_014168668	NA	NA	NA	NA	NA	protein_coding
Interval_18310	NC_027301.1	70251391	70251567	+	0	NA	exon (106594764, exon 1 of 10)	-exon (106594764, exon 1 of 10)	111	106594764	106594764	XM_014186156	NA	NA	NA	NA	NA	protein_coding
Interval_32610	NC_027304.1	12407736	12408015	+	0	NA	exon (100380413, exon 9 of 9)	-exon (100380413, exon 9 of 9)	4757	100380413	100380413	NM_001173697	NA	NA	NA	NA	NA	protein_coding
Interval_24452	NC_027302.1	75268191	75268298	+	0	NA	intron (106601538, intron 1 of 21)	-intron (106601538, intron 1 of 27)	5673	106601538	106601538	XM_014193819	NA	NA	NA	NA	NA	protein_coding
Interval_181870	NW_012348957.1	9301	9487	+	0	NA	NA	NA	NA	NA	NA	NA	NA	NA	NA	NA	NA	NA
Interval_15220	NC_027301.1	27930966	27931122	+	0	NA	intron (106582892, intron 4 of 11)	-intron (106582892, intron 4 of 11)	25626	106582892	106582892	XM_014166485	NA	NA	NA	NA	NA	protein_coding
Interval_176016	NW_012343290.1	36682	37116	+	0	NA	intron (106590993, intron 1 of 3)	-intron (106590993, intron 1 of 3)	2619	106590993	106590993	XM_014182166	NA	NA	NA	NA	NA	protein_coding
Interval_183613	NW_012350383.1	14064	14226	+	0	NA	NA	NA	NA	NA	NA	NA	NA	NA	NA	NA	NA	NA
Interval_192973	NW_012371784.1	3865	4083	+	0	NA	NA	NA	NA	NA	NA	NA	NA	NA	NA	NA	NA	NA
Interval_130804	NC_027318.1	26202027	26202149	+	0	NA	intron (106578615, intron 9 of 20)	-intron (106578615, intron 9 of 20)	157812	106578616	106578616	XR_001322488	NA	NA	NA	NA	NA	lncRNA
Interval_26904	NC_027303.1	20288054	20288235	+	0	NA	Intergenic	Intergenic	-1381	106602779	106602779	XM_014195640	NA	NA	NA	NA	NA	protein_coding
Interval_76750	NC_027310.1	61317794	61317971	+	0	NA	Intergenic	Intergenic	20296	106563124	106563124	XM_014128357	NA	NA	NA	NA	NA	protein_coding
Interval_102037	NC_027313.1	73322372	73322513	+	0	NA	exon (106570399, exon 4 of 7)	-exon (106570399, exon 4 of 7)	43963	106570399	106570399	XM_014142662	NA	NA	NA	NA	NA	protein_coding
Interval_2592	NC_027300.1	32397977	32398451	+	0	NA	exon (106601253, exon 1 of 20)	-exon (106601253, exon 1 of 20)	1086	106601253	106601253	XM_014193325	NA	NA	NA	NA	NA	protein_coding
Interval_6617	NC_027300.1	89581762	89581905	+	0	NA	exon (106613076, exon 4 of 8)	-exon (106613076, exon 4 of 8)	30091	106613076	106613076	XM_014214973	NA	NA	NA	NA	NA	protein_coding
Interval_152505	NC_027322.1	20937011	20937429	+	0	NA	intron (106584104, intron 2 of 64)	-intron (106584104, intron 2 of 64)	-5485	106584104	106584104	XM_014168964	NA	NA	NA	NA	NA	protein_coding
Interval_160834	NC_027324.1	31205997	31206108	+	0	NA	TTS (106586601)	-TTS (106586601)	733	106586599	106586599	XM_014174052	NA	NA	NA	NA	NA	protein_coding
Interval_53692	NC_027308.1	30444805	30444909	+	0	NA	promoter-TSS (106611165)	-promoter-TSS (106611165)	-1381	106611165	106611165	XM_014211081	NA	NA	NA	NA	NA	protein_coding
Interval_157694	NC_027323.1	35996365	35996453	+	0	NA	Intergenic	Intergenic	13678	106585792	106585792	XR_001324028	NA	NA	NA	NA	NA	lncRNA
Interval_147146	NC_027321.1	12622978	12623222	+	0	NA	intron (106582833, intron 1 of 4)	-intron (106582833, intron 2 of 5)	-11037	106582777	106582777	XM_014166204	NA	NA	NA	NA	NA	protein_coding
Interval_80037	NC_027311.1	10315020	10315379	+	0	NA	Intergenic	Intergenic	-59750	106564413	106564413	XM_014130503	NA	NA	NA	NA	NA	protein_coding
Interval_102683	NC_027313.1	80237434	80237935	+	0	NA	intron (106570530, intron 5 of 11)	-intron (106570530, intron 5 of 11)	23365	106570529	106570529	XM_014142954	NA	NA	NA	NA	NA	protein_coding
Interval_183302	NW_012350139.1	911	1068	+	0	NA	NA	NA	NA	NA	NA	NA	NA	NA	NA	NA	NA	NA
Interval_58875	NC_027308.1	99026697	99027037	+	0	NA	intron (106612479, intron 1 of 9)	-intron (106612479, intron 1 of 9)	561	106612479	106612479	XM_014213650	NA	NA	NA	NA	NA	protein_coding
Interval_89055	NC_027312.1	26887433	26887706	+	0	NA	intron (106566818, intron 1 of 9)	-intron (106566818, intron 1 of 9)	3400	106566821	106566821	XR_001319951	NA	NA	NA	NA	NA	lncRNA
Interval_186408	NW_012353138.1	5957	6119	+	0	NA	NA	NA	NA	NA	NA	NA	NA	NA	NA	NA	NA	NA
Interval_22528	NC_027302.1	53759759	53760703	+	0	NA	promoter-TSS (106600912)	-promoter-TSS (106600912)	-1124	106600912	106600912	XM_014192685	NA	NA	NA	NA	NA	protein_coding
Interval_125972	NC_027317.1	28255907	28256058	+	0	NA	intron (106577195, intron 2 of 6)	-intron (106577195, intron 2 of 6)	127652	106577195	106577195	XM_014155086	NA	NA	NA	NA	NA	protein_coding
Interval_159190	NC_027324.1	12039132	12039425	+	0	NA	intron (106586172, intron 1 of 11)	-intron (106586172, intron 1 of 11)	15525	106586172	106586172	XM_014173111	NA	NA	NA	NA	NA	protein_coding
Interval_177054	NW_012343797.1	8210	8489	+	0	NA	NA	NA	NA	NA	NA	NA	NA	NA	NA	NA	NA	NA
Interval_6278	NC_027300.1	83882222	83882659	+	0	NA	Intergenic	Intergenic	45692	106610952	106610952	XM_014210664	NA	NA	NA	NA	NA	protein_coding
Interval_55894	NC_027308.1	62032060	62032218	+	0	NA	Intergenic	Intergenic	54724	106611803	106611803	XR_001330168	NA	NA	NA	NA	NA	lncRNA
Interval_60063	NC_027308.1	110027485	110027655	+	0	NA	TTS (trnag-ucc_10)	-TTS (trnag-ucc_10)	800	trnag-ucc_10	trnag-ucc_10	trnag-ucc_10	NA	NA	NA	NA	NA	tRNA
Interval_95287	NC_027312.1	98499570	98499692	+	0	NA	intron (106568470, intron 3 of 3)	-intron (106568470, intron 3 of 3)	18847	106568470	106568470	XM_014138836	NA	NA	NA	NA	NA	protein_coding
Interval_103725	NC_027314.1	725650	725863	+	0	NA	intron (106570814, intron 3 of 6)	-intron (106570814, intron 3 of 6)	53081	106570814	106570814	XM_014143359	NA	NA	NA	NA	NA	protein_coding
Interval_199489	NW_012508200.1	152	340	+	0	NA	NA	NA	NA	NA	NA	NA	NA	NA	NA	NA	NA	NA
Interval_183697	NW_012350455.1	8072	8166	+	0	NA	intron (106593572, intron 1 of 4)	-intron (106593572, intron 1 of 5)	1910	106593572	106593572	XM_014184921	NA	NA	NA	NA	NA	protein_coding
Interval_91122	NC_027312.1	49982675	49983098	+	0	NA	Intergenic	Intergenic	28511	100196802	100196802	NM_001141824	NA	NA	NA	NA	NA	protein_coding
Interval_117465	NC_027315.1	70476288	70476840	+	0	NA	Intergenic	Intergenic	-4602	106574564	106574564	XM_014150547	NA	NA	NA	NA	NA	protein_coding
Interval_112618	NC_027315.1	10501813	10501902	+	0	NA	intron (106573239, intron 11 of 38)	-intron (106573239, intron 12 of 39)	50590	106573241	106573241	XM_014148129	NA	NA	NA	NA	NA	protein_coding
Interval_143316	NC_027320.1	16985376	16985692	+	0	NA	intron (106581754, intron 1 of 7)	-intron (106581754, intron 1 of 7)	1775	106581754	106581754	XM_014164018	NA	NA	NA	NA	NA	protein_coding
Interval_125230	NC_027317.1	19208442	19208588	+	0	NA	Intergenic	Intergenic	-7550	106577025	106577025	XM_014154674	NA	NA	NA	NA	NA	protein_coding
Interval_102854	NC_027313.1	82948906	82949003	+	0	NA	intron (106570566, intron 2 of 6)	-intron (106570566, intron 2 of 6)	2224	106570566	106570566	XM_014143017	NA	NA	NA	NA	NA	protein_coding
Interval_99086	NC_027313.1	39750362	39750785	+	0	NA	Intergenic	Intergenic	-27808	106569571	106569571	XR_001320509	NA	NA	NA	NA	NA	lncRNA
Interval_190861	NW_012360851.1	2925	3101	+	0	NA	NA	NA	NA	NA	NA	NA	NA	NA	NA	NA	NA	NA
Interval_176742	NW_012343618.1	31798	32133	+	0	NA	NA	NA	NA	NA	NA	NA	NA	NA	NA	NA	NA	NA
Interval_172598	NC_027328.1	3668329	3668458	+	0	NA	exon (106590041, exon 4 of 18)	-exon (106590041, exon 4 of 18)	84448	106590041	106590041	XM_014180540	NA	NA	NA	NA	NA	protein_coding
Interval_189730	NW_012358023.1	5593	6217	+	0	NA	promoter-TSS (106596020)	-promoter-TSS (106596020)	100	106596020	106596020	XM_014187346	NA	NA	NA	NA	NA	protein_coding
Interval_112714	NC_027315.1	12001736	12003016	+	0	NA	promoter-TSS (106573222)	-promoter-TSS (106573222)	-194	106573222	106573222	XR_001321286	NA	NA	NA	NA	NA	lncRNA
Interval_151497	NC_027322.1	6103762	6103961	+	0	NA	Intergenic	Intergenic	-31115	106584002	106584002	XM_014168733	NA	NA	NA	NA	NA	protein_coding
Interval_17089	NC_027301.1	51861381	51861519	+	0	NA	intron (106588770, intron 1 of 6)	-intron (106588770, intron 1 of 7)	19438	106588770	106588770	XM_014178168	NA	NA	NA	NA	NA	protein_coding
Interval_196202	NW_012409803.1	552	1746	+	0	NA	NA	NA	NA	NA	NA	NA	NA	NA	NA	NA	NA	NA
Interval_39019	NC_027305.1	11267879	11267971	+	0	NA	intron (106606482, intron 2 of 3)	-intron (106606482, intron 2 of 3)	17753	106606482	106606482	XM_014202711	NA	NA	NA	NA	NA	protein_coding
Interval_56271	NC_027308.1	65431237	65431778	+	0	NA	intron (100195303, intron 6 of 11)	-intron (100195303, intron 6 of 11)	-8976	100195812	100195812	NM_001140841	NA	NA	NA	NA	NA	protein_coding
Interval_1411	NC_027300.1	20106574	20106742	+	0	NA	intron (106577869, intron 25 of 40)	-intron (106577869, intron 25 of 40)	83669	106578112	106578112	XM_014156748	NA	NA	NA	NA	NA	protein_coding
Interval_28387	NC_027303.1	39574076	39574348	+	0	NA	TTS (106603254)	-TTS (106603254)	5582	106603257	106603257	XM_014196654	NA	NA	NA	NA	NA	protein_coding
Interval_9371	NC_027300.1	123272724	123273134	+	0	NA	intron (100194666, intron 1 of 5)	-intron (100194666, intron 1 of 5)	9415	100194666	100194666	XM_014132122	NA	NA	NA	NA	NA	protein_coding
Interval_170347	NC_027327.1	12329910	12330520	+	0	NA	intron (106589495, intron 1 of 12)	-intron (106589495, intron 1 of 12)	4374	106589495	106589495	XM_014179554	NA	NA	NA	NA	NA	protein_coding
Interval_194799	NW_012388993.1	1398	2060	+	0	NA	NA	NA	NA	NA	NA	NA	NA	NA	NA	NA	NA	NA
Interval_150378	NC_027321.1	52876039	52876342	+	0	NA	intron (100194955, intron 1 of 10)	-intron (100194955, intron 1 of 10)	153842	106583705	106583705	XM_014168216	NA	NA	NA	NA	NA	protein_coding
Interval_142794	NC_027320.1	11117445	11117620	+	0	NA	promoter-TSS (106581863)	-promoter-TSS (106581863)	-807	106581863	106581863	XM_014164288	NA	NA	NA	NA	NA	protein_coding
Interval_67222	NC_027309.1	57690557	57690900	+	0	NA	promoter-TSS (106560703)	-promoter-TSS (106560703)	-4450	106560703	106560703	XM_014123855	NA	NA	NA	NA	NA	protein_coding
Interval_201107	NW_012559119.1	583	838	+	0	NA	NA	NA	NA	NA	NA	NA	NA	NA	NA	NA	NA	NA
Interval_72853	NC_027310.1	12119597	12119852	+	0	NA	intron (106561999, intron 2 of 10)	-intron (106561999, intron 2 of 10)	3856	106561999	106561999	XM_014126510	NA	NA	NA	NA	NA	protein_coding
Interval_83836	NC_027311.1	57051050	57051290	+	0	NA	intron (100217348, intron 2 of 9)	-intron (100217348, intron 1 of 8)	9567	100217348	100217348	NM_001142715	NA	NA	NA	NA	NA	protein_coding
Interval_179036	NW_012347317.1	3072	3419	+	0	NA	intron (106591853, intron 4 of 7)	-intron (106591853, intron 4 of 7)	5296	106591853	106591853	XM_014183121	NA	NA	NA	NA	NA	protein_coding
Interval_140047	NC_027319.1	58086286	58087450	+	0	NA	promoter-TSS (106581191)	-promoter-TSS (106581191)	-110	106581191	106581191	XM_014163086	NA	NA	NA	NA	NA	protein_coding
Interval_74440	NC_027310.1	30220971	30221376	+	0	NA	Intergenic	Intergenic	19248	106562423	106562423	XM_014127303	NA	NA	NA	NA	NA	protein_coding
Interval_78051	NC_027310.1	75776093	75776383	+	0	NA	intron (106563475, intron 2 of 4)	-intron (106563475, intron 2 of 4)	-15763	106563477	106563477	XM_014129090	NA	NA	NA	NA	NA	protein_coding
Interval_77136	NC_027310.1	65672695	65673149	+	0	NA	promoter-TSS (106563277)	-promoter-TSS (106563277)	-674	106563277	106563277	XR_001319225	NA	NA	NA	NA	NA	lncRNA
Interval_159410	NC_027324.1	14482143	14482570	+	0	NA	intron (106586230, intron 2 of 17)	-intron (106586230, intron 2 of 19)	21331	106586230	106586230	XM_014173276	NA	NA	NA	NA	NA	protein_coding
Interval_71799	NC_027309.1	109332691	109332962	+	0	NA	promoter-TSS (106561703)	-promoter-TSS (106561703)	-487	106561703	106561703	XM_014125917	NA	NA	NA	NA	NA	protein_coding
Interval_54959	NC_027308.1	48179432	48179768	+	0	NA	intron (106611484, intron 8 of 14)	-intron (106611484, intron 8 of 14)	8268	106611484	106611484	XM_014211723	NA	NA	NA	NA	NA	protein_coding
Interval_155185	NC_027323.1	4610182	4610546	+	0	NA	intron (106585218, intron 2 of 18)	-intron (106585218, intron 2 of 18)	13559	106585218	106585218	XM_014171182	NA	NA	NA	NA	NA	protein_coding
Interval_146327	NC_027321.1	2248463	2249322	+	0	NA	exon (106582633, exon 1 of 2)	-exon (106582633, exon 1 of 2)	263	106582633	106582633	XM_014165878	NA	NA	NA	NA	NA	protein_coding
Interval_84714	NC_027311.1	65551629	65551711	+	0	NA	Intergenic	Intergenic	-18687	106565856	106565856	XM_014133455	NA	NA	NA	NA	NA	protein_coding
Interval_87862	NC_027312.1	12270127	12270453	+	0	NA	promoter-TSS (106566536)	-promoter-TSS (106566536)	-956	106566536	106566536	XM_014134638	NA	NA	NA	NA	NA	protein_coding
Interval_111134	NC_027314.1	91595406	91596007	+	0	NA	intron (106572719, intron 1 of 2)	-intron (106572719, intron 1 of 2)	1216	106572719	106572719	XM_014147148	NA	NA	NA	NA	NA	protein_coding
Interval_78318	NC_027310.1	78198197	78198353	+	0	NA	intron (100195440, intron 1 of 7)	-intron (100195440, intron 1 of 7)	1494	100195440	100195440	NM_001140469	NA	NA	NA	NA	NA	protein_coding
Interval_173444	NC_027328.1	16926363	16926721	+	0	NA	intron (106590234, intron 1 of 17)	-intron (106590234, intron 1 of 18)	-25287	106590234	106590234	XM_014181031	NA	NA	NA	NA	NA	protein_coding
Interval_142548	NC_027320.1	4943278	4943745	+	0	NA	Intergenic	Intergenic	-4277	106581648	106581648	XR_001323150	NA	NA	NA	NA	NA	lncRNA
Interval_41594	NC_027305.1	42545713	42546231	+	0	NA	Intergenic	Intergenic	-23945	100194929	100194929	NM_001139958	NA	NA	NA	NA	NA	protein_coding
Interval_138457	NC_027319.1	43410958	43411653	+	0	NA	promoter-TSS (106580677)	-promoter-TSS (106580677)	-4616	106580677	106580677	XM_014161994	NA	NA	NA	NA	NA	protein_coding
Interval_52246	NC_027308.1	12349041	12349140	+	0	NA	Intergenic	Intergenic	-19099	106610733	106610733	XM_014210254	NA	NA	NA	NA	NA	protein_coding
Interval_72216	NC_027309.1	114963935	114964125	+	0	NA	intron (106561847, intron 2 of 2)	-intron (106561847, intron 2 of 2)	8548	106561847	106561847	XM_014126112	NA	NA	NA	NA	NA	protein_coding
Interval_178627	NW_012346760.1	28	142	+	0	NA	NA	NA	NA	NA	NA	NA	NA	NA	NA	NA	NA	NA
Interval_187187	NW_012354099.1	2044	2205	+	0	NA	NA	NA	NA	NA	NA	NA	NA	NA	NA	NA	NA	NA
Interval_119360	NC_027316.1	7464449	7465048	+	0	NA	promoter-TSS (106575202)	-promoter-TSS (106575202)	-133	106575202	106575202	XM_014151545	NA	NA	NA	NA	NA	protein_coding
Interval_63449	NC_027309.1	13505538	13505864	+	0	NA	intron (106613989, intron 1 of 2)	-intron (106613989, intron 1 of 2)	186	106613989	106613989	XR_001330590	NA	NA	NA	NA	NA	lncRNA
Interval_97065	NC_027313.1	15646601	15646699	+	0	NA	intron (106568882, intron 13 of 21)	-intron (106568882, intron 14 of 22)	9861	106568884	106568884	XM_014139666	NA	NA	NA	NA	NA	protein_coding
Interval_118541	NC_027315.1	83218459	83218590	+	0	NA	Intergenic	Intergenic	-87744	106574963	106574963	XM_014151098	NA	NA	NA	NA	NA	protein_coding
Interval_50517	NC_027307.1	10160730	10160884	+	0	NA	intron (106610060, intron 21 of 36)	-intron (106610060, intron 24 of 40)	-49695	106610062	106610062	XR_001329843	NA	NA	NA	NA	NA	lncRNA
Interval_107454	NC_027314.1	51247362	51247442	+	0	NA	promoter-TSS (106571756)	-promoter-TSS (106571756)	-12	106571756	106571756	XR_001320996	NA	NA	NA	NA	NA	lncRNA
Interval_165204	NC_027325.1	36312257	36312405	+	0	NA	intron (106587767, intron 1 of 3)	-intron (106587767, intron 1 of 3)	5866	106587767	106587767	XM_014176409	NA	NA	NA	NA	NA	protein_coding
Interval_92685	NC_027312.1	70429698	70429812	+	0	NA	intron (106568016, intron 10 of 21)	-intron (106568016, intron 11 of 22)	13901	106568016	106568016	XM_014138005	NA	NA	NA	NA	NA	protein_coding
Interval_120939	NC_027316.1	26866684	26866840	+	0	NA	Intergenic	Intergenic	-5128	106575829	106575829	XM_014152519	NA	NA	NA	NA	NA	protein_coding
Interval_102358	NC_027313.1	76994687	76995181	+	0	NA	exon (106570437, exon 18 of 24)	-exon (106570437, exon 18 of 24)	11101	106570437	106570437	XM_014142768	NA	NA	NA	NA	NA	protein_coding
Interval_44820	NC_027305.1	84564056	84564172	+	0	NA	promoter-TSS (106608337)	-promoter-TSS (106608337)	-180	106608337	106608337	XM_014206226	NA	NA	NA	NA	NA	protein_coding
Interval_28533	NC_027303.1	41266115	41266326	+	0	NA	exon (106603275, exon 13 of 13)	-exon (106603275, exon 13 of 13)	15336	106603275	106603275	XM_014196711	NA	NA	NA	NA	NA	protein_coding
Interval_37101	NC_027304.1	68173465	68173723	+	0	NA	intron (106605699, intron 1 of 15)	-intron (106605699, intron 1 of 15)	4111	106605703	106605703	XR_001328923	NA	NA	NA	NA	NA	lncRNA
Interval_174362	NC_027328.1	26501344	26501487	+	0	NA	intron (106590470, intron 1 of 16)	-intron (106590470, intron 1 of 16)	9504	106590470	106590470	XM_014181533	NA	NA	NA	NA	NA	protein_coding
Interval_117417	NC_027315.1	69961864	69961998	+	0	NA	intron (106574403, intron 1 of 6)	-intron (106574403, intron 1 of 6)	19935	106574403	106574403	XM_014150264	NA	NA	NA	NA	NA	protein_coding
Interval_123857	NC_027317.1	676929	677266	+	0	NA	exon (106576895, exon 7 of 7)	-exon (106576895, exon 7 of 7)	14007	106576895	106576895	XM_014154434	NA	NA	NA	NA	NA	protein_coding
Interval_171423	NC_027327.1	25238288	25238449	+	0	NA	Intergenic	Intergenic	-61912	106589754	106589754	XM_014180072	NA	NA	NA	NA	NA	protein_coding
Interval_74681	NC_027310.1	33781182	33781323	+	0	NA	intron (106562527, intron 1 of 2)	-intron (106562527, intron 1 of 2)	966	106562527	106562527	XR_001319054	NA	NA	NA	NA	NA	lncRNA
Interval_39832	NC_027305.1	23324217	23324302	+	0	NA	Intergenic	Intergenic	-1843	106606836	106606836	XM_014203210	NA	NA	NA	NA	NA	protein_coding
Interval_161269	NC_027324.1	36073654	36074274	+	0	NA	intron (106586691, intron 1 of 13)	-intron (106586691, intron 1 of 13)	155	106586691	106586691	XM_014174235	NA	NA	NA	NA	NA	protein_coding
Interval_116698	NC_027315.1	61844360	61845318	+	0	NA	Intergenic	Intergenic	-8413	106574316	106574316	XM_014150154	NA	NA	NA	NA	NA	protein_coding
Interval_131004	NC_027318.1	29499954	29500199	+	0	NA	intron (106578703, intron 2 of 12)	-intron (106578703, intron 2 of 12)	17067	106578703	106578703	XM_014157820	NA	NA	NA	NA	NA	protein_coding
Interval_153957	NC_027322.1	37438581	37438895	+	0	NA	Intergenic	Intergenic	-48068	106584558	106584558	XM_014169986	NA	NA	NA	NA	NA	protein_coding
Interval_66498	NC_027309.1	47828314	47828706	+	0	NA	Intergenic	Intergenic	40822	106560578	106560578	XM_014123591	NA	NA	NA	NA	NA	protein_coding
Interval_165035	NC_027325.1	33692692	33693593	+	0	NA	promoter-TSS (106587684)	-promoter-TSS (106587684)	23	106587685	106587685	XM_014176276	NA	NA	NA	NA	NA	protein_coding
Interval_136029	NC_027319.1	15117012	15117122	+	0	NA	Intergenic	Intergenic	-3816	106580264	106580264	XM_014161085	NA	NA	NA	NA	NA	protein_coding
Interval_104104	NC_027314.1	6226507	6227081	+	0	NA	promoter-TSS (106570918)	-promoter-TSS (106570918)	-151	106570918	106570918	XM_014143501	NA	NA	NA	NA	NA	protein_coding
Interval_78690	NC_027310.1	82511788	82512105	+	0	NA	intron (106563741, intron 4 of 17)	-intron (106563741, intron 4 of 18)	74018	106563741	106563741	XM_014129575	NA	NA	NA	NA	NA	protein_coding
Interval_84062	NC_027311.1	59325956	59326131	+	0	NA	intron (106565671, intron 1 of 17)	-intron (106565671, intron 1 of 17)	-19481	106565671	106565671	XM_014133030	NA	NA	NA	NA	NA	protein_coding
Interval_42538	NC_027305.1	55337892	55337975	+	0	NA	intron (106607751, intron 1 of 29)	-intron (106607751, intron 1 of 29)	3057	106607751	106607751	XM_014205044	NA	NA	NA	NA	NA	protein_coding
Interval_66666	NC_027309.1	49064712	49064990	+	0	NA	intron (106560567, intron 10 of 19)	-intron (106560567, intron 10 of 19)	-7444	106560601	106560601	XR_001318622	NA	NA	NA	NA	NA	lncRNA
Interval_176282	NW_012343406.1	18078	18288	+	0	NA	intron (106591072, intron 3 of 5)	-intron (106591072, intron 3 of 5)	-8846	106591072	106591072	XM_014182260	NA	NA	NA	NA	NA	protein_coding
Interval_137905	NC_027319.1	35801896	35802084	+	0	NA	Intergenic	Intergenic	102110	100194996	100194996	NM_001140025	NA	NA	NA	NA	NA	protein_coding
Interval_17213	NC_027301.1	54022020	54022195	+	0	NA	exon (106589417, exon 4 of 4)	-exon (106589417, exon 4 of 4)	2081	106589417	106589417	XM_014179394	NA	NA	NA	NA	NA	protein_coding
Interval_110895	NC_027314.1	88767821	88767989	+	0	NA	Intergenic	Intergenic	-19031	106572653	106572653	XM_014147027	NA	NA	NA	NA	NA	protein_coding
Interval_43747	NC_027305.1	68414863	68415087	+	0	NA	Intergenic	Intergenic	-46101	106608041	106608041	XM_014205703	NA	NA	NA	NA	NA	protein_coding
Interval_4955	NC_027300.1	66277774	66277892	+	0	NA	Intergenic	Intergenic	-1046	106607837	106607837	XM_014205248	NA	NA	NA	NA	NA	protein_coding
Interval_193572	NW_012376506.1	3349	3466	+	0	NA	NA	NA	NA	NA	NA	NA	NA	NA	NA	NA	NA	NA
Interval_3445	NC_027300.1	42779604	42779690	+	0	NA	intron (106603124, intron 5 of 5)	-intron (106603124, intron 5 of 5)	-51907	106603101	106603101	XM_014196361	NA	NA	NA	NA	NA	protein_coding
Interval_26144	NC_027303.1	9423322	9423458	+	0	NA	Intergenic	Intergenic	-1230	106602362	106602362	XM_014194957	NA	NA	NA	NA	NA	protein_coding
Interval_176864	NW_012343689.1	40328	40412	+	0	NA	exon (106591291, exon 7 of 11)	-exon (106591291, exon 7 of 11)	3621	106591291	106591291	XM_014182506	NA	NA	NA	NA	NA	protein_coding
Interval_100164	NC_027313.1	54448350	54449180	+	0	NA	promoter-TSS (106570068)	-promoter-TSS (106570068)	-221	106570068	106570068	XM_014142021	NA	NA	NA	NA	NA	protein_coding
Interval_41911	NC_027305.1	47392094	47392283	+	0	NA	intron (106607585, intron 2 of 14)	-intron (106607585, intron 2 of 14)	2246	106607585	106607585	XM_014204663	NA	NA	NA	NA	NA	protein_coding
Interval_118048	NC_027315.1	76643882	76643990	+	0	NA	intron (106574724, intron 1 of 21)	-intron (106574724, intron 1 of 21)	1182	106574724	106574724	XM_014150739	NA	NA	NA	NA	NA	protein_coding
Interval_81559	NC_027311.1	29720276	29720555	+	0	NA	intron (106564784, intron 5 of 7)	-intron (106564784, intron 5 of 7)	-17628	106564785	106564785	XM_014131152	NA	NA	NA	NA	NA	protein_coding
Interval_116104	NC_027315.1	52342489	52343343	+	0	NA	intron (106574151, intron 4 of 5)	-intron (106574151, intron 4 of 5)	24556	106574152	106574152	XM_014149797	NA	NA	NA	NA	NA	protein_coding
Interval_188475	NW_012355735.1	3139	3229	+	0	NA	NA	NA	NA	NA	NA	NA	NA	NA	NA	NA	NA	NA
Interval_177241	NW_012343969.1	37	657	+	0	NA	Intergenic	Intergenic	-34019	trnam-cau_539	trnam-cau_539	trnam-cau_539	NA	NA	NA	NA	NA	tRNA
Interval_89873	NC_027312.1	35989639	35990169	+	0	NA	intron (106567076, intron 1 of 9)	-intron (106567076, intron 1 of 9)	876	106567076	106567076	XM_014135944	NA	NA	NA	NA	NA	protein_coding
Interval_97044	NC_027313.1	15417308	15417435	+	0	NA	Intergenic	Intergenic	-2051	106569016	106569016	XR_001320431	NA	NA	NA	NA	NA	lncRNA
Interval_98815	NC_027313.1	36034099	36034270	+	0	NA	Intergenic	Intergenic	-28120	100194734	100194734	XM_014140827	NA	NA	NA	NA	NA	protein_coding
Interval_77503	NC_027310.1	69864010	69864105	+	0	NA	intron (106563228, intron 7 of 11)	-intron (106563228, intron 7 of 11)	53487	106563227	106563227	XM_014128608	NA	NA	NA	NA	NA	protein_coding
Interval_22479	NC_027302.1	53398928	53399520	+	0	NA	intron (106600930, intron 1 of 17)	-intron (106600930, intron 1 of 17)	-14252	106600930	106600930	XM_014192722	NA	NA	NA	NA	NA	protein_coding
Interval_198020	NW_012457310.1	1084	1330	+	0	NA	NA	NA	NA	NA	NA	NA	NA	NA	NA	NA	NA	NA
Interval_60662	NC_027308.1	115241136	115241370	+	0	NA	intron (106613031, intron 1 of 5)	-intron (106613031, intron 1 of 4)	-25376	106613031	106613031	XM_014214907	NA	NA	NA	NA	NA	protein_coding
Interval_157387	NC_027323.1	31193868	31194050	+	0	NA	intron (106585684, intron 5 of 15)	-intron (106585684, intron 5 of 16)	3140	106585684	106585684	XM_014172157	NA	NA	NA	NA	NA	protein_coding
Interval_122941	NC_027316.1	48580806	48581139	+	0	NA	intron (106576377, intron 4 of 6)	-intron (106576377, intron 4 of 6)	9201	106576377	106576377	XM_014153517	NA	NA	NA	NA	NA	protein_coding
Interval_17633	NC_027301.1	58942940	58943092	+	0	NA	promoter-TSS (106590884)	-promoter-TSS (106590884)	28	106590884	106590884	XM_014182065	NA	NA	NA	NA	NA	protein_coding
Interval_5377	NC_027300.1	72361558	72361755	+	0	NA	intron (106609202, intron 8 of 15)	-intron (106609202, intron 8 of 16)	229390	106608885	106608885	XM_014207083	NA	NA	NA	NA	NA	protein_coding
Interval_32287	NC_027304.1	7752565	7752837	+	0	NA	intron (100196483, intron 1 of 1)	-intron (100196483, intron 1 of 1)	1323	100196483	100196483	NM_001141512	NA	NA	NA	NA	NA	protein_coding
Interval_201031	NW_012557853.1	573	981	+	0	NA	NA	NA	NA	NA	NA	NA	NA	NA	NA	NA	NA	NA
Interval_12674	NC_027301.1	695391	696510	+	0	NA	Intergenic	Intergenic	14554	106573081	106573081	XM_014147759	NA	NA	NA	NA	NA	protein_coding
Interval_125738	NC_027317.1	25007472	25007589	+	0	NA	intron (106577107, intron 3 of 3)	-intron (106577107, intron 2 of 2)	37303	106577107	106577107	XR_001322067	NA	NA	NA	NA	NA	lncRNA
Interval_115791	NC_027315.1	47934545	47934638	+	0	NA	exon (106574026, exon 12 of 14)	-exon (106574026, exon 12 of 14)	-5393	106574027	106574027	XM_014149537	NA	NA	NA	NA	NA	protein_coding
Interval_35914	NC_027304.1	55926772	55926986	+	0	NA	intron (106605289, intron 1 of 11)	-intron (106605289, intron 1 of 11)	6327	106605289	106605289	XM_014200762	NA	NA	NA	NA	NA	protein_coding
Interval_158376	NC_027323.1	44243350	44243477	+	0	NA	exon (106585938, exon 4 of 7)	-exon (106585938, exon 4 of 7)	11855	106585938	106585938	XM_014172688	NA	NA	NA	NA	NA	protein_coding
Interval_145761	NC_027320.1	50889092	50889195	+	0	NA	Intergenic	Intergenic	-55603	106582471	106582471	XM_014165623	NA	NA	NA	NA	NA	protein_coding
Interval_189265	NW_012357136.1	2764	3017	+	0	NA	NA	NA	NA	NA	NA	NA	NA	NA	NA	NA	NA	NA
Interval_83415	NC_027311.1	52603254	52603789	+	0	NA	intron (106565414, intron 16 of 23)	-intron (106565414, intron 16 of 23)	-10468	106565415	106565415	XM_014132526	NA	NA	NA	NA	NA	protein_coding
Interval_169801	NC_027327.1	4911999	4912362	+	0	NA	promoter-TSS (106589355)	-promoter-TSS (106589355)	59	106589355	106589355	XM_014179204	NA	NA	NA	NA	NA	protein_coding
Interval_122282	NC_027316.1	43059578	43059972	+	0	NA	intron (100380302, intron 10 of 10)	-intron (100380302, intron 10 of 10)	26600	100380302	100380302	NM_001173587	NA	NA	NA	NA	NA	protein_coding
Interval_181283	NW_012348561.1	4161	4963	+	0	NA	NA	NA	NA	NA	NA	NA	NA	NA	NA	NA	NA	NA
Interval_172465	NC_027328.1	1784395	1784714	+	0	NA	intron (106590023, intron 2 of 7)	-intron (106590023, intron 2 of 7)	2398	106590023	106590023	XM_014180504	NA	NA	NA	NA	NA	protein_coding
Interval_60468	NC_027308.1	113694991	113695096	+	0	NA	Intergenic	Intergenic	-2708	106612797	106612797	XM_014214312	NA	NA	NA	NA	NA	protein_coding
Interval_152402	NC_027322.1	19813559	19813671	+	0	NA	intron (106584129, intron 6 of 10)	-intron (106584129, intron 10 of 14)	-2268	100194926	100194926	NM_001139955	NA	NA	NA	NA	NA	protein_coding
Interval_90028	NC_027312.1	37525092	37525322	+	0	NA	intron (106567124, intron 1 of 13)	-intron (106567124, intron 1 of 14)	881	106567124	106567124	XM_014136051	NA	NA	NA	NA	NA	protein_coding
Interval_30476	NC_027303.1	66898017	66898161	+	0	NA	Intergenic	Intergenic	-34240	106603763	106603763	XM_014197816	NA	NA	NA	NA	NA	protein_coding
Interval_66626	NC_027309.1	48799007	48799189	+	0	NA	intron (106560594, intron 1 of 5)	-intron (106560594, intron 1 of 5)	11179	106560594	106560594	XM_014123630	NA	NA	NA	NA	NA	protein_coding
Interval_27828	NC_027303.1	33627211	33627645	+	0	NA	promoter-TSS (trnas-gcu_109)	-promoter-TSS (trnas-gcu_109)	29	trnas-gcu_109	trnas-gcu_109	trnas-gcu_109	NA	NA	NA	NA	NA	tRNA
Interval_12454	NC_027300.1	156741264	156741526	+	0	NA	Intergenic	Intergenic	-29991	106572579	106572579	XM_014146886	NA	NA	NA	NA	NA	protein_coding
Interval_165598	NC_027325.1	42359562	42360977	+	0	NA	promoter-TSS (106587980)	-promoter-TSS (106587980)	31	106587980	106587980	XM_014176639	NA	NA	NA	NA	NA	protein_coding
Interval_9130	NC_027300.1	120643510	120644444	+	0	NA	exon (106564528, exon 1 of 17)	-exon (106564528, exon 1 of 17)	1389	106564528	106564528	XM_014130668	NA	NA	NA	NA	NA	protein_coding
Interval_26629	NC_027303.1	16123156	16123287	+	0	NA	intron (106602578, intron 3 of 6)	-intron (106602578, intron 3 of 6)	3089	106602578	106602578	XM_014195280	NA	NA	NA	NA	NA	protein_coding
Interval_188616	NW_012355966.1	8595	8819	+	0	NA	NA	NA	NA	NA	NA	NA	NA	NA	NA	NA	NA	NA
Interval_183050	NW_012349906.1	7691	8144	+	0	NA	NA	NA	NA	NA	NA	NA	NA	NA	NA	NA	NA	NA
Interval_201655	NW_012570854.1	644	802	+	0	NA	NA	NA	NA	NA	NA	NA	NA	NA	NA	NA	NA	NA
Interval_94605	NC_027312.1	90961749	90962153	+	0	NA	intron (106568272, intron 2 of 8)	-intron (106568272, intron 2 of 8)	-12128	106568281	106568281	XM_014138468	NA	NA	NA	NA	NA	protein_coding
Interval_78507	NC_027310.1	80372909	80373089	+	0	NA	intron (106563664, intron 1 of 16)	-intron (106563664, intron 1 of 16)	17867	106563664	106563664	XM_014129437	NA	NA	NA	NA	NA	protein_coding
Interval_186242	NW_012352939.1	3280	3801	+	0	NA	NA	NA	NA	NA	NA	NA	NA	NA	NA	NA	NA	NA
Interval_16819	NC_027301.1	47588461	47588950	+	0	NA	TTS (100196373)	-TTS (100196373)	163	106587236	106587236	XM_014175446	NA	NA	NA	NA	NA	protein_coding
Interval_173591	NC_027328.1	18594930	18595166	+	0	NA	intron (106590287, intron 2 of 6)	-intron (106590287, intron 2 of 6)	26660	106590287	106590287	XM_014181132	NA	NA	NA	NA	NA	protein_coding
Interval_31198	NC_027303.1	75433541	75433667	+	0	NA	TTS (106603927)	-TTS (106603927)	3485	106603927	106603927	XR_001328534	NA	NA	NA	NA	NA	lncRNA
Interval_178192	NW_012345209.1	37441	37771	+	0	NA	NA	NA	NA	NA	NA	NA	NA	NA	NA	NA	NA	NA
Interval_153926	NC_027322.1	36782295	36782937	+	0	NA	exon (106584542, exon 1 of 13)	-exon (106584542, exon 1 of 13)	273	106584542	106584542	XM_014169957	NA	NA	NA	NA	NA	protein_coding
Interval_169874	NC_027327.1	6129506	6129941	+	0	NA	intron (106589366, intron 9 of 9)	-intron (106589366, intron 11 of 11)	79696	106589366	106589366	XM_014179246	NA	NA	NA	NA	NA	protein_coding
Interval_74982	NC_027310.1	37260474	37260810	+	0	NA	intron (106562620, intron 5 of 5)	-intron (106562620, intron 6 of 6)	-59944	106562645	106562645	XM_014127607	NA	NA	NA	NA	NA	protein_coding
Interval_181295	NW_012348567.1	14780	14941	+	0	NA	Intergenic	Intergenic	13945	106592632	106592632	XM_014183971	NA	NA	NA	NA	NA	protein_coding
Interval_139822	NC_027319.1	56012322	56012612	+	0	NA	intron (106581034, intron 1 of 4)	-intron (106581034, intron 1 of 4)	6408	106581034	106581034	XM_014162705	NA	NA	NA	NA	NA	protein_coding
Interval_163989	NC_027325.1	22412331	22412469	+	0	NA	TTS (106587398)	-TTS (106587398)	-10755	106587395	106587395	XM_014175752	NA	NA	NA	NA	NA	protein_coding
Interval_156430	NC_027323.1	17515525	17515652	+	0	NA	Intergenic	Intergenic	-9928	106585277	106585277	XR_001323930	NA	NA	NA	NA	NA	lncRNA
Interval_169320	NC_027326.1	41362135	41362537	+	0	NA	intron (106589129, intron 1 of 16)	-intron (106589129, intron 1 of 17)	10306	106589129	106589129	XM_014178830	NA	NA	NA	NA	NA	protein_coding
Interval_41768	NC_027305.1	45200300	45201475	+	0	NA	intron (106607554, intron 1 of 10)	-intron (106607554, intron 1 of 10)	1463	106607554	106607554	XM_014204593	NA	NA	NA	NA	NA	protein_coding
Interval_180946	NW_012348341.1	15333	15550	+	0	NA	NA	NA	NA	NA	NA	NA	NA	NA	NA	NA	NA	NA
Interval_143185	NC_027320.1	15528794	15528898	+	0	NA	TTS (106581794)	-TTS (106581794)	12160	106581795	106581795	XM_014164108	NA	NA	NA	NA	NA	protein_coding
Interval_121723	NC_027316.1	37430130	37430304	+	0	NA	intron (100194690, intron 13 of 13)	-intron (100194690, intron 12 of 12)	-2646	106576077	106576077	XM_014152955	NA	NA	NA	NA	NA	protein_coding
Interval_122937	NC_027316.1	48536413	48536580	+	0	NA	Intergenic	Intergenic	8731	106576384	106576384	unknown_transcript_1	NA	NA	NA	NA	NA	C_region
Interval_159862	NC_027324.1	19515868	19517113	+	0	NA	exon (106586301, exon 1 of 27)	-exon (106586301, exon 1 of 27)	158	106586301	106586301	XM_014173447	NA	NA	NA	NA	NA	protein_coding
Interval_84291	NC_027311.1	61468140	61468786	+	0	NA	Intergenic	Intergenic	12050	106565692	106565692	XM_014133062	NA	NA	NA	NA	NA	protein_coding
Interval_995	NC_027300.1	14168187	14168331	+	0	NA	intron (106566627, intron 1 of 26)	-intron (106566627, intron 1 of 28)	12547	106566627	106566627	XM_014135177	NA	NA	NA	NA	NA	protein_coding
Interval_83722	NC_027311.1	55474675	55475273	+	0	NA	intron (106565597, intron 2 of 2)	-intron (106565597, intron 2 of 2)	3959	106565597	106565597	XM_014132902	NA	NA	NA	NA	NA	protein_coding
Interval_35070	NC_027304.1	45699321	45699702	+	0	NA	Intergenic	Intergenic	44199	106605015	106605015	XM_014200231	NA	NA	NA	NA	NA	protein_coding
Interval_93611	NC_027312.1	79887230	79887480	+	0	NA	Intergenic	Intergenic	16728	106567820	106567820	XM_014137586	NA	NA	NA	NA	NA	protein_coding
Interval_20220	NC_027302.1	22661367	22661588	+	0	NA	Intergenic	Intergenic	-23502	106599389	106599389	XM_014190599	NA	NA	NA	NA	NA	protein_coding
Interval_62498	NC_027308.1	138417722	138418764	+	0	NA	intron (106613370, intron 2 of 5)	-intron (106613370, intron 2 of 5)	858	106613370	106613370	XM_014215529	NA	NA	NA	NA	NA	protein_coding
Interval_199081	NW_012493258.1	845	1005	+	0	NA	NA	NA	NA	NA	NA	NA	NA	NA	NA	NA	NA	NA
Interval_189499	NW_012357514.1	7765	7966	+	0	NA	NA	NA	NA	NA	NA	NA	NA	NA	NA	NA	NA	NA
Interval_120131	NC_027316.1	17134879	17135489	+	0	NA	intron (106575514, intron 4 of 13)	-intron (106575514, intron 4 of 13)	9397	106575514	106575514	XM_014152054	NA	NA	NA	NA	NA	protein_coding
Interval_70324	NC_027309.1	94848007	94848323	+	0	NA	intron (106561415, intron 1 of 7)	-intron (106561415, intron 1 of 7)	10324	106561415	106561415	XM_014125365	NA	NA	NA	NA	NA	protein_coding
Interval_107198	NC_027314.1	47812191	47812324	+	0	NA	intron (106571581, intron 2 of 3)	-intron (106571581, intron 2 of 3)	14440	106571581	106571581	XR_001320945	NA	NA	NA	NA	NA	lncRNA
Interval_51050	NC_027307.1	17584416	17585077	+	0	NA	promoter-TSS (106610304)	-promoter-TSS (106610304)	12	106610304	106610304	XM_014209584	NA	NA	NA	NA	NA	protein_coding
Interval_44299	NC_027305.1	76231587	76231873	+	0	NA	intron (106608159, intron 5 of 7)	-intron (106608159, intron 5 of 6)	-11238	106608158	106608158	XM_014205929	NA	NA	NA	NA	NA	protein_coding
Interval_4466	NC_027300.1	57288380	57288746	+	0	NA	exon (100380761, exon 33 of 35)	-exon (100380761, exon 33 of 35)	-35076	106606711	106606711	XM_014203077	NA	NA	NA	NA	NA	protein_coding
Interval_176977	NW_012343769.1	41254	41486	+	0	NA	Intergenic	Intergenic	-1555	106591337	106591337	XR_001325275	NA	NA	NA	NA	NA	lncRNA
Interval_97012	NC_027313.1	14942371	14942687	+	0	NA	Intergenic	Intergenic	-61139	106568898	106568898	XR_001320416	NA	NA	NA	NA	NA	lncRNA
Interval_72938	NC_027310.1	13578289	13578496	+	0	NA	Intergenic	Intergenic	-77549	106562071	106562071	XR_001318968	NA	NA	NA	NA	NA	lncRNA
Interval_51515	NC_027307.1	25789075	25789302	+	0	NA	Intergenic	Intergenic	50118	106610548	106610548	XM_014209935	NA	NA	NA	NA	NA	protein_coding
Interval_133740	NC_027318.1	66994980	66995295	+	0	NA	intron (106579453, intron 6 of 29)	-intron (106579453, intron 6 of 30)	11622	106579453	106579453	XM_014159369	NA	NA	NA	NA	NA	protein_coding
Interval_172885	NC_027328.1	10874513	10874765	+	0	NA	intron (106590116, intron 1 of 1)	-intron (106590116, intron 1 of 1)	1400	106590116	106590116	XM_014180711	NA	NA	NA	NA	NA	protein_coding
Interval_129620	NC_027318.1	7652460	7653738	+	0	NA	promoter-TSS (106578366)	-promoter-TSS (106578366)	-416	106578366	106578366	XM_014157085	NA	NA	NA	NA	NA	protein_coding
Interval_56574	NC_027308.1	68978871	68979198	+	0	NA	Intergenic	Intergenic	25208	106611915	106611915	XM_014212575	NA	NA	NA	NA	NA	protein_coding
Interval_187686	NW_012354678.1	1606	2098	+	0	NA	NA	NA	NA	NA	NA	NA	NA	NA	NA	NA	NA	NA
Interval_116217	NC_027315.1	53499473	53500388	+	0	NA	promoter-TSS (106574174)	-promoter-TSS (106574174)	47	106574174	106574174	XM_014149843	NA	NA	NA	NA	NA	protein_coding
Interval_13217	NC_027301.1	6970481	6970785	+	0	NA	intron (106574966, intron 1 of 4)	-intron (106574966, intron 1 of 4)	2461	106574966	106574966	XM_014151104	NA	NA	NA	NA	NA	protein_coding
Interval_141533	NC_027319.1	74139516	74139642	+	0	NA	Intergenic	Intergenic	-4657	106581401	106581401	XM_014163444	NA	NA	NA	NA	NA	protein_coding
Interval_170434	NC_027327.1	13372191	13372288	+	0	NA	exon (106589519, exon 7 of 7)	-exon (106589519, exon 7 of 7)	-3123	106589520	106589520	XM_014179605	NA	NA	NA	NA	NA	protein_coding
Interval_119271	NC_027316.1	6617913	6618078	+	0	NA	TTS (106575225)	-TTS (106575225)	2766	106575227	106575227	XM_014151597	NA	NA	NA	NA	NA	protein_coding
Interval_11556	NC_027300.1	146986027	146986835	+	0	NA	exon (106570951, exon 1 of 10)	-exon (106570951, exon 1 of 10)	265	106570951	106570951	XM_014143552	NA	NA	NA	NA	NA	protein_coding
Interval_64563	NC_027309.1	24422675	24423236	+	0	NA	promoter-TSS (106613885)	-promoter-TSS (106613885)	251	106613886	106613886	XM_014216605	NA	NA	NA	NA	NA	protein_coding
Interval_11751	NC_027300.1	149048000	149048286	+	0	NA	Intergenic	Intergenic	21516	106571334	106571334	XM_014144284	NA	NA	NA	NA	NA	protein_coding
Interval_95844	NC_027312.1	105651877	105652449	+	0	NA	Intergenic	Intergenic	-135607	106568593	106568593	XR_001320348	NA	NA	NA	NA	NA	lncRNA
Interval_65941	NC_027309.1	41388880	41389025	+	0	NA	intron (106560463, intron 3 of 14)	-intron (106560463, intron 4 of 15)	-88290	106560463	106560463	XM_014123408	NA	NA	NA	NA	NA	protein_coding
Interval_5890	NC_027300.1	78841275	78841472	+	0	NA	Intergenic	Intergenic	278232	106610110	106610110	XM_014209282	NA	NA	NA	NA	NA	protein_coding
Interval_179601	NW_012347568.1	823	946	+	0	NA	NA	NA	NA	NA	NA	NA	NA	NA	NA	NA	NA	NA
Interval_161599	NC_027324.1	40114573	40115980	+	0	NA	promoter-TSS (106586795)	-promoter-TSS (106586795)	348	106586795	106586795	XM_014174458	NA	NA	NA	NA	NA	protein_coding
Interval_90294	NC_027312.1	40209650	40210032	+	0	NA	Intergenic	Intergenic	25758	106567188	106567188	XM_014136201	NA	NA	NA	NA	NA	protein_coding
Interval_61731	NC_027308.1	128084554	128085332	+	0	NA	intron (106613191, intron 2 of 26)	-intron (106613191, intron 2 of 30)	404557	106613191	106613191	XM_014215213	NA	NA	NA	NA	NA	protein_coding
Interval_172824	NC_027328.1	10116641	10117039	+	0	NA	Intergenic	Intergenic	-5270	106590070	106590070	XR_001325004	NA	NA	NA	NA	NA	lncRNA
Interval_126549	NC_027317.1	37201605	37201968	+	0	NA	intron (106577392, intron 1 of 7)	-intron (106577392, intron 1 of 7)	3894	106577392	106577392	XM_014155359	NA	NA	NA	NA	NA	protein_coding
Interval_138210	NC_027319.1	39763426	39763614	+	0	NA	intron (106580620, intron 3 of 16)	-intron (106580620, intron 3 of 16)	-10032	106580621	106580621	XM_014161872	NA	NA	NA	NA	NA	protein_coding
Interval_199100	NW_012493962.1	894	1088	+	0	NA	NA	NA	NA	NA	NA	NA	NA	NA	NA	NA	NA	NA
Interval_175827	NW_012343135.1	21308	21799	+	0	NA	NA	NA	NA	NA	NA	NA	NA	NA	NA	NA	NA	NA
Interval_32359	NC_027304.1	8609860	8610129	+	0	NA	Intergenic	Intergenic	27303	106604220	106604220	XM_014198667	NA	NA	NA	NA	NA	protein_coding
Interval_175705	NW_012342786.1	16073	16321	+	0	NA	Intergenic	Intergenic	4745	106590907	106590907	XM_014182083	NA	NA	NA	NA	NA	protein_coding
Interval_92145	NC_027312.1	63032800	63032927	+	0	NA	Intergenic	Intergenic	19514	106567644	106567644	XM_014137176	NA	NA	NA	NA	NA	protein_coding
Interval_7602	NC_027300.1	102977841	102977994	+	0	NA	Intergenic	Intergenic	7329	106560228	106560228	XM_014122870	NA	NA	NA	NA	NA	protein_coding
Interval_62408	NC_027308.1	137398797	137399085	+	0	NA	intron (106613351, intron 9 of 10)	-intron (106613351, intron 12 of 13)	38866	106613351	106613351	XM_014215467	NA	NA	NA	NA	NA	protein_coding
Interval_49211	NC_027306.1	51391384	51391557	+	0	NA	promoter-TSS (106609668)	-promoter-TSS (106609668)	11	106609668	106609668	XM_014208638	NA	NA	NA	NA	NA	protein_coding
Interval_53811	NC_027308.1	32582770	32582909	+	0	NA	intron (106611220, intron 1 of 3)	-intron (106611220, intron 1 of 3)	583	106611220	106611220	XM_014211196	NA	NA	NA	NA	NA	protein_coding
Interval_366	NC_027300.1	5647065	5647540	+	0	NA	Intergenic	Intergenic	-5349	100380763	100380763	XM_014200934	NA	NA	NA	NA	NA	protein_coding
Interval_73186	NC_027310.1	15798527	15798739	+	0	NA	intron (106562151, intron 2 of 28)	-intron (106562151, intron 2 of 31)	58428	106562151	106562151	XM_014126825	NA	NA	NA	NA	NA	protein_coding
Interval_166560	NC_027326.1	8010864	8010957	+	0	NA	intron (106588487, intron 1 of 5)	-intron (106588487, intron 1 of 5)	3409	106588487	106588487	XM_014177578	NA	NA	NA	NA	NA	protein_coding
Interval_94805	NC_027312.1	93518479	93519134	+	0	NA	Intergenic	Intergenic	18839	100286607	100286607	NM_001146546	NA	NA	NA	NA	NA	protein_coding
Interval_189054	NW_012356744.1	8472	8569	+	0	NA	NA	NA	NA	NA	NA	NA	NA	NA	NA	NA	NA	NA
Interval_175495	NW_012341994.1	1956	2245	+	0	NA	Intergenic	Intergenic	2762	106590824	106590824	XM_014181990	NA	NA	NA	NA	NA	protein_coding
Interval_51456	NC_027307.1	25116555	25116863	+	0	NA	Intergenic	Intergenic	-4460	106610515	106610515	XM_014209898	NA	NA	NA	NA	NA	protein_coding
Interval_187006	NW_012353879.1	2653	3024	+	0	NA	NA	NA	NA	NA	NA	NA	NA	NA	NA	NA	NA	NA
Interval_172667	NC_027328.1	7845770	7845875	+	0	NA	intron (106590060, intron 1 of 1)	-intron (106590060, intron 1 of 1)	20213	106590060	106590060	XM_014180573	NA	NA	NA	NA	NA	protein_coding
Interval_36348	NC_027304.1	59632163	59632534	+	0	NA	TTS (106605434)	-TTS (106605434)	-1306	100195036	100195036	NM_001140065	NA	NA	NA	NA	NA	protein_coding
Interval_124125	NC_027317.1	5790707	5791479	+	0	NA	promoter-TSS (106576838)	-promoter-TSS (106576838)	-167	106576838	106576838	XM_014154294	NA	NA	NA	NA	NA	protein_coding
Interval_119368	NC_027316.1	7561878	7562692	+	0	NA	promoter-TSS (106575200)	-promoter-TSS (106575200)	-11	106575200	106575200	XM_014151536	NA	NA	NA	NA	NA	protein_coding
Interval_51294	NC_027307.1	20868134	20868657	+	0	NA	promoter-TSS (trnak-uuu_17)	-promoter-TSS (trnak-uuu_17)	-79	trnak-uuu_17	trnak-uuu_17	trnak-uuu_17	NA	NA	NA	NA	NA	tRNA
Interval_67655	NC_027309.1	65011015	65011903	+	0	NA	exon (106560750, exon 1 of 8)	-exon (106560750, exon 1 of 8)	-8334	106560750	106560750	XM_014123961	NA	NA	NA	NA	NA	protein_coding
Interval_181629	NW_012348781.1	3785	3888	+	0	NA	intron (106592773, intron 2 of 3)	-intron (106592773, intron 2 of 3)	1949	106592773	106592773	XM_014184100	NA	NA	NA	NA	NA	protein_coding
Interval_113552	NC_027315.1	22045261	22045522	+	0	NA	intron (106573386, intron 6 of 11)	-intron (106573386, intron 6 of 11)	13736	106573386	106573386	XM_014148402	NA	NA	NA	NA	NA	protein_coding
Interval_126251	NC_027317.1	32556985	32557861	+	0	NA	intron (106577296, intron 1 of 1)	-intron (106577296, intron 1 of 1)	236	106577296	106577296	XM_014155235	NA	NA	NA	NA	NA	protein_coding
Interval_8638	NC_027300.1	115478279	115478460	+	0	NA	exon (106561157, exon 26 of 26)	-exon (106561157, exon 26 of 26)	-1725	100194501	100194501	NM_001139587	NA	NA	NA	NA	NA	protein_coding
Interval_90480	NC_027312.1	41672854	41673326	+	0	NA	intron (106567255, intron 1 of 15)	-intron (106567255, intron 1 of 14)	741	106567255	106567255	XM_014136332	NA	NA	NA	NA	NA	protein_coding
Interval_147566	NC_027321.1	17176408	17176561	+	0	NA	Intergenic	Intergenic	-14392	106582920	106582920	XM_014166546	NA	NA	NA	NA	NA	protein_coding
Interval_189087	NW_012356814.1	3536	3938	+	0	NA	NA	NA	NA	NA	NA	NA	NA	NA	NA	NA	NA	NA
Interval_128305	NC_027317.1	60584372	60584471	+	0	NA	Intergenic	Intergenic	15426	106577894	106577894	XM_014156327	NA	NA	NA	NA	NA	protein_coding
Interval_46518	NC_027306.1	20100905	20101300	+	0	NA	Intergenic	Intergenic	24348	106608827	106608827	XR_001329590	NA	NA	NA	NA	NA	lncRNA
Interval_64613	NC_027309.1	25107057	25107269	+	0	NA	promoter-TSS (106613894)	-promoter-TSS (106613894)	1385	106613894	106613894	XM_014216628	NA	NA	NA	NA	NA	protein_coding
Interval_11249	NC_027300.1	144088380	144088865	+	0	NA	intron (100306747, intron 1 of 11)	-intron (100306747, intron 1 of 11)	134	100306747	100306747	NM_001165286	NA	NA	NA	NA	NA	protein_coding
Interval_96570	NC_027313.1	10601074	10601209	+	0	NA	Intergenic	Intergenic	-52136	106568762	106568762	XM_014139400	NA	NA	NA	NA	NA	protein_coding
Interval_167622	NC_027326.1	19847717	19847905	+	0	NA	exon (106588668, exon 2 of 8)	-exon (106588668, exon 2 of 8)	4745	106588668	106588668	XM_014177878	NA	NA	NA	NA	NA	protein_coding
Interval_77083	NC_027310.1	65210954	65211272	+	0	NA	promoter-TSS (106563287)	-promoter-TSS (106563287)	-698	106563287	106563287	XM_014128758	NA	NA	NA	NA	NA	protein_coding
Interval_83454	NC_027311.1	52857274	52858839	+	0	NA	promoter-TSS (106565427)	-promoter-TSS (106565427)	-118	106565427	106565427	XM_014132548	NA	NA	NA	NA	NA	protein_coding
Interval_197703	NW_012448105.1	700	1041	+	0	NA	NA	NA	NA	NA	NA	NA	NA	NA	NA	NA	NA	NA
Interval_89279	NC_027312.1	29325330	29325437	+	0	NA	Intergenic	Intergenic	24037	100380483	100380483	NM_001173768	NA	NA	NA	NA	NA	protein_coding
Interval_110714	NC_027314.1	87281194	87281361	+	0	NA	intron (106572627, intron 9 of 9)	-intron (106572627, intron 9 of 9)	52048	106572627	106572627	XM_014146981	NA	NA	NA	NA	NA	protein_coding
Interval_187975	NW_012355051.1	2866	3109	+	0	NA	NA	NA	NA	NA	NA	NA	NA	NA	NA	NA	NA	NA
Interval_154441	NC_027322.1	43443519	43443661	+	0	NA	intron (106584717, intron 6 of 6)	-intron (106584717, intron 6 of 6)	7393	106584717	106584717	XM_014170238	NA	NA	NA	NA	NA	protein_coding
Interval_126960	NC_027317.1	45360091	45360253	+	0	NA	intron (106577504, intron 2 of 46)	-intron (106577504, intron 2 of 51)	16958	106577504	106577504	XM_014155565	NA	NA	NA	NA	NA	protein_coding
Interval_36942	NC_027304.1	66694014	66694147	+	0	NA	exon (106605617, exon 17 of 17)	-exon (106605617, exon 17 of 17)	-6442	106605620	106605620	XR_001328906	NA	NA	NA	NA	NA	lncRNA
Interval_131978	NC_027318.1	45357991	45358127	+	0	NA	Intergenic	Intergenic	-20183	106578952	106578952	XM_014158261	NA	NA	NA	NA	NA	protein_coding
Interval_123569	NC_027316.1	55369471	55370020	+	0	NA	Intergenic	Intergenic	-17326	106576610	106576610	XM_014153854	NA	NA	NA	NA	NA	protein_coding
Interval_56428	NC_027308.1	67492702	67492809	+	0	NA	intron (106611908, intron 1 of 6)	-intron (106611908, intron 1 of 6)	17170	106611906	106611906	XM_014212564	NA	NA	NA	NA	NA	protein_coding
Interval_96136	NC_027313.1	4322433	4322797	+	0	NA	Intergenic	Intergenic	-9994	106568649	106568649	XM_014139145	NA	NA	NA	NA	NA	protein_coding
Interval_197475	NW_012441497.1	832	959	+	0	NA	NA	NA	NA	NA	NA	NA	NA	NA	NA	NA	NA	NA
Interval_145848	NC_027320.1	52094727	52095104	+	0	NA	Intergenic	Intergenic	-7116	106582488	106582488	XM_014165644	NA	NA	NA	NA	NA	protein_coding
Interval_20055	NC_027302.1	20626370	20626538	+	0	NA	intron (106599468, intron 13 of 23)	-intron (106599468, intron 14 of 24)	-72513	106599616	106599616	XR_001327514	NA	NA	NA	NA	NA	lncRNA
Interval_187796	NW_012354835.1	2125	2608	+	0	NA	Intergenic	Intergenic	7059	106595172	106595172	XM_014186546	NA	NA	NA	NA	NA	protein_coding
Interval_46854	NC_027306.1	22836864	22837086	+	0	NA	Intergenic	Intergenic	18668	106608937	106608937	XM_014207181	NA	NA	NA	NA	NA	protein_coding
Interval_132348	NC_027318.1	49109459	49109771	+	0	NA	intron (106579024, intron 7 of 9)	-intron (106579024, intron 7 of 9)	99677	106579024	106579024	XM_014158426	NA	NA	NA	NA	NA	protein_coding
Interval_54339	NC_027308.1	39515673	39515772	+	0	NA	Intergenic	Intergenic	-54814	100306856	100306856	XM_014211341	NA	NA	NA	NA	NA	protein_coding
Interval_22765	NC_027302.1	57047092	57047221	+	0	NA	intron (106600845, intron 6 of 6)	-intron (106600845, intron 6 of 6)	6187	106600845	106600845	XM_014192557	NA	NA	NA	NA	NA	protein_coding
Interval_134503	NC_027318.1	74391032	74391199	+	0	NA	promoter-TSS (100136543)	-promoter-TSS (100136543)	-664	100136543	100136543	NM_001123642	NA	NA	NA	NA	NA	protein_coding
Interval_138383	NC_027319.1	42336214	42336508	+	0	NA	promoter-TSS (106580655)	-promoter-TSS (106580655)	-60	106580655	106580655	XM_014161951	NA	NA	NA	NA	NA	protein_coding
Interval_11301	NC_027300.1	144866438	144866718	+	0	NA	TTS (106569972)	-TTS (106569972)	-12359	106570154	106570154	XM_014142201	NA	NA	NA	NA	NA	protein_coding
Interval_179100	NW_012347340.1	20936	21069	+	0	NA	NA	NA	NA	NA	NA	NA	NA	NA	NA	NA	NA	NA
Interval_169645	NC_027327.1	3013896	3014372	+	0	NA	intron (106589326, intron 4 of 13)	-intron (106589326, intron 5 of 14)	52203	106589326	106589326	XM_014179167	NA	NA	NA	NA	NA	protein_coding
Interval_23810	NC_027302.1	67812104	67812573	+	0	NA	intron (106601369, intron 2 of 2)	-intron (106601315, intron 2 of 3)	645	106601369	106601369	XR_001328000	NA	NA	NA	NA	NA	lncRNA
Interval_30598	NC_027303.1	68151579	68151913	+	0	NA	Intergenic	Intergenic	17961	100196767	100196767	NM_001141789	NA	NA	NA	NA	NA	protein_coding
Interval_34575	NC_027304.1	37159612	37160061	+	0	NA	intron (106604841, intron 2 of 5)	-intron (106604841, intron 2 of 5)	2169	106604841	106604841	XM_014199893	NA	NA	NA	NA	NA	protein_coding
Interval_40852	NC_027305.1	35149282	35149737	+	0	NA	Intergenic	Intergenic	-2173	106607358	106607358	XM_014204253	NA	NA	NA	NA	NA	protein_coding
Interval_121330	NC_027316.1	33253567	33253987	+	0	NA	intron (106575993, intron 9 of 12)	-intron (106575993, intron 10 of 13)	103002	106575993	106575993	XM_014152782	NA	NA	NA	NA	NA	protein_coding
Interval_20438	NC_027302.1	25502897	25503039	+	0	NA	intron (106599291, intron 11 of 27)	-intron (106599291, intron 11 of 27)	-3496	106599294	106599294	XM_014190455	NA	NA	NA	NA	NA	protein_coding
Interval_46832	NC_027306.1	22653139	22653756	+	0	NA	intron (106608929, intron 5 of 9)	-intron (106608929, intron 7 of 11)	18294	106608929	106608929	XM_014207168	NA	NA	NA	NA	NA	protein_coding
Interval_139440	NC_027319.1	52528285	52528794	+	0	NA	intron (106580937, intron 2 of 35)	-intron (106580937, intron 2 of 35)	11140	106580937	106580937	XM_014162498	NA	NA	NA	NA	NA	protein_coding
Interval_165105	NC_027325.1	34831512	34831975	+	0	NA	Intergenic	Intergenic	-15307	106587729	106587729	XM_014176334	NA	NA	NA	NA	NA	protein_coding
Interval_168199	NC_027326.1	25305042	25305624	+	0	NA	promoter-TSS (106588823)	-promoter-TSS (106588823)	229	106588823	106588823	XM_014178281	NA	NA	NA	NA	NA	protein_coding
Interval_137032	NC_027319.1	26018851	26019210	+	0	NA	intron (106580364, intron 13 of 25)	-intron (106580364, intron 14 of 26)	34811	106580367	106580367	XM_014161330	NA	NA	NA	NA	NA	protein_coding
Interval_9903	NC_027300.1	129111514	129111760	+	0	NA	intron (106566762, intron 5 of 9)	-intron (100196318, intron 1 of 7)	8707	100196318	100196318	NM_001141347	NA	NA	NA	NA	NA	protein_coding
Interval_86103	NC_027311.1	80151215	80151786	+	0	NA	promoter-TSS (106566011)	-promoter-TSS (106566011)	-11288	106566011	106566011	XM_014133779	NA	NA	NA	NA	NA	protein_coding
Interval_9495	NC_027300.1	124443618	124443713	+	0	NA	Intergenic	Intergenic	-5021	100380325	100380325	NM_001173610	NA	NA	NA	NA	NA	protein_coding
Interval_158523	NC_027323.1	47021776	47022191	+	0	NA	intron (106585985, intron 1 of 2)	-intron (106585985, intron 1 of 2)	6095	106585985	106585985	XM_014172740	NA	NA	NA	NA	NA	protein_coding
Interval_130252	NC_027318.1	15577270	15577387	+	0	NA	Intergenic	Intergenic	10918	106578525	106578525	XM_014157427	NA	NA	NA	NA	NA	protein_coding
Interval_167735	NC_027326.1	21147478	21147587	+	0	NA	intron (106588717, intron 1 of 27)	-intron (106588717, intron 1 of 27)	55789	106588717	106588717	XM_014177994	NA	NA	NA	NA	NA	protein_coding
Interval_66604	NC_027309.1	48724763	48725076	+	0	NA	Intergenic	Intergenic	-6329	106560593	106560593	XM_014123629	NA	NA	NA	NA	NA	protein_coding
Interval_175460	NW_012341954.1	9696	9777	+	0	NA	NA	NA	NA	NA	NA	NA	NA	NA	NA	NA	NA	NA
Interval_126677	NC_027317.1	39379552	39380605	+	0	NA	Intergenic	Intergenic	27621	100195353	100195353	NM_001140382.1_1	NA	NA	NA	NA	NA	protein_coding
Interval_48951	NC_027306.1	47260599	47261464	+	0	NA	Intergenic	Intergenic	8151	106609570	106609570	XM_014208519	NA	NA	NA	NA	NA	protein_coding
Interval_43166	NC_027305.1	62188265	62188347	+	0	NA	Intergenic	Intergenic	-6611	106607890	106607890	XM_014205363	NA	NA	NA	NA	NA	protein_coding
Interval_12925	NC_027301.1	3301656	3302833	+	0	NA	Intergenic	Intergenic	7105	106573865	106573865	XM_014149280	NA	NA	NA	NA	NA	protein_coding
Interval_91645	NC_027312.1	55749977	55750296	+	0	NA	exon (106567530, exon 1 of 12)	-exon (106567530, exon 1 of 12)	298	106567530	106567530	XM_014136888	NA	NA	NA	NA	NA	protein_coding
Interval_152867	NC_027322.1	25530500	25531020	+	0	NA	Intergenic	Intergenic	89487	106584307	106584307	XM_014169401	NA	NA	NA	NA	NA	protein_coding
Interval_180458	NW_012348031.1	15881	16014	+	0	NA	NA	NA	NA	NA	NA	NA	NA	NA	NA	NA	NA	NA
Interval_90780	NC_027312.1	45354981	45355215	+	0	NA	promoter-TSS (106567372)	-promoter-TSS (106567372)	2	106567372	106567372	XM_014136533	NA	NA	NA	NA	NA	protein_coding
Interval_147490	NC_027321.1	16326302	16327019	+	0	NA	Intergenic	Intergenic	-7176	106582906	106582906	XM_014166515	NA	NA	NA	NA	NA	protein_coding
Interval_86112	NC_027311.1	80236076	80236438	+	0	NA	promoter-TSS (106566007)	-promoter-TSS (106566007)	-829	106566007	106566007	XM_014133772	NA	NA	NA	NA	NA	protein_coding
Interval_23878	NC_027302.1	68303935	68304045	+	0	NA	Intergenic	Intergenic	-2047	106601349	106601349	XM_014193500	NA	NA	NA	NA	NA	protein_coding
Interval_63193	NC_027309.1	10635250	10635422	+	0	NA	Intergenic	Intergenic	-2703	106613528	106613528	XR_001330504	NA	NA	NA	NA	NA	lncRNA
Interval_96799	NC_027313.1	12792316	12792464	+	0	NA	intron (100195372, intron 1 of 6)	-intron (100195372, intron 1 of 6)	621	100195372	100195372	NM_001140401	NA	NA	NA	NA	NA	protein_coding
Interval_92280	NC_027312.1	65614218	65614341	+	0	NA	intron (106567731, intron 2 of 25)	-intron (106567731, intron 1 of 24)	-105225	106567731	106567731	XM_014137391	NA	NA	NA	NA	NA	protein_coding
Interval_106331	NC_027314.1	36969384	36969514	+	0	NA	Intergenic	Intergenic	-2253	106571462	106571462	XM_014144600	NA	NA	NA	NA	NA	protein_coding
Interval_149892	NC_027321.1	46337408	46337690	+	0	NA	intron (106583601, intron 8 of 10)	-intron (106583601, intron 9 of 11)	-20065	106583600	106583600	XM_014167965	NA	NA	NA	NA	NA	protein_coding
Interval_83933	NC_027311.1	57956746	57956904	+	0	NA	intron (100195318, intron 5 of 10)	-intron (100195318, intron 5 of 10)	5744	100195318	100195318	NM_001140347	NA	NA	NA	NA	NA	protein_coding
Interval_122468	NC_027316.1	44282565	44282819	+	0	NA	intron (106576262, intron 2 of 4)	-intron (106576262, intron 2 of 4)	2761	106576262	106576262	XM_014153345	NA	NA	NA	NA	NA	protein_coding
Interval_144964	NC_027320.1	41403855	41404118	+	0	NA	intron (106582358, intron 2 of 41)	-intron (106582358, intron 2 of 44)	18314	106582358	106582358	XM_014165407	NA	NA	NA	NA	NA	protein_coding
Interval_161459	NC_027324.1	38516913	38517150	+	0	NA	Intergenic	Intergenic	-32200	106586732	106586732	XM_014174309	NA	NA	NA	NA	NA	protein_coding
Interval_36289	NC_027304.1	58958021	58958774	+	0	NA	Intergenic	Intergenic	-5829	100194668	100194668	XM_014201150	NA	NA	NA	NA	NA	protein_coding
Interval_186881	NW_012353737.1	7050	7330	+	0	NA	intron (106594804, intron 3 of 3)	-intron (106594804, intron 3 of 3)	2349	106594804	106594804	XM_014186188	NA	NA	NA	NA	NA	protein_coding
Interval_10758	NC_027300.1	138236849	138238043	+	0	NA	intron (106568602, intron 3 of 15)	-intron (106568602, intron 5 of 17)	16253	106568602	106568602	XM_014139131	NA	NA	NA	NA	NA	protein_coding
Interval_156319	NC_027323.1	16499759	16500033	+	0	NA	intron (106584977, intron 9 of 16)	-intron (106584977, intron 9 of 16)	-18009	106584976	106584976	XM_014170671	NA	NA	NA	NA	NA	protein_coding
Interval_181464	NW_012348665.1	10573	10777	+	0	NA	NA	NA	NA	NA	NA	NA	NA	NA	NA	NA	NA	NA
Interval_186820	NW_012353667.1	8770	8913	+	0	NA	NA	NA	NA	NA	NA	NA	NA	NA	NA	NA	NA	NA
Interval_196737	NW_012421122.1	450	852	+	0	NA	NA	NA	NA	NA	NA	NA	NA	NA	NA	NA	NA	NA
Interval_1656	NC_027300.1	22403723	22404060	+	0	NA	exon (106583053, exon 1 of 3)	-exon (106583053, exon 1 of 3)	860	106583053	106583053	XM_014166859	NA	NA	NA	NA	NA	protein_coding
Interval_190739	NW_012360571.1	166	254	+	0	NA	NA	NA	NA	NA	NA	NA	NA	NA	NA	NA	NA	NA
Interval_193927	NW_012379566.1	821	1170	+	0	NA	NA	NA	NA	NA	NA	NA	NA	NA	NA	NA	NA	NA
Interval_68007	NC_027309.1	68193358	68193443	+	0	NA	Intergenic	Intergenic	38053	106561037	106561037	XM_014124605	NA	NA	NA	NA	NA	protein_coding
Interval_7809	NC_027300.1	106227484	106229264	+	0	NA	intron (106560663, intron 1 of 30)	-intron (106560663, intron 1 of 30)	359	106560663	106560663	XM_014123755	NA	NA	NA	NA	NA	protein_coding
Interval_88892	NC_027312.1	25193132	25193311	+	0	NA	intron (100380731, intron 1 of 9)	-intron (100380731, intron 3 of 11)	1867	100380731	100380731	XM_014135410	NA	NA	NA	NA	NA	protein_coding
Interval_109513	NC_027314.1	75057772	75057968	+	0	NA	Intergenic	Intergenic	18822	106572284	106572284	XM_014146336	NA	NA	NA	NA	NA	protein_coding
Interval_178577	NW_012346522.1	78	328	+	0	NA	NA	NA	NA	NA	NA	NA	NA	NA	NA	NA	NA	NA
Interval_175111	NC_027328.1	39710746	39710838	+	0	NA	Intergenic	Intergenic	265248	106590683	106590683	XM_014181841	NA	NA	NA	NA	NA	protein_coding
Interval_36991	NC_027304.1	67275015	67275271	+	0	NA	promoter-TSS (106605599)	-promoter-TSS (106605599)	2	106605599	106605599	XM_014201421	NA	NA	NA	NA	NA	protein_coding
Interval_175759	NW_012342949.1	5398	5543	+	0	NA	NA	NA	NA	NA	NA	NA	NA	NA	NA	NA	NA	NA
Interval_68067	NC_027309.1	70511223	70511845	+	0	NA	intron (106561022, intron 1 of 28)	-intron (106561022, intron 1 of 29)	20832	106561022	106561022	XM_014124573	NA	NA	NA	NA	NA	protein_coding
Interval_43011	NC_027305.1	60406545	60407572	+	0	NA	exon (106607850, exon 1 of 43)	-exon (106607850, exon 1 of 43)	261	106607850	106607850	XM_014205278	NA	NA	NA	NA	NA	protein_coding
Interval_2881	NC_027300.1	35783684	35783905	+	0	NA	intron (106602170, intron 8 of 29)	-intron (106602170, intron 8 of 30)	5223	106602170	106602170	XM_014194643	NA	NA	NA	NA	NA	protein_coding
Interval_180692	NW_012348186.1	2648	2747	+	0	NA	intron (106592420, intron 10 of 11)	-intron (106592420, intron 10 of 11)	13960	106592420	106592420	XM_014183761	NA	NA	NA	NA	NA	protein_coding
Interval_56857	NC_027308.1	71671762	71672466	+	0	NA	intron (106611980, intron 3 of 15)	-intron (106611980, intron 3 of 18)	5237	106611980	106611980	XM_014212720	NA	NA	NA	NA	NA	protein_coding
Interval_157512	NC_027323.1	32975915	32976148	+	0	NA	promoter-TSS (106585777)	-promoter-TSS (106585777)	1850	106585777	106585777	XM_014172385	NA	NA	NA	NA	NA	protein_coding
Interval_47108	NC_027306.1	25795335	25795756	+	0	NA	Intergenic	Intergenic	21264	trnan-guu_23	trnan-guu_23	trnan-guu_23	NA	NA	NA	NA	NA	tRNA
Interval_189583	NW_012357681.1	7992	8106	+	0	NA	NA	NA	NA	NA	NA	NA	NA	NA	NA	NA	NA	NA
Interval_127856	NC_027317.1	55296308	55297182	+	0	NA	intron (106577695, intron 2 of 5)	-intron (106577695, intron 2 of 5)	53483	106577695	106577695	XM_014156024	NA	NA	NA	NA	NA	protein_coding
Interval_139817	NC_027319.1	55937725	55937821	+	0	NA	Intergenic	Intergenic	-12478	106581033	106581033	XM_014162704	NA	NA	NA	NA	NA	protein_coding
Interval_149098	NC_027321.1	35532456	35532920	+	0	NA	intron (106583577, intron 10 of 13)	-intron (106583577, intron 10 of 13)	-26352	106583578	106583578	XR_001323557	NA	NA	NA	NA	NA	lncRNA
Interval_113237	NC_027315.1	16949625	16949752	+	0	NA	promoter-TSS (106573314)	-promoter-TSS (106573314)	-941	106573314	106573314	XR_001321310	NA	NA	NA	NA	NA	lncRNA
Interval_41088	NC_027305.1	37626044	37626195	+	0	NA	intron (106607295, intron 1 of 19)	-intron (106607295, intron 1 of 19)	-20596	106607296	106607296	XM_014204114	NA	NA	NA	NA	NA	protein_coding
Interval_64516	NC_027309.1	23769310	23769477	+	0	NA	Intergenic	Intergenic	-48599	106613873	106613873	XM_014216577	NA	NA	NA	NA	NA	protein_coding
Interval_184199	NW_012350870.1	1291	1520	+	0	NA	NA	NA	NA	NA	NA	NA	NA	NA	NA	NA	NA	NA
Interval_43532	NC_027305.1	66156526	66156624	+	0	NA	Intergenic	Intergenic	55494	106607994	106607994	XM_014205578	NA	NA	NA	NA	NA	protein_coding
Interval_144740	NC_027320.1	36482551	36482684	+	0	NA	intron (100195242, intron 3 of 6)	-intron (100195242, intron 3 of 5)	30323	100195242	100195242	XM_014165027	NA	NA	NA	NA	NA	protein_coding
Interval_18913	NC_027302.1	7358532	7359036	+	0	NA	intron (106597414, intron 2 of 3)	-intron (106597414, intron 2 of 3)	10377	106597414	106597414	XM_014188607	NA	NA	NA	NA	NA	protein_coding
Interval_20076	NC_027302.1	20775067	20775258	+	0	NA	exon (106599461, exon 2 of 10)	-exon (106599461, exon 2 of 10)	2175	106599461	106599461	XM_014190710	NA	NA	NA	NA	NA	protein_coding
Interval_127537	NC_027317.1	51704879	51705037	+	0	NA	intron (106577623, intron 2 of 34)	-intron (106577623, intron 2 of 37)	59213	106577623	106577623	XM_014155843	NA	NA	NA	NA	NA	protein_coding
Interval_196119	NW_012408447.1	803	1034	+	0	NA	NA	NA	NA	NA	NA	NA	NA	NA	NA	NA	NA	NA
Interval_134362	NC_027318.1	72924258	72924556	+	0	NA	exon (106579643, exon 5 of 5)	-exon (106579643, exon 5 of 5)	2771	trnaa-ugc_292	trnaa-ugc_292	trnaa-ugc_292	NA	NA	NA	NA	NA	tRNA
Interval_54010	NC_027308.1	34727496	34727631	+	0	NA	exon (106611238, exon 24 of 24)	-exon (106611238, exon 24 of 24)	-23231	106611240	106611240	XM_014211238	NA	NA	NA	NA	NA	protein_coding
Interval_24179	NC_027302.1	72296001	72296085	+	0	NA	Intergenic	Intergenic	41289	106601441	106601441	XM_014193656	NA	NA	NA	NA	NA	protein_coding
Interval_174396	NC_027328.1	26808936	26809460	+	0	NA	intron (100195508, intron 2 of 15)	-intron (100195508, intron 2 of 18)	10755	100195508	100195508	NM_001140537	NA	NA	NA	NA	NA	protein_coding
Interval_62743	NC_027309.1	1024080	1024293	+	0	NA	Intergenic	Intergenic	-28658	106613425	106613425	XM_014215614	NA	NA	NA	NA	NA	protein_coding
Interval_191529	NW_012363425.1	818	1011	+	0	NA	Intergenic	Intergenic	-1730	106597066	106597066	XR_001326831	NA	NA	NA	NA	NA	lncRNA
Interval_91157	NC_027312.1	50272258	50272345	+	0	NA	promoter-TSS (106567432)	-promoter-TSS (106567432)	-16668	106567432	106567432	XM_014136670	NA	NA	NA	NA	NA	protein_coding
Interval_62301	NC_027308.1	136183599	136183975	+	0	NA	Intergenic	Intergenic	-18666	106613311	106613311	XM_014215404	NA	NA	NA	NA	NA	protein_coding
Interval_38528	NC_027305.1	4526312	4526850	+	0	NA	Intergenic	Intergenic	-20860	106606330	106606330	XR_001329036	NA	NA	NA	NA	NA	lncRNA
Interval_143238	NC_027320.1	16163831	16164146	+	0	NA	intron (106581777, intron 9 of 11)	-intron (106581777, intron 9 of 11)	-1726	106581776	106581776	XM_014164068	NA	NA	NA	NA	NA	protein_coding
Interval_169848	NC_027327.1	5234394	5234565	+	0	NA	intron (106589183, intron 2 of 3)	-intron (106589183, intron 2 of 3)	49211	106589183	106589183	XM_014178918	NA	NA	NA	NA	NA	protein_coding
Interval_78316	NC_027310.1	78190282	78191555	+	0	NA	promoter-TSS (106563579)	-promoter-TSS (106563579)	-82	106563579	106563579	XR_001319281	NA	NA	NA	NA	NA	lncRNA
Interval_145467	NC_027320.1	47084957	47085163	+	0	NA	intron (106582417, intron 2 of 9)	-intron (106582417, intron 2 of 9)	-28534	106582417	106582417	XM_014165520	NA	NA	NA	NA	NA	protein_coding
Interval_29634	NC_027303.1	53846906	53847033	+	0	NA	Intergenic	Intergenic	-2530	106603479	106603479	XM_014197229	NA	NA	NA	NA	NA	protein_coding
Interval_190933	NW_012361061.1	6527	6625	+	0	NA	NA	NA	NA	NA	NA	NA	NA	NA	NA	NA	NA	NA
Interval_22305	NC_027302.1	51564407	51564699	+	0	NA	promoter-TSS (100380528)	-promoter-TSS (100380528)	45	100380528	100380528	NM_001173813	NA	NA	NA	NA	NA	protein_coding
Interval_198745	NW_012481899.1	486	651	+	0	NA	NA	NA	NA	NA	NA	NA	NA	NA	NA	NA	NA	NA
Interval_70336	NC_027309.1	94972131	94972760	+	0	NA	promoter-TSS (100380642)	-promoter-TSS (100380642)	15	100380642	100380642	XM_014125359	NA	NA	NA	NA	NA	protein_coding
Interval_178834	NW_012347227.1	23879	23961	+	0	NA	NA	NA	NA	NA	NA	NA	NA	NA	NA	NA	NA	NA
Interval_30805	NC_027303.1	70282301	70282540	+	0	NA	Intergenic	Intergenic	-8608	106603845	106603845	XM_014198030	NA	NA	NA	NA	NA	protein_coding
Interval_178457	NW_012346138.1	839	1005	+	0	NA	NA	NA	NA	NA	NA	NA	NA	NA	NA	NA	NA	NA
Interval_137530	NC_027319.1	30963760	30964060	+	0	NA	exon (106580451, exon 1 of 14)	-exon (106580451, exon 1 of 14)	134	106580451	106580451	XM_014161532	NA	NA	NA	NA	NA	protein_coding
Interval_94821	NC_027312.1	93600624	93600716	+	0	NA	Intergenic	Intergenic	11660	106568360	106568360	XM_014138644	NA	NA	NA	NA	NA	protein_coding
Interval_21801	NC_027302.1	42889269	42889583	+	0	NA	intron (106600589, intron 1 of 13)	-intron (106600589, intron 1 of 13)	-7424	106600590	106600590	XR_001327850	NA	NA	NA	NA	NA	lncRNA
Interval_145815	NC_027320.1	51632482	51632852	+	0	NA	Intergenic	Intergenic	-4475	106582477	106582477	XM_014165633	NA	NA	NA	NA	NA	protein_coding
Interval_133025	NC_027318.1	55953624	55954156	+	0	NA	exon (106579161, exon 1 of 2)	-exon (106579161, exon 1 of 2)	27130	106579161	106579161	XM_014158772	NA	NA	NA	NA	NA	protein_coding
Interval_123047	NC_027316.1	49589032	49589170	+	0	NA	Intergenic	Intergenic	-14160	106576465	106576465	XM_014153665	NA	NA	NA	NA	NA	protein_coding
Interval_113494	NC_027315.1	21613827	21614221	+	0	NA	intron (106573365, intron 3 of 24)	-intron (106573365, intron 4 of 25)	10780	106573365	106573365	XM_014148356	NA	NA	NA	NA	NA	protein_coding
Interval_140138	NC_027319.1	58801642	58801843	+	0	NA	Intergenic	Intergenic	-19658	100196763	100196763	NM_001141785	NA	NA	NA	NA	NA	protein_coding
Interval_11486	NC_027300.1	146346983	146347078	+	0	NA	intron (106570262, intron 7 of 22)	-intron (106570262, intron 9 of 26)	9037	106570262	106570262	XM_014142440	NA	NA	NA	NA	NA	protein_coding
Interval_188533	NW_012355835.1	8712	8849	+	0	NA	NA	NA	NA	NA	NA	NA	NA	NA	NA	NA	NA	NA
Interval_98736	NC_027313.1	35093007	35093314	+	0	NA	Intergenic	Intergenic	-36331	106569478	106569478	XM_014140866	NA	NA	NA	NA	NA	protein_coding
Interval_118871	NC_027316.1	991799	991889	+	0	NA	Intergenic	Intergenic	45879	100195563	100195563	NM_001140592	NA	NA	NA	NA	NA	protein_coding
Interval_24686	NC_027302.1	78581516	78582085	+	0	NA	Intergenic	Intergenic	-10020	106601697	106601697	XM_014194050	NA	NA	NA	NA	NA	protein_coding
Interval_93044	NC_027312.1	73989201	73989738	+	0	NA	intron (106567962, intron 3 of 29)	-intron (106567962, intron 3 of 29)	-54462	106567961	106567961	XM_014137884	NA	NA	NA	NA	NA	protein_coding
Interval_107106	NC_027314.1	46617833	46618006	+	0	NA	promoter-TSS (106571601)	-promoter-TSS (106571601)	-702	106571601	106571601	XR_001320949	NA	NA	NA	NA	NA	transcribed_pseudogene
Interval_130935	NC_027318.1	27977202	27977296	+	0	NA	exon (100194819, exon 8 of 20)	-exon (100194819, exon 8 of 20)	7176	100194819	100194819	NM_001139848	NA	NA	NA	NA	NA	protein_coding
Interval_190322	NW_012359400.1	4055	4332	+	0	NA	NA	NA	NA	NA	NA	NA	NA	NA	NA	NA	NA	NA
Interval_187337	NW_012354268.1	7687	7784	+	0	NA	NA	NA	NA	NA	NA	NA	NA	NA	NA	NA	NA	NA
Interval_25134	NC_027302.1	86036210	86036473	+	0	NA	Intergenic	Intergenic	-26582	106601919	106601919	XM_014194354	NA	NA	NA	NA	NA	protein_coding
Interval_23841	NC_027302.1	68097264	68097396	+	0	NA	Intergenic	Intergenic	-4503	106601357	106601357	XM_014193517	NA	NA	NA	NA	NA	protein_coding
Interval_86400	NC_027311.1	83406161	83406311	+	0	NA	promoter-TSS (106566144)	-promoter-TSS (106566144)	-165	106566144	106566144	XM_014133995	NA	NA	NA	NA	NA	protein_coding
Interval_183820	NW_012350549.1	5810	5969	+	0	NA	NA	NA	NA	NA	NA	NA	NA	NA	NA	NA	NA	NA
Interval_102440	NC_027313.1	77945045	77945578	+	0	NA	intron (106570463, intron 2 of 17)	-intron (106570463, intron 2 of 19)	33401	106570463	106570463	XM_014142828	NA	NA	NA	NA	NA	protein_coding
Interval_103337	NC_027313.1	88361118	88361389	+	0	NA	Intergenic	Intergenic	25895	106570704	106570704	XM_014143177	NA	NA	NA	NA	NA	protein_coding
Interval_13156	NC_027301.1	6286896	6287881	+	0	NA	promoter-TSS (106574835)	-promoter-TSS (106574835)	-437	106574835	106574835	XM_014150939	NA	NA	NA	NA	NA	protein_coding
Interval_179774	NW_012347665.1	6085	6479	+	0	NA	Intergenic	Intergenic	-3601	106592105	106592105	XM_014183408	NA	NA	NA	NA	NA	protein_coding
Interval_159038	NC_027324.1	10163418	10163989	+	0	NA	exon (106586141, exon 2 of 20)	-exon (106586141, exon 2 of 20)	740	106586141	106586141	XM_014173033	NA	NA	NA	NA	NA	protein_coding
Interval_48418	NC_027306.1	42295295	42295390	+	0	NA	promoter-TSS (106609464)	-promoter-TSS (106609464)	-886	106609464	106609464	XM_014208328	NA	NA	NA	NA	NA	protein_coding
Interval_111696	NC_027314.1	99144559	99144669	+	0	NA	Intergenic	Intergenic	-36206	106572906	106572906	XM_014147491	NA	NA	NA	NA	NA	protein_coding
Interval_193491	NW_012375765.1	3123	3564	+	0	NA	NA	NA	NA	NA	NA	NA	NA	NA	NA	NA	NA	NA
Interval_68979	NC_027309.1	79799070	79799277	+	0	NA	intron (106560839, intron 1 of 6)	-intron (106560839, intron 2 of 7)	66904	106560839	106560839	XM_014124198	NA	NA	NA	NA	NA	protein_coding
Interval_36211	NC_027304.1	58415007	58415249	+	0	NA	intron (106605375, intron 2 of 3)	-intron (106605375, intron 2 of 3)	8139	106605375	106605375	XM_014200917	NA	NA	NA	NA	NA	protein_coding
Interval_34024	NC_027304.1	31506869	31507024	+	0	NA	Intergenic	Intergenic	287759	106604686	106604686	XM_014199593	NA	NA	NA	NA	NA	protein_coding
Interval_6873	NC_027300.1	92858435	92859301	+	0	NA	exon (106612571, exon 1 of 2)	-exon (106612571, exon 1 of 2)	686	106612571	106612571	XR_001330321	NA	NA	NA	NA	NA	lncRNA
Interval_184701	NW_012351305.1	5006	5137	+	0	NA	NA	NA	NA	NA	NA	NA	NA	NA	NA	NA	NA	NA
Interval_61417	NC_027308.1	123947159	123947258	+	0	NA	Intergenic	Intergenic	-5727	106613131	106613131	XM_014215090	NA	NA	NA	NA	NA	protein_coding
Interval_181668	NW_012348807.1	3945	4572	+	0	NA	NA	NA	NA	NA	NA	NA	NA	NA	NA	NA	NA	NA
Interval_136461	NC_027319.1	19677997	19678110	+	0	NA	intron (106579933, intron 1 of 12)	-intron (106579933, intron 1 of 12)	-15538	106580215	106580215	XM_014161042	NA	NA	NA	NA	NA	protein_coding
Interval_87021	NC_027312.1	1714436	1714757	+	0	NA	Intergenic	Intergenic	108023	106566322	106566322	XM_014134233	NA	NA	NA	NA	NA	protein_coding
Interval_62986	NC_027309.1	7591273	7592030	+	0	NA	promoter-TSS (106613483)	-promoter-TSS (106613483)	-756	106613483	106613483	XM_014215764	NA	NA	NA	NA	NA	protein_coding
Interval_117321	NC_027315.1	68333392	68333998	+	0	NA	intron (106574420, intron 5 of 7)	-intron (106574420, intron 5 of 7)	6608	106574420	106574420	XM_014150296	NA	NA	NA	NA	NA	protein_coding
Interval_99340	NC_027313.1	42316966	42317588	+	0	NA	exon (106569642, exon 1 of 2)	-exon (106569642, exon 1 of 2)	188	106569642	106569642	XM_014141199	NA	NA	NA	NA	NA	protein_coding
Interval_69552	NC_027309.1	85351693	85351782	+	0	NA	Intergenic	Intergenic	46969	106561205	106561205	XM_014124909	NA	NA	NA	NA	NA	protein_coding
Interval_54461	NC_027308.1	41067179	41068094	+	0	NA	Intergenic	Intergenic	10207	106611343	106611343	XR_001330092	NA	NA	NA	NA	NA	lncRNA
Interval_4414	NC_027300.1	56688226	56688315	+	0	NA	Intergenic	Intergenic	24758	106606532	106606532	XM_014202805	NA	NA	NA	NA	NA	protein_coding
Interval_23243	NC_027302.1	61248099	61248635	+	0	NA	intron (106601136, intron 1 of 7)	-intron (106601136, intron 1 of 7)	1189	106601136	106601136	XM_014193097	NA	NA	NA	NA	NA	protein_coding
Interval_25114	NC_027302.1	85767616	85769101	+	0	NA	exon (106601910, exon 1 of 3)	-exon (106601910, exon 1 of 3)	168	106601910	106601910	XM_014194343	NA	NA	NA	NA	NA	protein_coding
Interval_78701	NC_027310.1	82773033	82773380	+	0	NA	Intergenic	Intergenic	20857	106563735	106563735	XM_014129563	NA	NA	NA	NA	NA	protein_coding
Interval_8393	NC_027300.1	113293583	113293838	+	0	NA	Intergenic	Intergenic	10863	106561951	106561951	XM_014126425	NA	NA	NA	NA	NA	protein_coding
Interval_41941	NC_027305.1	47913222	47913514	+	0	NA	Intergenic	Intergenic	40254	106607590	106607590	XM_014204672	NA	NA	NA	NA	NA	protein_coding
Interval_82688	NC_027311.1	44884223	44884388	+	0	NA	promoter-TSS (106565160)	-promoter-TSS (106565160)	-1593	106565160	106565160	XM_014131971	NA	NA	NA	NA	NA	protein_coding
Interval_84154	NC_027311.1	60145005	60145147	+	0	NA	promoter-TSS (106565645)	-promoter-TSS (106565645)	-282	106565645	106565645	XM_014132973	NA	NA	NA	NA	NA	protein_coding
Interval_21808	NC_027302.1	43026153	43026698	+	0	NA	promoter-TSS (106600588)	-promoter-TSS (106600588)	11	106600588	106600588	XM_014192066	NA	NA	NA	NA	NA	protein_coding
Interval_125119	NC_027317.1	18258319	18258943	+	0	NA	intron (106577006, intron 3 of 5)	-intron (106577006, intron 3 of 5)	39154	106577006	106577006	XM_014154638	NA	NA	NA	NA	NA	protein_coding
Interval_120222	NC_027316.1	18005781	18005905	+	0	NA	Intergenic	Intergenic	-15220	106575536	106575536	XM_014152093	NA	NA	NA	NA	NA	protein_coding
Interval_37808	NC_027304.1	75847555	75848259	+	0	NA	Intergenic	Intergenic	7166	106606045	106606045	XM_014202119	NA	NA	NA	NA	NA	protein_coding
Interval_100853	NC_027313.1	61140213	61140316	+	0	NA	intron (106569890, intron 10 of 27)	-intron (106569890, intron 10 of 27)	3802	106569890	106569890	XM_014141606	NA	NA	NA	NA	NA	protein_coding
Interval_39425	NC_027305.1	17043734	17044033	+	0	NA	Intergenic	Intergenic	-5678	106606659	106606659	XM_014202999	NA	NA	NA	NA	NA	protein_coding
Interval_83883	NC_027311.1	57501370	57502307	+	0	NA	Intergenic	Intergenic	-11200	106565603	106565603	XM_014132907	NA	NA	NA	NA	NA	protein_coding
Interval_191047	NW_012361546.1	2198	2519	+	0	NA	intron (106596708, intron 9 of 10)	-intron (106596708, intron 9 of 10)	4087	106596708	106596708	XM_014187979	NA	NA	NA	NA	NA	protein_coding
Interval_162004	NC_027324.1	46098291	46098649	+	0	NA	Intergenic	Intergenic	-2267	106586865	106586865	XM_014174589	NA	NA	NA	NA	NA	protein_coding
Interval_889	NC_027300.1	12641695	12641782	+	0	NA	Intergenic	Intergenic	207918	106565456	106565456	XM_014132731	NA	NA	NA	NA	NA	protein_coding
Interval_68296	NC_027309.1	73125459	73126449	+	0	NA	promoter-TSS (106560982)	-promoter-TSS (106560982)	-409	106560982	106560982	XM_014124485	NA	NA	NA	NA	NA	protein_coding
Interval_48181	NC_027306.1	40060056	40060243	+	0	NA	intron (106609264, intron 10 of 10)	-intron (106609264, intron 9 of 9)	19134	106609264	106609264	XM_014207868	NA	NA	NA	NA	NA	protein_coding
Interval_96768	NC_027313.1	12584701	12584855	+	0	NA	intron (106568959, intron 4 of 8)	-intron (106568959, intron 4 of 9)	39905	106568959	106568959	XM_014139848	NA	NA	NA	NA	NA	protein_coding
Interval_134	NC_027300.1	2830057	2831053	+	0	NA	Intergenic	Intergenic	-12817	106590675	106590675	XM_014182882	NA	NA	NA	NA	NA	protein_coding
Interval_39539	NC_027305.1	18183546	18184521	+	0	NA	promoter-TSS (106606695)	-promoter-TSS (106606695)	37	106606695	106606695	XM_014203048	NA	NA	NA	NA	NA	protein_coding
Interval_38434	NC_027305.1	3475622	3475719	+	0	NA	exon (106606288, exon 4 of 4)	-exon (106606288, exon 4 of 4)	22288	106606288	106606288	XM_014202434	NA	NA	NA	NA	NA	protein_coding
Interval_10356	NC_027300.1	134305833	134305959	+	0	NA	exon (106567635, exon 12 of 12)	-exon (106567635, exon 12 of 12)	12087	106567635	106567635	XM_014137179	NA	NA	NA	NA	NA	protein_coding
Interval_2591	NC_027300.1	32389961	32390438	+	0	NA	intron (106601253, intron 5 of 19)	-intron (106601253, intron 5 of 19)	9101	106601253	106601253	XM_014193325	NA	NA	NA	NA	NA	protein_coding
Interval_8766	NC_027300.1	117025880	117026086	+	0	NA	intron (100195135, intron 1 of 14)	-intron (100195135, intron 1 of 15)	706	100195135	100195135	NM_001140164	NA	NA	NA	NA	NA	protein_coding
Interval_78444	NC_027310.1	79393798	79394317	+	0	NA	intron (106563646, intron 2 of 8)	-intron (106563646, intron 2 of 7)	1741	106563646	106563646	XM_014129402	NA	NA	NA	NA	NA	protein_coding
Interval_195402	NW_012396394.1	101	344	+	0	NA	NA	NA	NA	NA	NA	NA	NA	NA	NA	NA	NA	NA
Interval_112097	NC_027315.1	2224020	2224112	+	0	NA	intron (106573036, intron 3 of 12)	-intron (106573036, intron 3 of 12)	35163	106573036	106573036	XM_014147655	NA	NA	NA	NA	NA	protein_coding
Interval_134980	NC_027318.1	81985934	81986611	+	0	NA	intron (106579756, intron 6 of 6)	-intron (106579756, intron 6 of 6)	4971	106579755	106579755	XM_014159918	NA	NA	NA	NA	NA	protein_coding
Interval_94588	NC_027312.1	90854117	90854317	+	0	NA	TTS (100196255)	-TTS (100196255)	3823	100196255	100196255	NM_001141284	NA	NA	NA	NA	NA	protein_coding
Interval_228	NC_027300.1	4139879	4140464	+	0	NA	promoter-TSS (106601952)	-promoter-TSS (106601952)	237	106601952	106601952	XM_014194488	NA	NA	NA	NA	NA	protein_coding
Interval_181965	NW_012349030.1	1066	1537	+	0	NA	NA	NA	NA	NA	NA	NA	NA	NA	NA	NA	NA	NA
Interval_106369	NC_027314.1	37341282	37342053	+	0	NA	intron (106571468, intron 1 of 8)	-intron (106571468, intron 1 of 8)	22222	106571470	106571470	XM_014144613	NA	NA	NA	NA	NA	protein_coding
Interval_41364	NC_027305.1	40144184	40144737	+	0	NA	Intergenic	Intergenic	-56589	106607501	106607501	XM_014204503	NA	NA	NA	NA	NA	protein_coding
Interval_25375	NC_027302.1	89309613	89309700	+	0	NA	Intergenic	Intergenic	11317	106602004	106602004	XR_001328142	NA	NA	NA	NA	NA	lncRNA
Interval_52874	NC_027308.1	19851816	19852276	+	0	NA	intron (106610847, intron 3 of 4)	-intron (106610847, intron 3 of 3)	5610	106610847	106610847	XM_014210478	NA	NA	NA	NA	NA	protein_coding
Interval_20083	NC_027302.1	20805788	20806711	+	0	NA	exon (106599451, exon 1 of 38)	-exon (106599451, exon 1 of 38)	170	106599451	106599451	XM_014190689	NA	NA	NA	NA	NA	protein_coding
Interval_101069	NC_027313.1	63567163	63567414	+	0	NA	Intergenic	Intergenic	19637	100286569	100286569	NM_001146508	NA	NA	NA	NA	NA	protein_coding
Interval_173546	NC_027328.1	17811171	17811890	+	0	NA	intron (106590294, intron 3 of 8)	-intron (106590294, intron 3 of 8)	24751	106590294	106590294	XM_014181143	NA	NA	NA	NA	NA	protein_coding
Interval_180723	NW_012348209.1	15466	15750	+	0	NA	NA	NA	NA	NA	NA	NA	NA	NA	NA	NA	NA	NA
Interval_198945	NW_012487791.1	341	642	+	0	NA	NA	NA	NA	NA	NA	NA	NA	NA	NA	NA	NA	NA
Interval_41003	NC_027305.1	36926539	36926697	+	0	NA	intron (106607319, intron 7 of 8)	-intron (106607319, intron 6 of 7)	-4471	106607317	106607317	XM_014204160	NA	NA	NA	NA	NA	protein_coding
Interval_47165	NC_027306.1	26870397	26870981	+	0	NA	Intergenic	Intergenic	-4833	106609050	106609050	XM_014207393	NA	NA	NA	NA	NA	protein_coding
Interval_158839	NC_027324.1	6095274	6095506	+	0	NA	Intergenic	Intergenic	381513	trnav-cac_82	trnav-cac_82	trnav-cac_82	NA	NA	NA	NA	NA	tRNA
Interval_78515	NC_027310.1	80465457	80465806	+	0	NA	intron (106563664, intron 5 of 16)	-intron (106563664, intron 5 of 16)	110499	106563664	106563664	XM_014129437	NA	NA	NA	NA	NA	protein_coding
Interval_82239	NC_027311.1	40206661	40207141	+	0	NA	Intergenic	Intergenic	29383	106565244	106565244	XM_014132138	NA	NA	NA	NA	NA	protein_coding
Interval_192793	NW_012370629.1	2837	3101	+	0	NA	NA	NA	NA	NA	NA	NA	NA	NA	NA	NA	NA	NA
Interval_140972	NC_027319.1	67542204	67542339	+	0	NA	Intergenic	Intergenic	44249	100195631	100195631	NM_001140660	NA	NA	NA	NA	NA	protein_coding
Interval_51979	NC_027308.1	8480542	8480638	+	0	NA	Intergenic	Intergenic	52592	106610672	106610672	XM_014210120	NA	NA	NA	NA	NA	protein_coding
Interval_27625	NC_027303.1	31023233	31023973	+	0	NA	promoter-TSS (106602897)	-promoter-TSS (106602897)	1011	106602897	106602897	XM_014195879	NA	NA	NA	NA	NA	protein_coding
Interval_110463	NC_027314.1	84619563	84619721	+	0	NA	intron (106572568, intron 16 of 27)	-intron (106572568, intron 16 of 27)	88307	106572568	106572568	XM_014146868	NA	NA	NA	NA	NA	protein_coding
Interval_29489	NC_027303.1	51879453	51880148	+	0	NA	promoter-TSS (106603500)	-promoter-TSS (106603500)	40	106603500	106603500	XM_014197272	NA	NA	NA	NA	NA	protein_coding
Interval_90989	NC_027312.1	48212672	48213237	+	0	NA	Intergenic	Intergenic	-18391	106567406	106567406	XM_014136602	NA	NA	NA	NA	NA	protein_coding
Interval_174426	NC_027328.1	27076297	27076743	+	0	NA	intron (106590488, intron 1 of 8)	-intron (106590488, intron 1 of 8)	-1986	106590488	106590488	XM_014181575	NA	NA	NA	NA	NA	protein_coding
Interval_135095	NC_027319.1	1120071	1120558	+	0	NA	intron (106579797, intron 2 of 17)	-intron (106579797, intron 2 of 17)	16397	106579797	106579797	XM_014159983	NA	NA	NA	NA	NA	protein_coding
Interval_1539	NC_027300.1	21380981	21381407	+	0	NA	intron (106580379, intron 1 of 6)	-intron (106580379, intron 1 of 5)	-11430	106580603	106580603	XR_001322914	NA	NA	NA	NA	NA	lncRNA
Interval_55055	NC_027308.1	49724786	49725029	+	0	NA	intron (106611507, intron 5 of 29)	-intron (106611507, intron 5 of 30)	43430	106611507	106611507	XM_014211775	NA	NA	NA	NA	NA	protein_coding
Interval_65183	NC_027309.1	31549094	31549709	+	0	NA	promoter-TSS (106560278)	-promoter-TSS (106560278)	-449	106560278	106560278	XM_014123016	NA	NA	NA	NA	NA	protein_coding
Interval_110634	NC_027314.1	86411116	86411441	+	0	NA	Intergenic	Intergenic	13548	106572578	106572578	XR_001321148	NA	NA	NA	NA	NA	lncRNA
Interval_42068	NC_027305.1	50462624	50462764	+	0	NA	Intergenic	Intergenic	-78262	106607656	106607656	XM_014204835	NA	NA	NA	NA	NA	protein_coding
Interval_122465	NC_027316.1	44275448	44275807	+	0	NA	Intergenic	Intergenic	-4304	106576262	106576262	XM_014153345	NA	NA	NA	NA	NA	protein_coding
Interval_190809	NW_012360729.1	1240	1433	+	0	NA	NA	NA	NA	NA	NA	NA	NA	NA	NA	NA	NA	NA
Interval_117661	NC_027315.1	72226877	72227376	+	0	NA	exon (106574506, exon 1 of 12)	-exon (106574506, exon 1 of 12)	258	106574506	106574506	XM_014150424	NA	NA	NA	NA	NA	protein_coding
Interval_192906	NW_012371307.1	4000	4167	+	0	NA	NA	NA	NA	NA	NA	NA	NA	NA	NA	NA	NA	NA
Interval_116869	NC_027315.1	63289317	63289463	+	0	NA	intron (106574300, intron 2 of 8)	-intron (106574300, intron 4 of 10)	54422	106574300	106574300	XM_014150107	NA	NA	NA	NA	NA	protein_coding
Interval_32773	NC_027304.1	15081527	15081786	+	0	NA	Intergenic	Intergenic	-118427	106604415	106604415	XM_014199013	NA	NA	NA	NA	NA	protein_coding
Interval_120215	NC_027316.1	17972689	17972875	+	0	NA	intron (106575533, intron 1 of 1)	-intron (106575533, intron 1 of 1)	959	106575533	106575533	XM_014152089	NA	NA	NA	NA	NA	protein_coding
Interval_20006	NC_027302.1	19900399	19901118	+	0	NA	promoter-TSS (106599488)	-promoter-TSS (106599488)	-253	106599488	106599488	XM_014190753	NA	NA	NA	NA	NA	protein_coding
Interval_100344	NC_027313.1	56111065	56111221	+	0	NA	intron (106570042, intron 2 of 21)	-intron (106570042, intron 2 of 21)	13079	106570042	106570042	XM_014141969	NA	NA	NA	NA	NA	protein_coding
Interval_99983	NC_027313.1	51813286	51813608	+	0	NA	Intergenic	Intergenic	-17168	106570113	106570113	XM_014142129	NA	NA	NA	NA	NA	protein_coding
Interval_16965	NC_027301.1	49583681	49583809	+	0	NA	Intergenic	Intergenic	98544	106588471	106588471	XM_014177550	NA	NA	NA	NA	NA	protein_coding
Interval_30649	NC_027303.1	68548566	68548709	+	0	NA	promoter-TSS (106603814)	-promoter-TSS (106603814)	15	106603814	106603814	XM_014197974	NA	NA	NA	NA	NA	protein_coding
Interval_79915	NC_027311.1	8694683	8695064	+	0	NA	Intergenic	Intergenic	4662	106564335	106564335	XM_014130383	NA	NA	NA	NA	NA	protein_coding
Interval_7455	NC_027300.1	100794299	100794684	+	0	NA	Intergenic	Intergenic	113730	106613705	106613705	XM_014216243	NA	NA	NA	NA	NA	protein_coding
Interval_125312	NC_027317.1	20198745	20198829	+	0	NA	Intergenic	Intergenic	29022	106577041	106577041	XM_014154722	NA	NA	NA	NA	NA	protein_coding
Interval_69840	NC_027309.1	88825700	88825972	+	0	NA	intron (106561327, intron 4 of 20)	-intron (106561327, intron 4 of 20)	2360	106561327	106561327	XM_014125170	NA	NA	NA	NA	NA	protein_coding
Interval_161628	NC_027324.1	40458159	40458690	+	0	NA	intron (106586786, intron 1 of 26)	-intron (106586786, intron 1 of 28)	6720	106586786	106586786	XM_014174429	NA	NA	NA	NA	NA	protein_coding
Interval_128579	NC_027317.1	63299324	63299560	+	0	NA	intron (106577998, intron 1 of 15)	-intron (106577998, intron 1 of 15)	11645	106577998	106577998	XM_014156516	NA	NA	NA	NA	NA	protein_coding
Interval_98307	NC_027313.1	30425321	30425625	+	0	NA	intron (106569122, intron 3 of 21)	-intron (106569122, intron 3 of 21)	20172	106569122	106569122	XM_014140114	NA	NA	NA	NA	NA	protein_coding
Interval_99174	NC_027313.1	40842567	40843592	+	0	NA	Intergenic	Intergenic	-3082	106569597	106569597	XM_014141112	NA	NA	NA	NA	NA	protein_coding
Interval_69273	NC_027309.1	82627569	82628026	+	0	NA	promoter-TSS (106561149)	-promoter-TSS (106561149)	62	106561149	106561149	XM_014124801	NA	NA	NA	NA	NA	protein_coding
Interval_8389	NC_027300.1	113240733	113240947	+	0	NA	Intergenic	Intergenic	-10573	106561946	106561946	XM_014126409	NA	NA	NA	NA	NA	protein_coding
Interval_166616	NC_027326.1	8342012	8342149	+	0	NA	exon (106588461, exon 64 of 101)	-exon (106588461, exon 64 of 101)	-33989	106588459	106588459	XM_014177493	NA	NA	NA	NA	NA	protein_coding
Interval_85658	NC_027311.1	75433273	75433468	+	0	NA	intron (106565964, intron 2 of 6)	-intron (106565964, intron 2 of 7)	-44315	106565966	106565966	XM_014133683	NA	NA	NA	NA	NA	protein_coding
Interval_100314	NC_027313.1	55820826	55821135	+	0	NA	Intergenic	Intergenic	-5587	106570046	106570046	XM_014141974	NA	NA	NA	NA	NA	protein_coding
Interval_196027	NW_012406441.1	1485	1617	+	0	NA	NA	NA	NA	NA	NA	NA	NA	NA	NA	NA	NA	NA
Interval_144369	NC_027320.1	29585353	29585562	+	0	NA	exon (106582096, exon 14 of 15)	-exon (106582096, exon 14 of 15)	15256	106582097	106582097	XM_014164840	NA	NA	NA	NA	NA	protein_coding
Interval_55000	NC_027308.1	48870014	48870144	+	0	NA	intron (106611501, intron 1 of 13)	-intron (106611501, intron 3 of 15)	1112	106611501	106611501	XM_014211768	NA	NA	NA	NA	NA	protein_coding
Interval_111663	NC_027314.1	98842576	98843329	+	0	NA	Intergenic	Intergenic	50772	106572904	106572904	XM_014147488	NA	NA	NA	NA	NA	protein_coding
Interval_34173	NC_027304.1	32785317	32785834	+	0	NA	intron (106604729, intron 10 of 20)	-intron (106604729, intron 10 of 20)	6546	106604729	106604729	XM_014199690	NA	NA	NA	NA	NA	protein_coding
Interval_13051	NC_027301.1	5068284	5068464	+	0	NA	Intergenic	Intergenic	24064	106574261	106574261	XM_014150037	NA	NA	NA	NA	NA	protein_coding
Interval_186026	NW_012352688.1	3854	4038	+	0	NA	NA	NA	NA	NA	NA	NA	NA	NA	NA	NA	NA	NA
Interval_111062	NC_027314.1	91007685	91008179	+	0	NA	intron (100380641, intron 45 of 85)	-intron (100380641, intron 45 of 85)	-25568	106572711	106572711	XM_014147136	NA	NA	NA	NA	NA	protein_coding
Interval_8647	NC_027300.1	115518932	115519043	+	0	NA	promoter-TSS (106562758)	-promoter-TSS (106562758)	-676	106562758	106562758	XM_014127762	NA	NA	NA	NA	NA	protein_coding
Interval_10086	NC_027300.1	130606494	130606964	+	0	NA	promoter-TSS (106567169)	-promoter-TSS (106567169)	-20	106567169	106567169	XM_014136172	NA	NA	NA	NA	NA	protein_coding
Interval_58991	NC_027308.1	99785483	99785567	+	0	NA	Intergenic	Intergenic	53070	106612745	106612745	XM_014214202	NA	NA	NA	NA	NA	protein_coding
Interval_50925	NC_027307.1	15915929	15916525	+	0	NA	intron (106610243, intron 2 of 4)	-intron (106610243, intron 2 of 4)	-15230	106610242	106610242	XM_014209482	NA	NA	NA	NA	NA	protein_coding
Interval_92387	NC_027312.1	67657282	67657466	+	0	NA	intron (106567721, intron 13 of 17)	-intron (106567721, intron 13 of 17)	24882	106567721	106567721	XM_014137341	NA	NA	NA	NA	NA	protein_coding
Interval_58304	NC_027308.1	92032954	92033241	+	0	NA	promoter-TSS (100306788)	-promoter-TSS (100306788)	84135	100306788	100306788	XM_014213396	NA	NA	NA	NA	NA	protein_coding
Interval_56150	NC_027308.1	64211677	64212160	+	0	NA	Intergenic	Intergenic	-9633	106611733	106611733	XM_014212252	NA	NA	NA	NA	NA	protein_coding
Interval_141199	NC_027319.1	70263378	70263507	+	0	NA	Intergenic	Intergenic	77781	106581346	106581346	XM_014163348	NA	NA	NA	NA	NA	protein_coding
Interval_26570	NC_027303.1	15767966	15768599	+	0	NA	exon (106602533, exon 16 of 20)	-exon (106602533, exon 16 of 20)	-4548	106602596	106602596	XM_014195329	NA	NA	NA	NA	NA	protein_coding
Interval_193269	NW_012373919.1	2214	2339	+	0	NA	NA	NA	NA	NA	NA	NA	NA	NA	NA	NA	NA	NA
Interval_19586	NC_027302.1	14802545	14802958	+	0	NA	exon (106599087, exon 20 of 20)	-exon (106599087, exon 20 of 20)	-23679	106599198	106599198	XM_014190317	NA	NA	NA	NA	NA	protein_coding
Interval_126805	NC_027317.1	43891784	43892155	+	0	NA	promoter-TSS (106577483)	-promoter-TSS (106577483)	32330	106577484	106577484	XM_014155511	NA	NA	NA	NA	NA	protein_coding
Interval_88946	NC_027312.1	25766265	25766414	+	0	NA	TTS (106566858)	-TTS (106566858)	3807	106566858	106566858	XM_014135355	NA	NA	NA	NA	NA	protein_coding
Interval_2128	NC_027300.1	27388843	27389479	+	0	NA	intron (106599021, intron 1 of 2)	-intron (106599021, intron 1 of 2)	3040	106599021	106599021	XM_014190072	NA	NA	NA	NA	NA	protein_coding
Interval_37979	NC_027304.1	78266983	78267294	+	0	NA	Intergenic	Intergenic	-6505	106606135	106606135	XM_014202259	NA	NA	NA	NA	NA	protein_coding
Interval_53264	NC_027308.1	24598214	24598730	+	0	NA	Intergenic	Intergenic	16823	106610986	106610986	XM_014210756	NA	NA	NA	NA	NA	protein_coding
Interval_107430	NC_027314.1	50396554	50397002	+	0	NA	Intergenic	Intergenic	-19555	106571776	106571776	XR_001321001	NA	NA	NA	NA	NA	lncRNA
Interval_89001	NC_027312.1	26203891	26204205	+	0	NA	exon (106566841, exon 23 of 23)	-exon (106566841, exon 23 of 23)	12364	106566843	106566843	XM_014135307	NA	NA	NA	NA	NA	protein_coding
Interval_114708	NC_027315.1	36337584	36337957	+	0	NA	intron (106573623, intron 15 of 35)	-intron (106573623, intron 17 of 37)	123947	106573625	106573625	XM_014148848	NA	NA	NA	NA	NA	protein_coding
Interval_168081	NC_027326.1	24547072	24547266	+	0	NA	Intergenic	Intergenic	-16021	106588810	106588810	XM_014178253	NA	NA	NA	NA	NA	protein_coding
Interval_48746	NC_027306.1	45646260	45646676	+	0	NA	Intergenic	Intergenic	-1008	106609515	106609515	XM_014208423	NA	NA	NA	NA	NA	protein_coding
Interval_104582	NC_027314.1	16961740	16961839	+	0	NA	Intergenic	Intergenic	25665	106571062	106571062	XM_014143721	NA	NA	NA	NA	NA	protein_coding
Interval_123728	NC_027316.1	56808326	56808590	+	0	NA	exon (106576643, exon 2 of 7)	-exon (106576643, exon 2 of 7)	371	106576643	106576643	XM_014153887	NA	NA	NA	NA	NA	protein_coding
Interval_189791	NW_012358157.1	3099	3651	+	0	NA	NA	NA	NA	NA	NA	NA	NA	NA	NA	NA	NA	NA
Interval_15763	NC_027301.1	34495817	34496242	+	0	NA	intron (106581764, intron 7 of 21)	-intron (106581764, intron 7 of 21)	-76547	106584047	106584047	XM_014168861	NA	NA	NA	NA	NA	protein_coding
Interval_158251	NC_027323.1	42128883	42129135	+	0	NA	intron (106585906, intron 2 of 6)	-intron (106585906, intron 2 of 6)	137642	106585906	106585906	XM_014172643	NA	NA	NA	NA	NA	protein_coding
Interval_145855	NC_027320.1	52124984	52125155	+	0	NA	exon (106582487, exon 3 of 4)	-exon (106582487, exon 3 of 4)	17788	106582487	106582487	XM_014165643	NA	NA	NA	NA	NA	protein_coding
Interval_64377	NC_027309.1	22563747	22564069	+	0	NA	intron (106613840, intron 1 of 16)	-intron (106613840, intron 1 of 17)	-15496	106613839	106613839	XM_014216497	NA	NA	NA	NA	NA	protein_coding
Interval_97677	NC_027313.1	22735094	22735206	+	0	NA	intron (106569083, intron 5 of 19)	-intron (106569083, intron 5 of 19)	13081	106569083	106569083	XM_014140071	NA	NA	NA	NA	NA	protein_coding
Interval_190310	NW_012359371.1	1986	2182	+	0	NA	NA	NA	NA	NA	NA	NA	NA	NA	NA	NA	NA	NA
Interval_131417	NC_027318.1	36144622	36146027	+	0	NA	Intergenic	Intergenic	-76410	106578793	106578793	XM_014157955	NA	NA	NA	NA	NA	protein_coding
Interval_47591	NC_027306.1	33864842	33865051	+	0	NA	intron (106609250, intron 8 of 10)	-intron (106609250, intron 8 of 10)	7639	106609250	106609250	XM_014207830	NA	NA	NA	NA	NA	protein_coding
Interval_129067	NC_027317.1	67998766	67998898	+	0	NA	TTS (106578147)	-TTS (106578147)	41583	106578147	106578147	XM_014156770	NA	NA	NA	NA	NA	protein_coding
Interval_127379	NC_027317.1	49566919	49567416	+	0	NA	promoter-TSS (106577599)	-promoter-TSS (106577599)	53	106577599	106577599	XM_014155797	NA	NA	NA	NA	NA	protein_coding
Interval_192391	NW_012368106.1	1228	1614	+	0	NA	NA	NA	NA	NA	NA	NA	NA	NA	NA	NA	NA	NA
Interval_154570	NC_027322.1	45008645	45008780	+	0	NA	intron (106584769, intron 8 of 18)	-intron (106584769, intron 13 of 23)	13643	106584769	106584769	XM_014170321	NA	NA	NA	NA	NA	protein_coding
Interval_48966	NC_027306.1	47789620	47789784	+	0	NA	TTS (106609575)	-TTS (106609575)	10562	106609575	106609575	XM_014208523	NA	NA	NA	NA	NA	protein_coding
Interval_64400	NC_027309.1	22687589	22687867	+	0	NA	intron (100380684, intron 1 of 27)	-intron (100380684, intron 1 of 27)	2774	100380684	100380684	XM_014216509	NA	NA	NA	NA	NA	protein_coding
Interval_96727	NC_027313.1	11769257	11770054	+	0	NA	promoter-TSS (106568974)	-promoter-TSS (106568974)	-612	106568974	106568974	XM_014139890	NA	NA	NA	NA	NA	protein_coding
Interval_191560	NW_012363538.1	575	909	+	0	NA	NA	NA	NA	NA	NA	NA	NA	NA	NA	NA	NA	NA
Interval_167791	NC_027326.1	21812571	21812988	+	0	NA	Intergenic	Intergenic	27122	106588698	106588698	XM_014177962	NA	NA	NA	NA	NA	protein_coding
Interval_167213	NC_027326.1	14762521	14762605	+	0	NA	Intergenic	Intergenic	16329	106588561	106588561	XM_014177694	NA	NA	NA	NA	NA	protein_coding
Interval_82850	NC_027311.1	46114512	46115002	+	0	NA	promoter-TSS (100194840)	-promoter-TSS (100194840)	-977	100194840	100194840	NM_001139869	NA	NA	NA	NA	NA	protein_coding
Interval_119046	NC_027316.1	4147267	4147423	+	0	NA	Intergenic	Intergenic	-20478	106575102	106575102	XM_014151294	NA	NA	NA	NA	NA	protein_coding
Interval_2383	NC_027300.1	29930355	29931000	+	0	NA	Intergenic	Intergenic	-3521	106600874	106600874	XM_014192619	NA	NA	NA	NA	NA	protein_coding
Interval_79281	NC_027310.1	91388901	91389059	+	0	NA	intron (106563916, intron 4 of 6)	-intron (106563916, intron 4 of 6)	18829	106563916	106563916	XM_014129862	NA	NA	NA	NA	NA	protein_coding
Interval_8130	NC_027300.1	110289258	110289805	+	0	NA	promoter-TSS (106561514)	-promoter-TSS (106561514)	-278	106561514	106561514	XM_014125565	NA	NA	NA	NA	NA	protein_coding
Interval_179354	NW_012347453.1	10108	10209	+	0	NA	NA	NA	NA	NA	NA	NA	NA	NA	NA	NA	NA	NA
Interval_126628	NC_027317.1	38646148	38646316	+	0	NA	Intergenic	Intergenic	98817	106577439	106577439	XM_014155410	NA	NA	NA	NA	NA	protein_coding
Interval_14720	NC_027301.1	22763141	22763328	+	0	NA	intron (106581183, intron 7 of 7)	-intron (106581183, intron 7 of 7)	13278	106581183	106581183	XM_014163070	NA	NA	NA	NA	NA	protein_coding
Interval_106305	NC_027314.1	36416536	36417033	+	0	NA	promoter-TSS (106571452)	-promoter-TSS (106571452)	18	106571452	106571452	XM_014144579	NA	NA	NA	NA	NA	protein_coding
Interval_74686	NC_027310.1	33819651	33819897	+	0	NA	Intergenic	Intergenic	-4678	100380593	100380593	NM_001173878	NA	NA	NA	NA	NA	protein_coding
Interval_174196	NC_027328.1	24898692	24898883	+	0	NA	intron (106590416, intron 1 of 12)	-intron (106590416, intron 1 of 11)	-12520	106590417	106590417	XM_014181425	NA	NA	NA	NA	NA	protein_coding
Interval_37966	NC_027304.1	78084216	78084347	+	0	NA	intron (106606123, intron 7 of 7)	-intron (106606123, intron 7 of 7)	13182	106606125	106606125	XM_014202250	NA	NA	NA	NA	NA	protein_coding
Interval_157603	NC_027323.1	34835444	34835590	+	0	NA	intron (106585762, intron 2 of 3)	-intron (106585762, intron 2 of 3)	-6091	106585761	106585761	XM_014172344	NA	NA	NA	NA	NA	protein_coding
Interval_112962	NC_027315.1	14396472	14396627	+	0	NA	intron (106573177, intron 2 of 8)	-intron (106573177, intron 3 of 9)	-35886	106573177	106573177	XM_014147924	NA	NA	NA	NA	NA	protein_coding
Interval_38778	NC_027305.1	8112565	8112680	+	0	NA	Intergenic	Intergenic	16602	106606411	106606411	XM_014202585	NA	NA	NA	NA	NA	protein_coding
Interval_101362	NC_027313.1	66266252	66266592	+	0	NA	Intergenic	Intergenic	-7922	106570252	106570252	XR_001320631	NA	NA	NA	NA	NA	lncRNA
Interval_70091	NC_027309.1	92402807	92402990	+	0	NA	Intergenic	Intergenic	-9133	106561298	106561298	XM_014125094	NA	NA	NA	NA	NA	protein_coding
Interval_177348	NW_012344078.1	35792	36032	+	0	NA	NA	NA	NA	NA	NA	NA	NA	NA	NA	NA	NA	NA
Interval_170035	NC_027327.1	7818859	7819385	+	0	NA	intron (106589402, intron 5 of 25)	-intron (106589402, intron 5 of 28)	11540	106589402	106589402	XM_014179346	NA	NA	NA	NA	NA	protein_coding
Interval_96457	NC_027313.1	9178884	9178973	+	0	NA	Intergenic	Intergenic	11584	106568731	106568731	XM_014139323	NA	NA	NA	NA	NA	protein_coding
Interval_111615	NC_027314.1	98265627	98265838	+	0	NA	intron (100194865, intron 2 of 11)	-intron (100194865, intron 2 of 11)	6178	100194865	100194865	NM_001139894	NA	NA	NA	NA	NA	protein_coding
Interval_65221	NC_027309.1	31924952	31925145	+	0	NA	intron (106560293, intron 8 of 11)	-intron (106560293, intron 8 of 11)	-26027	106560294	106560294	XR_001318569	NA	NA	NA	NA	NA	lncRNA
Interval_14834	NC_027301.1	24052067	24052154	+	0	NA	Intergenic	Intergenic	-7806	106580711	106580711	XM_014162051	NA	NA	NA	NA	NA	protein_coding
Interval_103681	NC_027313.1	93768869	93769418	+	0	NA	Intergenic	Intergenic	-45430	106570795	106570795	XM_014143332	NA	NA	NA	NA	NA	protein_coding
Interval_96645	NC_027313.1	11205203	11205351	+	0	NA	Intergenic	Intergenic	-12560	106568816	106568816	XM_014139487	NA	NA	NA	NA	NA	protein_coding
Interval_191452	NW_012363093.1	2360	2441	+	0	NA	NA	NA	NA	NA	NA	NA	NA	NA	NA	NA	NA	NA
Interval_90057	NC_027312.1	37811412	37811749	+	0	NA	Intergenic	Intergenic	27006	106567132	106567132	XM_014136083	NA	NA	NA	NA	NA	protein_coding
Interval_5455	NC_027300.1	73337860	73338010	+	0	NA	intron (106609202, intron 3 of 15)	-intron (106609202, intron 3 of 16)	22574	106609202	106609202	XM_014207725	NA	NA	NA	NA	NA	protein_coding
Interval_74575	NC_027310.1	32427045	32427551	+	0	NA	promoter-TSS (106562486)	-promoter-TSS (106562486)	-738	106562486	106562486	XM_014127390	NA	NA	NA	NA	NA	protein_coding
Interval_99759	NC_027313.1	47653733	47653996	+	0	NA	Intergenic	Intergenic	-1930	106569786	106569786	XM_014141402	NA	NA	NA	NA	NA	protein_coding
Interval_35764	NC_027304.1	54300332	54300834	+	0	NA	intron (106605216, intron 2 of 12)	-intron (106605216, intron 2 of 12)	8031	106605216	106605216	XM_014200622	NA	NA	NA	NA	NA	protein_coding
Interval_34276	NC_027304.1	33859273	33859586	+	0	NA	intron (106604747, intron 2 of 3)	-intron (106604747, intron 2 of 3)	11191	106604747	106604747	XM_014199725	NA	NA	NA	NA	NA	protein_coding
Interval_124189	NC_027317.1	6741789	6742127	+	0	NA	Intergenic	Intergenic	-2844	106576814	106576814	XM_014154253	NA	NA	NA	NA	NA	protein_coding
Interval_163546	NC_027325.1	18219591	18219734	+	0	NA	intron (106587205, intron 33 of 40)	-intron (106587205, intron 34 of 41)	48341	106587206	106587206	XM_014175351	NA	NA	NA	NA	NA	protein_coding
Interval_179880	NW_012347710.1	5005	5821	+	0	NA	NA	NA	NA	NA	NA	NA	NA	NA	NA	NA	NA	NA
Interval_49667	NC_027306.1	56956903	56957255	+	0	NA	intron (106609811, intron 2 of 2)	-intron (106609811, intron 2 of 2)	4954	106609811	106609811	XM_014208835	NA	NA	NA	NA	NA	protein_coding
Interval_62585	NC_027308.1	139172516	139172677	+	0	NA	Intergenic	Intergenic	31282	106613391	106613391	XR_001330467	NA	NA	NA	NA	NA	lncRNA
Interval_180746	NW_012348225.1	14276	14397	+	0	NA	exon (106592443, exon 1 of 2)	-exon (106592443, exon 1 of 2)	471	106592443	106592443	XM_014183788	NA	NA	NA	NA	NA	protein_coding
Interval_156311	NC_027323.1	16429285	16429560	+	0	NA	exon (106584978, exon 70 of 79)	-exon (106584978, exon 70 of 79)	-10673	106584977	106584977	XM_014170675	NA	NA	NA	NA	NA	protein_coding
Interval_119618	NC_027316.1	10796480	10796616	+	0	NA	Intergenic	Intergenic	-104256	106575277	106575277	XM_014151703	NA	NA	NA	NA	NA	protein_coding
Interval_120109	NC_027316.1	16903049	16903212	+	0	NA	Intergenic	Intergenic	-4222	106575491	106575491	XM_014152008	NA	NA	NA	NA	NA	protein_coding
Interval_84730	NC_027311.1	65970933	65972327	+	0	NA	Intergenic	Intergenic	145020	100196563	100196563	NM_001141592	NA	NA	NA	NA	NA	protein_coding
Interval_70831	NC_027309.1	99675494	99675654	+	0	NA	Intergenic	Intergenic	-13050	106561572	106561572	XM_014125675	NA	NA	NA	NA	NA	protein_coding
Interval_70169	NC_027309.1	93241959	93242092	+	0	NA	intron (106561274, intron 8 of 12)	-intron (106561274, intron 8 of 12)	32310	106561274	106561274	XM_014125049	NA	NA	NA	NA	NA	protein_coding
Interval_179666	NW_012347596.1	12916	13131	+	0	NA	NA	NA	NA	NA	NA	NA	NA	NA	NA	NA	NA	NA
Interval_184182	NW_012350856.1	4076	4457	+	0	NA	NA	NA	NA	NA	NA	NA	NA	NA	NA	NA	NA	NA
Interval_158832	NC_027324.1	5701544	5701627	+	0	NA	Intergenic	Intergenic	-11657	trnal-uaa_7	trnal-uaa_7	trnal-uaa_7	NA	NA	NA	NA	NA	tRNA
Interval_160997	NC_027324.1	33022308	33022555	+	0	NA	TTS (106586569)	-TTS (106586569)	4719	106586569	106586569	XM_014174000	NA	NA	NA	NA	NA	protein_coding
Interval_166415	NC_027326.1	6385868	6385979	+	0	NA	Intergenic	Intergenic	-6006	106588502	106588502	XM_014177603	NA	NA	NA	NA	NA	protein_coding
Interval_41230	NC_027305.1	38941393	38941638	+	0	NA	intron (106607255, intron 1 of 7)	-intron (106607255, intron 1 of 7)	2333	106607255	106607255	XM_014204041	NA	NA	NA	NA	NA	protein_coding
Interval_119525	NC_027316.1	9206187	9206351	+	0	NA	intron (106575249, intron 2 of 3)	-intron (106575249, intron 2 of 3)	-5414	106575250	106575250	XM_014151643	NA	NA	NA	NA	NA	protein_coding
Interval_152490	NC_027322.1	20820210	20820659	+	0	NA	Intergenic	Intergenic	11807	106584112	106584112	XM_014168977	NA	NA	NA	NA	NA	protein_coding
Interval_7503	NC_027300.1	101420234	101420542	+	0	NA	Intergenic	Intergenic	-7342	106613777	106613777	XR_001330557	NA	NA	NA	NA	NA	lncRNA
Interval_76949	NC_027310.1	64125918	64126080	+	0	NA	exon (106563368, exon 1 of 3)	-exon (106563368, exon 1 of 3)	377	106563368	106563368	XM_014128869	NA	NA	NA	NA	NA	protein_coding
Interval_128397	NC_027317.1	61414729	61415057	+	0	NA	Intergenic	Intergenic	2051	trnaa-ugc_277	trnaa-ugc_277	trnaa-ugc_277	NA	NA	NA	NA	NA	tRNA
Interval_42450	NC_027305.1	54925228	54925389	+	0	NA	TTS (106607739)	-TTS (106607739)	6727	106607740	106607740	XM_014205018	NA	NA	NA	NA	NA	protein_coding
Interval_24858	NC_027302.1	81270342	81270547	+	0	NA	Intergenic	Intergenic	-4322	106601786	106601786	XM_014194148	NA	NA	NA	NA	NA	protein_coding
Interval_124133	NC_027317.1	5900406	5900970	+	0	NA	promoter-TSS (106576831)	-promoter-TSS (106576831)	-1966	106576831	106576831	XM_014154281	NA	NA	NA	NA	NA	protein_coding
Interval_5254	NC_027300.1	70605181	70605838	+	0	NA	Intergenic	Intergenic	42225	106608394	106608394	XM_014206335	NA	NA	NA	NA	NA	protein_coding
Interval_149416	NC_027321.1	40391777	40391867	+	0	NA	Intergenic	Intergenic	-40398	106583500	106583500	XM_014167747	NA	NA	NA	NA	NA	protein_coding
Interval_47963	NC_027306.1	37873288	37873726	+	0	NA	promoter-TSS (trnak-cuu_5)	-promoter-TSS (trnak-cuu_5)	-108	trnak-cuu_5	trnak-cuu_5	trnak-cuu_5	NA	NA	NA	NA	NA	tRNA
Interval_35038	NC_027304.1	45256998	45257252	+	0	NA	exon (106605010, exon 1 of 16)	-exon (106605010, exon 1 of 16)	27083	106605170	106605170	XM_014200549	NA	NA	NA	NA	NA	protein_coding
Interval_109480	NC_027314.1	74735670	74735806	+	0	NA	intron (106572053, intron 8 of 11)	-intron (106572053, intron 8 of 11)	-17342	106572054	106572054	XM_014145810	NA	NA	NA	NA	NA	protein_coding
Interval_112687	NC_027315.1	11764265	11764588	+	0	NA	Intergenic	Intergenic	-5187	106573223	106573223	XM_014148058	NA	NA	NA	NA	NA	protein_coding
Interval_186973	NW_012353849.1	4570	4781	+	0	NA	NA	NA	NA	NA	NA	NA	NA	NA	NA	NA	NA	NA
Interval_67718	NC_027309.1	65679323	65679968	+	0	NA	intron (106561102, intron 1 of 29)	-intron (106561102, intron 1 of 31)	7084	106561102	106561102	XM_014124753	NA	NA	NA	NA	NA	protein_coding
Interval_117545	NC_027315.1	71224268	71224373	+	0	NA	intron (106574543, intron 1 of 28)	-intron (106574543, intron 1 of 27)	5375	106574543	106574543	XM_014150500	NA	NA	NA	NA	NA	protein_coding
Interval_7962	NC_027300.1	108573300	108573433	+	0	NA	intron (106561224, intron 7 of 12)	-intron (106561224, intron 8 of 13)	48995	106561224	106561224	XM_014124967	NA	NA	NA	NA	NA	protein_coding
Interval_106624	NC_027314.1	40339321	40340051	+	0	NA	Intergenic	Intergenic	-19395	106571700	106571700	XR_001320982	NA	NA	NA	NA	NA	lncRNA
Interval_64101	NC_027309.1	19909078	19909232	+	0	NA	intron (106613770, intron 3 of 43)	-intron (106613770, intron 3 of 43)	5833	106613770	106613770	XM_014216365	NA	NA	NA	NA	NA	protein_coding
Interval_18784	NC_027302.1	5482307	5483793	+	0	NA	intron (106597167, intron 1 of 17)	-intron (106597167, intron 1 of 17)	5810	106597167	106597167	XM_014188394	NA	NA	NA	NA	NA	protein_coding
Interval_43024	NC_027305.1	60609596	60609732	+	0	NA	Intergenic	Intergenic	-49931	106607852	106607852	XM_014205283	NA	NA	NA	NA	NA	protein_coding
Interval_143624	NC_027320.1	21440532	21440637	+	0	NA	intron (106581931, intron 1 of 6)	-intron (106581931, intron 1 of 6)	25635	106581931	106581931	XM_014164436	NA	NA	NA	NA	NA	protein_coding
Interval_158778	NC_027324.1	4017343	4018497	+	0	NA	intron (100380858, intron 1 of 82)	-intron (100380858, intron 1 of 83)	1025	100380858	100380858	XM_014172839	NA	NA	NA	NA	NA	protein_coding
Interval_23647	NC_027302.1	65691131	65691232	+	0	NA	promoter-TSS (106601246)	-promoter-TSS (106601246)	-73	106601246	106601246	XM_014193303	NA	NA	NA	NA	NA	protein_coding
Interval_58223	NC_027308.1	90489612	90489711	+	0	NA	Intergenic	Intergenic	148742	106612328	106612328	XM_014213379	NA	NA	NA	NA	NA	protein_coding
Interval_51980	NC_027308.1	8503543	8503665	+	0	NA	Intergenic	Intergenic	29578	106610672	106610672	XM_014210120	NA	NA	NA	NA	NA	protein_coding
Interval_57835	NC_027308.1	83991919	83992117	+	0	NA	Intergenic	Intergenic	-26261	106612232	106612232	XM_014213215	NA	NA	NA	NA	NA	protein_coding
Interval_99876	NC_027313.1	50199237	50199358	+	0	NA	intron (106569819, intron 1 of 5)	-intron (106569819, intron 1 of 5)	5294	106569819	106569819	XM_014141456	NA	NA	NA	NA	NA	protein_coding
Interval_197161	NW_012432263.1	299	437	+	0	NA	NA	NA	NA	NA	NA	NA	NA	NA	NA	NA	NA	NA
Interval_195835	NW_012403244.1	1131	1292	+	0	NA	NA	NA	NA	NA	NA	NA	NA	NA	NA	NA	NA	NA
Interval_12051	NC_027300.1	151488874	151489204	+	0	NA	intron (106571844, intron 2 of 2)	-intron (106571844, intron 2 of 2)	36885	106571844	106571844	XM_014145320	NA	NA	NA	NA	NA	protein_coding
Interval_83827	NC_027311.1	56940254	56941390	+	0	NA	exon (106565569, exon 1 of 25)	-exon (106565569, exon 1 of 25)	-4346	106565569	106565569	XM_014132840	NA	NA	NA	NA	NA	protein_coding
Interval_53679	NC_027308.1	30365224	30365398	+	0	NA	intron (106611164, intron 3 of 27)	-intron (106611164, intron 3 of 31)	42710	106611164	106611164	XM_014211079	NA	NA	NA	NA	NA	protein_coding
Interval_159002	NC_027324.1	9896839	9897373	+	0	NA	exon (106586135, exon 1 of 14)	-exon (106586135, exon 1 of 14)	118	106586135	106586135	XM_014173027	NA	NA	NA	NA	NA	protein_coding
Interval_131436	NC_027318.1	36445505	36445902	+	0	NA	Intergenic	Intergenic	40800	106578795	106578795	XM_014157956	NA	NA	NA	NA	NA	protein_coding
Interval_69179	NC_027309.1	81580912	81581215	+	0	NA	Intergenic	Intergenic	-16893	106560802	106560802	XR_001318674	NA	NA	NA	NA	NA	lncRNA
Interval_162976	NC_027325.1	11360711	11360791	+	0	NA	Intergenic	Intergenic	86843	106587170	106587170	XM_014175249	NA	NA	NA	NA	NA	protein_coding
Interval_48446	NC_027306.1	42541618	42541709	+	0	NA	promoter-TSS (100195265)	-promoter-TSS (100195265)	-681	100195265	100195265	NM_001140294	NA	NA	NA	NA	NA	protein_coding
Interval_124892	NC_027317.1	15186081	15186254	+	0	NA	intron (106576965, intron 4 of 16)	-intron (106576965, intron 4 of 17)	124521	106576965	106576965	XM_014154561	NA	NA	NA	NA	NA	protein_coding
Interval_130924	NC_027318.1	27924442	27924636	+	0	NA	intron (106578639, intron 9 of 17)	-intron (106578639, intron 9 of 21)	-21124	106578642	106578642	XM_014157674	NA	NA	NA	NA	NA	protein_coding
Interval_91039	NC_027312.1	48720569	48722606	+	0	NA	intron (106567412, intron 23 of 24)	-intron (106567412, intron 24 of 25)	-10417	106567411	106567411	XM_014136611	NA	NA	NA	NA	NA	protein_coding
Interval_171088	NC_027327.1	20673152	20673945	+	0	NA	promoter-TSS (106589691)	-promoter-TSS (106589691)	-24	106589693	106589693	XM_014179967	NA	NA	NA	NA	NA	protein_coding
Interval_63105	NC_027309.1	9183786	9183990	+	0	NA	intron (106613507, intron 1 of 38)	-intron (106613507, intron 1 of 37)	1054	106613507	106613507	XM_014215829	NA	NA	NA	NA	NA	protein_coding
Interval_152875	NC_027322.1	25620141	25621515	+	0	NA	promoter-TSS (106584307)	-promoter-TSS (106584307)	-581	106584307	106584307	XM_014169401	NA	NA	NA	NA	NA	protein_coding
Interval_52141	NC_027308.1	11159697	11160106	+	0	NA	promoter-TSS (106610701)	-promoter-TSS (106610701)	-34234	106610701	106610701	XM_014210195	NA	NA	NA	NA	NA	protein_coding
Interval_13173	NC_027301.1	6544460	6545003	+	0	NA	exon (106574865, exon 1 of 5)	-exon (106574865, exon 1 of 5)	114	106574865	106574865	XM_014150986	NA	NA	NA	NA	NA	protein_coding
Interval_101292	NC_027313.1	65776607	65777130	+	0	NA	intron (106570235, intron 3 of 6)	-intron (106570235, intron 3 of 6)	16931	106570235	106570235	XM_014142334	NA	NA	NA	NA	NA	protein_coding
Interval_140973	NC_027319.1	67551052	67551694	+	0	NA	Intergenic	Intergenic	35147	100195631	100195631	NM_001140660	NA	NA	NA	NA	NA	protein_coding
Interval_79473	NC_027311.1	473076	473340	+	0	NA	intron (106563991, intron 1 of 7)	-intron (106563991, intron 1 of 6)	441	106563991	106563991	XM_014129948	NA	NA	NA	NA	NA	protein_coding
Interval_71459	NC_027309.1	106085771	106086129	+	0	NA	Intergenic	Intergenic	-2188	106561637	106561637	XM_014125762	NA	NA	NA	NA	NA	protein_coding
Interval_40106	NC_027305.1	27439110	27440260	+	0	NA	Intergenic	Intergenic	-55912	trnaa-ugc_96	trnaa-ugc_96	trnaa-ugc_96	NA	NA	NA	NA	NA	tRNA
Interval_145277	NC_027320.1	44503186	44503270	+	0	NA	Intergenic	Intergenic	130999	106582381	106582381	XR_001323295	NA	NA	NA	NA	NA	lncRNA
Interval_196174	NW_012409123.1	6	136	+	0	NA	NA	NA	NA	NA	NA	NA	NA	NA	NA	NA	NA	NA
Interval_71972	NC_027309.1	111154888	111155254	+	0	NA	intron (106561741, intron 3 of 28)	-intron (106561741, intron 3 of 28)	49473	106561741	106561741	XM_014125968	NA	NA	NA	NA	NA	protein_coding
Interval_26049	NC_027303.1	8073993	8074207	+	0	NA	Intergenic	Intergenic	-2110	106602333	106602333	XM_014194914	NA	NA	NA	NA	NA	protein_coding
Interval_34293	NC_027304.1	34023581	34023803	+	0	NA	intron (106604809, intron 2 of 5)	-intron (106604809, intron 2 of 5)	2794	106604809	106604809	XM_014199852	NA	NA	NA	NA	NA	protein_coding
Interval_20198	NC_027302.1	22480613	22481201	+	0	NA	Intergenic	Intergenic	-33253	100380535	100380535	NM_001173820	NA	NA	NA	NA	NA	protein_coding
Interval_120777	NC_027316.1	24639365	24639830	+	0	NA	promoter-TSS (106575754)	-promoter-TSS (106575754)	49	106575754	106575754	XM_014152431	NA	NA	NA	NA	NA	protein_coding
Interval_13149	NC_027301.1	6240096	6240444	+	0	NA	exon (106574762, exon 1 of 4)	-exon (106574762, exon 1 of 4)	651	106574762	106574762	XM_014150818	NA	NA	NA	NA	NA	protein_coding
Interval_177303	NW_012344029.1	28520	28712	+	0	NA	exon (106591441, exon 4 of 40)	-exon (106591441, exon 4 of 40)	1058	106591441	106591441	XM_014182656	NA	NA	NA	NA	NA	protein_coding
Interval_70272	NC_027309.1	94458114	94458579	+	0	NA	intron (106561426, intron 5 of 16)	-intron (106561426, intron 5 of 16)	18521	106561426	106561426	XM_014125391	NA	NA	NA	NA	NA	protein_coding
Interval_184661	NW_012351269.1	8184	8302	+	0	NA	exon (106593901, exon 2 of 2)	-exon (106593901, exon 2 of 2)	2927	106593901	106593901	XM_014185280	NA	NA	NA	NA	NA	protein_coding
Interval_201648	NW_012570745.1	62	227	+	0	NA	NA	NA	NA	NA	NA	NA	NA	NA	NA	NA	NA	NA
Interval_95142	NC_027312.1	96951486	96951901	+	0	NA	intron (106568442, intron 2 of 21)	-intron (106568442, intron 4 of 23)	2204	106568442	106568442	XM_014138775	NA	NA	NA	NA	NA	protein_coding
Interval_11183	NC_027300.1	142914352	142914477	+	0	NA	intron (106569177, intron 2 of 10)	-intron (106569177, intron 2 of 10)	18211	106569191	106569191	XM_014140293	NA	NA	NA	NA	NA	protein_coding
Interval_84558	NC_027311.1	64055091	64055176	+	0	NA	Intergenic	Intergenic	-15088	106565952	106565952	XM_014133644	NA	NA	NA	NA	NA	protein_coding
Interval_16557	NC_027301.1	44637161	44637612	+	0	NA	Intergenic	Intergenic	6678	100380562	100380562	NM_001173847	NA	NA	NA	NA	NA	protein_coding
Interval_60060	NC_027308.1	110008226	110008367	+	0	NA	Intergenic	Intergenic	-18474	trnag-ucc_10	trnag-ucc_10	trnag-ucc_10	NA	NA	NA	NA	NA	tRNA
Interval_101425	NC_027313.1	66847980	66848346	+	0	NA	TTS (106570256)	-TTS (106570256)	-15881	106570255	106570255	XM_014142367	NA	NA	NA	NA	NA	protein_coding
Interval_44169	NC_027305.1	74526529	74527495	+	0	NA	exon (106608187, exon 1 of 7)	-exon (106608187, exon 1 of 7)	222	106608187	106608187	XM_014205985	NA	NA	NA	NA	NA	protein_coding
Interval_186687	NW_012353502.1	4125	4360	+	0	NA	NA	NA	NA	NA	NA	NA	NA	NA	NA	NA	NA	NA
Interval_73860	NC_027310.1	22406315	22406431	+	0	NA	intron (106562285, intron 4 of 6)	-intron (106562285, intron 4 of 6)	26266	106562285	106562285	XM_014127067	NA	NA	NA	NA	NA	protein_coding
Interval_182890	NW_012349793.1	9452	9649	+	0	NA	NA	NA	NA	NA	NA	NA	NA	NA	NA	NA	NA	NA
Interval_160130	NC_027324.1	21857225	21857584	+	0	NA	intron (100196500, intron 3 of 7)	-intron (100196500, intron 3 of 6)	2912	100196500	100196500	NM_001141529	NA	NA	NA	NA	NA	protein_coding
Interval_25485	NC_027302.1	91064342	91064539	+	0	NA	Intergenic	Intergenic	52003	106602042	106602042	XM_014194491	NA	NA	NA	NA	NA	protein_coding
Interval_172041	NC_027327.1	33818422	33818807	+	0	NA	Intergenic	Intergenic	247345	106589917	106589917	XM_014180365	NA	NA	NA	NA	NA	protein_coding
Interval_19610	NC_027302.1	15099269	15099851	+	0	NA	promoter-TSS (106599103)	-promoter-TSS (106599103)	-9506	106599103	106599103	XM_014190172	NA	NA	NA	NA	NA	protein_coding
Interval_198913	NW_012486655.1	199	318	+	0	NA	NA	NA	NA	NA	NA	NA	NA	NA	NA	NA	NA	NA
Interval_31973	NC_027304.1	2611064	2611279	+	0	NA	Intergenic	Intergenic	24485	106604122	106604122	XM_014198525	NA	NA	NA	NA	NA	protein_coding
Interval_154500	NC_027322.1	44070915	44071164	+	0	NA	intron (106584736, intron 1 of 8)	-intron (106584736, intron 1 of 8)	2019	106584736	106584736	XM_014170272	NA	NA	NA	NA	NA	protein_coding
Interval_69671	NC_027309.1	86860870	86861225	+	0	NA	intron (106561245, intron 18 of 24)	-intron (106561245, intron 18 of 24)	14004	106561245	106561245	XM_014124980	NA	NA	NA	NA	NA	protein_coding
Interval_8514	NC_027300.1	114571760	114572010	+	0	NA	exon (106561135, exon 6 of 7)	-exon (106561135, exon 6 of 7)	19016	106561135	106561135	XM_014124777	NA	NA	NA	NA	NA	protein_coding
Interval_134962	NC_027318.1	81653120	81653311	+	0	NA	Intergenic	Intergenic	77751	100195459	100195459	NM_001140488	NA	NA	NA	NA	NA	protein_coding
Interval_192767	NW_012370417.1	3838	4000	+	0	NA	NA	NA	NA	NA	NA	NA	NA	NA	NA	NA	NA	NA
Interval_63645	NC_027309.1	15527533	15527690	+	0	NA	Intergenic	Intergenic	5772	100196494	100196494	NM_001141523	NA	NA	NA	NA	NA	protein_coding
Interval_82628	NC_027311.1	44376249	44377087	+	0	NA	intron (106565171, intron 1 of 3)	-intron (106565171, intron 1 of 3)	217	106565171	106565171	XM_014132008	NA	NA	NA	NA	NA	protein_coding
Interval_52373	NC_027308.1	14171330	14171524	+	0	NA	exon (106610764, exon 2 of 5)	-exon (106610764, exon 2 of 5)	1415	106610764	106610764	XR_001329969	NA	NA	NA	NA	NA	lncRNA
Interval_89241	NC_027312.1	28618232	28618436	+	0	NA	Intergenic	Intergenic	33753	trnaa-ugc_205	trnaa-ugc_205	trnaa-ugc_205	NA	NA	NA	NA	NA	tRNA
Interval_63117	NC_027309.1	9662842	9662973	+	0	NA	Intergenic	Intergenic	156292	106613458	106613458	XM_014215738	NA	NA	NA	NA	NA	protein_coding
Interval_194588	NW_012386832.1	2206	2550	+	0	NA	NA	NA	NA	NA	NA	NA	NA	NA	NA	NA	NA	NA
Interval_148695	NC_027321.1	31582614	31582782	+	0	NA	intron (106583165, intron 41 of 57)	-intron (106583165, intron 43 of 59)	-86151	106583167	106583167	XM_014167033	NA	NA	NA	NA	NA	protein_coding
Interval_191074	NW_012361651.1	1119	1309	+	0	NA	NA	NA	NA	NA	NA	NA	NA	NA	NA	NA	NA	NA
Interval_161325	NC_027324.1	36506058	36506150	+	0	NA	intron (106586712, intron 10 of 14)	-intron (106586712, intron 9 of 13)	-28465	106586710	106586710	XM_014174266	NA	NA	NA	NA	NA	protein_coding
Interval_75280	NC_027310.1	41300993	41301094	+	0	NA	Intergenic	Intergenic	18587	106562735	106562735	XM_014127736	NA	NA	NA	NA	NA	protein_coding
Interval_25193	NC_027302.1	86925959	86926750	+	0	NA	Intergenic	Intergenic	3333	106601937	106601937	XM_014194375	NA	NA	NA	NA	NA	protein_coding
Interval_72930	NC_027310.1	13348681	13348872	+	0	NA	intron (106562037, intron 2 of 3)	-intron (106562037, intron 2 of 3)	-12876	106562036	106562036	XM_014126559	NA	NA	NA	NA	NA	protein_coding
Interval_67765	NC_027309.1	66138334	66138435	+	0	NA	intron (106561089, intron 1 of 5)	-intron (106561089, intron 1 of 5)	-8779	106561089	106561089	XR_001318719	NA	NA	NA	NA	NA	lncRNA
Interval_79438	NC_027310.1	93672140	93672222	+	0	NA	exon (106563967, exon 13 of 13)	-exon (106563967, exon 13 of 13)	-11918	106563964	106563964	XM_014129921	NA	NA	NA	NA	NA	protein_coding
Interval_20535	NC_027302.1	26805117	26805454	+	0	NA	intron (106599252, intron 24 of 58)	-intron (106599252, intron 25 of 59)	83345	106599252	106599252	XM_014190387	NA	NA	NA	NA	NA	protein_coding
Interval_67664	NC_027309.1	65038655	65038928	+	0	NA	promoter-TSS (106560750)	-promoter-TSS (106560750)	18998	106560750	106560750	XM_014123961	NA	NA	NA	NA	NA	protein_coding
Interval_123928	NC_027317.1	2553726	2554107	+	0	NA	intron (106576889, intron 1 of 11)	-intron (106576889, intron 1 of 11)	6387	106576889	106576889	XM_014154420	NA	NA	NA	NA	NA	protein_coding
Interval_140092	NC_027319.1	58358399	58358794	+	0	NA	Intergenic	Intergenic	-17434	106581182	106581182	XM_014163062	NA	NA	NA	NA	NA	protein_coding
Interval_126436	NC_027317.1	35292536	35292619	+	0	NA	Intergenic	Intergenic	-2241	106577353	106577353	XM_014155315	NA	NA	NA	NA	NA	protein_coding
Interval_104664	NC_027314.1	18612267	18612614	+	0	NA	Intergenic	Intergenic	40763	106571087	106571087	XM_014143754	NA	NA	NA	NA	NA	protein_coding
Interval_165264	NC_027325.1	37288507	37288675	+	0	NA	Intergenic	Intergenic	12775	106587794	106587794	XM_014176438	NA	NA	NA	NA	NA	protein_coding
Interval_124402	NC_027317.1	9803564	9803890	+	0	NA	promoter-TSS (100195598)	-promoter-TSS (100195598)	-858	100195598	100195598	NM_001140627	NA	NA	NA	NA	NA	protein_coding
Interval_18711	NC_027302.1	4036640	4037210	+	0	NA	Intergenic	Intergenic	-12731	106596793	106596793	XM_014188058	NA	NA	NA	NA	NA	protein_coding
Interval_27572	NC_027303.1	30331073	30331413	+	0	NA	intron (106602883, intron 1 of 12)	-intron (106602883, intron 1 of 12)	42366	106602883	106602883	XM_014195839	NA	NA	NA	NA	NA	protein_coding
Interval_119097	NC_027316.1	4513931	4515134	+	0	NA	TTS (106575090)	-TTS (106575090)	-7998	100194991	100194991	XM_014151224	NA	NA	NA	NA	NA	protein_coding
Interval_183307	NW_012350144.1	2286	2419	+	0	NA	Intergenic	Intergenic	-8727	106593427	106593427	XM_014184760	NA	NA	NA	NA	NA	protein_coding
Interval_156516	NC_027323.1	18936024	18936262	+	0	NA	exon (106585618, exon 2 of 4)	-exon (106585618, exon 2 of 4)	6989	100196859	100196859	XM_014171390	NA	NA	NA	NA	NA	protein_coding
Interval_85452	NC_027311.1	72906843	72907617	+	0	NA	intron (106565923, intron 3 of 5)	-intron (106565923, intron 3 of 5)	62514	106565923	106565923	XM_014133620	NA	NA	NA	NA	NA	protein_coding
Interval_94693	NC_027312.1	92111122	92111286	+	0	NA	intron (106568322, intron 7 of 26)	-intron (106568322, intron 7 of 27)	6566	106568322	106568322	XM_014138565	NA	NA	NA	NA	NA	protein_coding
Interval_75973	NC_027310.1	51775901	51776656	+	0	NA	promoter-TSS (106562954)	-promoter-TSS (106562954)	94	106562954	106562954	XR_001319148	NA	NA	NA	NA	NA	lncRNA
Interval_54639	NC_027308.1	43755523	43755783	+	0	NA	Intergenic	Intergenic	16275	106611383	106611383	XM_014211545	NA	NA	NA	NA	NA	protein_coding
Interval_89341	NC_027312.1	30061721	30062044	+	0	NA	intron (106566949, intron 2 of 35)	-intron (106566949, intron 3 of 37)	-36134	106566949	106566949	XM_014135638	NA	NA	NA	NA	NA	protein_coding
Interval_37336	NC_027304.1	70701366	70701895	+	0	NA	promoter-TSS (100195594)	-promoter-TSS (100195594)	-42	100195594	100195594	NM_001140623	NA	NA	NA	NA	NA	protein_coding
Interval_144306	NC_027320.1	28900498	28900613	+	0	NA	exon (106582109, exon 20 of 36)	-exon (106582109, exon 20 of 36)	-20714	106582041	106582041	XM_014164733	NA	NA	NA	NA	NA	protein_coding
Interval_43828	NC_027305.1	69449871	69449982	+	0	NA	exon (106608053, exon 12 of 15)	-exon (106608053, exon 12 of 15)	17930	106608053	106608053	XM_014205729	NA	NA	NA	NA	NA	protein_coding
Interval_188208	NW_012355342.1	4506	4642	+	0	NA	NA	NA	NA	NA	NA	NA	NA	NA	NA	NA	NA	NA
Interval_45909	NC_027306.1	12749896	12750387	+	0	NA	intron (106608644, intron 1 of 31)	-intron (106608644, intron 2 of 33)	933	106608644	106608644	XM_014206721	NA	NA	NA	NA	NA	protein_coding
Interval_152562	NC_027322.1	21383928	21384616	+	0	NA	promoter-TSS (106584225)	-promoter-TSS (106584225)	68	106584225	106584225	XM_014169269	NA	NA	NA	NA	NA	protein_coding
Interval_136881	NC_027319.1	24306423	24306710	+	0	NA	exon (106579838, exon 2 of 10)	-exon (106579838, exon 2 of 10)	15404	106579838	106579838	XM_014160099	NA	NA	NA	NA	NA	protein_coding
Interval_136639	NC_027319.1	21734974	21735259	+	0	NA	intron (106579897, intron 1 of 1)	-intron (106579897, intron 1 of 1)	6721	106579897	106579897	XM_014160248	NA	NA	NA	NA	NA	protein_coding
Interval_25430	NC_027302.1	90142561	90142706	+	0	NA	intron (106602023, intron 8 of 8)	-intron (106602023, intron 8 of 8)	-5376	106602025	106602025	XM_014194470	NA	NA	NA	NA	NA	protein_coding
Interval_31439	NC_027303.1	77437617	77438140	+	0	NA	intron (106603968, intron 1 of 18)	-intron (106603968, intron 1 of 19)	15017	106603968	106603968	XM_014198278	NA	NA	NA	NA	NA	protein_coding
Interval_87545	NC_027312.1	9087270	9088828	+	0	NA	promoter-TSS (106566486)	-promoter-TSS (106566486)	-417	106566486	106566486	XM_014134558	NA	NA	NA	NA	NA	protein_coding
Interval_45580	NC_027306.1	8844071	8844302	+	0	NA	intron (106608569, intron 1 of 22)	-intron (106608569, intron 1 of 22)	-2208	106608569	106608569	XM_014206555	NA	NA	NA	NA	NA	protein_coding
Interval_109211	NC_027314.1	71614155	71614668	+	0	NA	promoter-TSS (106572108)	-promoter-TSS (106572108)	4	106572108	106572108	XM_014145955	NA	NA	NA	NA	NA	protein_coding
Interval_169977	NC_027327.1	6938239	6939072	+	0	NA	intron (100194830, intron 2 of 9)	-intron (100194830, intron 2 of 9)	727	100194830	100194830	XM_014178868	NA	NA	NA	NA	NA	protein_coding
Interval_186356	NW_012353076.1	8830	9120	+	0	NA	Intergenic	Intergenic	7765	106594572	106594572	XM_014185937	NA	NA	NA	NA	NA	protein_coding
Interval_149105	NC_027321.1	35766030	35766167	+	0	NA	intron (106583576, intron 1 of 1)	-intron (106583572, intron 3 of 13)	2524	106583576	106583576	XR_001323556	NA	NA	NA	NA	NA	lncRNA
Interval_107739	NC_027314.1	56756781	56756988	+	0	NA	intron (106571850, intron 29 of 73)	-intron (106571850, intron 29 of 77)	-73768	106571848	106571848	XM_014145338	NA	NA	NA	NA	NA	protein_coding
Interval_88864	NC_027312.1	24499305	24499385	+	0	NA	intron (106566884, intron 18 of 30)	-intron (106566884, intron 18 of 30)	70078	100196013	100196013	NM_001141042	NA	NA	NA	NA	NA	protein_coding
Interval_18301	NC_027301.1	70074534	70074730	+	0	NA	Intergenic	Intergenic	-3130	106594935	106594935	XM_014186324	NA	NA	NA	NA	NA	protein_coding
Interval_72121	NC_027309.1	113520409	113520694	+	0	NA	intron (106561813, intron 10 of 17)	-intron (106561813, intron 9 of 16)	28614	106561813	106561813	XM_014126060	NA	NA	NA	NA	NA	protein_coding
Interval_101549	NC_027313.1	68312754	68312941	+	0	NA	intron (100136934, intron 4 of 9)	-intron (100136934, intron 2 of 8)	63452	106570286	106570286	XM_014142439	NA	NA	NA	NA	NA	protein_coding
Interval_78813	NC_027310.1	84331686	84331867	+	0	NA	Intergenic	Intergenic	7487	106563774	106563774	XM_014129625	NA	NA	NA	NA	NA	protein_coding
Interval_47067	NC_027306.1	25405250	25405720	+	0	NA	Intergenic	Intergenic	3372	106609010	106609010	XR_001329624	NA	NA	NA	NA	NA	lncRNA
Interval_37750	NC_027304.1	75015619	75017061	+	0	NA	Intergenic	Intergenic	-7484	106606025	106606025	XM_014202089	NA	NA	NA	NA	NA	protein_coding
Interval_83916	NC_027311.1	57744855	57745224	+	0	NA	exon (106565556, exon 1 of 2)	-exon (106565556, exon 1 of 2)	146	106565556	106565556	XR_001319684	NA	NA	NA	NA	NA	lncRNA
Interval_199093	NW_012493647.1	226	389	+	0	NA	NA	NA	NA	NA	NA	NA	NA	NA	NA	NA	NA	NA
Interval_116824	NC_027315.1	62815898	62816413	+	0	NA	intron (106574301, intron 4 of 10)	-intron (106574301, intron 5 of 11)	34579	106574301	106574301	XM_014150110	NA	NA	NA	NA	NA	protein_coding
Interval_139890	NC_027319.1	56504375	56505038	+	0	NA	promoter-TSS (106581046)	-promoter-TSS (106581046)	1263	106581046	106581046	XM_014162728	NA	NA	NA	NA	NA	protein_coding
Interval_48404	NC_027306.1	42241159	42241404	+	0	NA	promoter-TSS (106609458)	-promoter-TSS (106609458)	636	106609458	106609458	XM_014208319	NA	NA	NA	NA	NA	protein_coding
Interval_189586	NW_012357690.1	6000	6142	+	0	NA	NA	NA	NA	NA	NA	NA	NA	NA	NA	NA	NA	NA
Interval_183077	NW_012349937.1	628	906	+	0	NA	Intergenic	Intergenic	-4650	106593345	106593345	XR_001325851	NA	NA	NA	NA	NA	lncRNA
Interval_103032	NC_027313.1	84547403	84547809	+	0	NA	promoter-TSS (106570620)	-promoter-TSS (106570620)	168	106570620	106570620	XM_014143084	NA	NA	NA	NA	NA	protein_coding
Interval_179914	NW_012347732.1	6502	6697	+	0	NA	NA	NA	NA	NA	NA	NA	NA	NA	NA	NA	NA	NA
Interval_124982	NC_027317.1	16454482	16454747	+	0	NA	intron (106577073, intron 7 of 7)	-intron (106577073, intron 7 of 7)	178772	106577073	106577073	XM_014154800	NA	NA	NA	NA	NA	protein_coding
Interval_188729	NW_012356153.1	4379	4491	+	0	NA	NA	NA	NA	NA	NA	NA	NA	NA	NA	NA	NA	NA
Interval_41696	NC_027305.1	44114138	44114727	+	0	NA	Intergenic	Intergenic	-6174	106607418	106607418	XM_014204344	NA	NA	NA	NA	NA	protein_coding
Interval_95983	NC_027313.1	1030748	1030896	+	0	NA	intron (106568624, intron 2 of 2)	-intron (106568624, intron 2 of 2)	2602	106568624	106568624	XM_014139091	NA	NA	NA	NA	NA	protein_coding
Interval_196534	NW_012416351.1	760	894	+	0	NA	NA	NA	NA	NA	NA	NA	NA	NA	NA	NA	NA	NA
Interval_144142	NC_027320.1	27163595	27163945	+	0	NA	Intergenic	Intergenic	-54219	106582130	106582130	XM_014164894	NA	NA	NA	NA	NA	protein_coding
Interval_59645	NC_027308.1	106084891	106085276	+	0	NA	TTS (106612590)	-TTS (106612590)	14281	106612590	106612590	XM_014213883	NA	NA	NA	NA	NA	protein_coding
Interval_115340	NC_027315.1	42950459	42950688	+	0	NA	intron (106573895, intron 10 of 14)	-intron (106573895, intron 10 of 14)	28535	106573894	106573894	XM_014149326	NA	NA	NA	NA	NA	protein_coding
Interval_188431	NW_012355646.1	7255	7340	+	0	NA	NA	NA	NA	NA	NA	NA	NA	NA	NA	NA	NA	NA
Interval_167838	NC_027326.1	22357391	22358034	+	0	NA	intron (106588726, intron 3 of 5)	-intron (106588726, intron 3 of 5)	11033	106588726	106588726	XM_014178002	NA	NA	NA	NA	NA	protein_coding
Interval_25414	NC_027302.1	89962686	89962838	+	0	NA	TTS (106602018)	-TTS (106602018)	4229	106602018	106602018	XM_014194461	NA	NA	NA	NA	NA	protein_coding
Interval_95933	NC_027312.1	107482866	107483159	+	0	NA	Intergenic	Intergenic	12825	106568613	106568613	XM_014139066	NA	NA	NA	NA	NA	protein_coding
Interval_196444	NW_012414707.1	892	1612	+	0	NA	NA	NA	NA	NA	NA	NA	NA	NA	NA	NA	NA	NA
Interval_143665	NC_027320.1	21883502	21883958	+	0	NA	intron (106581936, intron 2 of 25)	-intron (106581936, intron 1 of 24)	709	106581936	106581936	XM_014164456	NA	NA	NA	NA	NA	protein_coding
Interval_6015	NC_027300.1	80581960	80582065	+	0	NA	Intergenic	Intergenic	-3675	106610511	106610511	XM_014209897	NA	NA	NA	NA	NA	protein_coding
Interval_140919	NC_027319.1	66802886	66803228	+	0	NA	Intergenic	Intergenic	-12593	106581294	106581294	XM_014163255	NA	NA	NA	NA	NA	protein_coding
Interval_120797	NC_027316.1	24877000	24877319	+	0	NA	promoter-TSS (106575766)	-promoter-TSS (106575766)	-792	106575766	106575766	XR_001321842	NA	NA	NA	NA	NA	lncRNA
Interval_86920	NC_027312.1	163445	163661	+	0	NA	Intergenic	Intergenic	15187	106566291	106566291	XM_014134179	NA	NA	NA	NA	NA	protein_coding
Interval_176842	NW_012343674.1	41155	42010	+	0	NA	intron (106591282, intron 3 of 3)	-intron (106591282, intron 3 of 3)	8035	106591282	106591282	XM_014182500	NA	NA	NA	NA	NA	protein_coding
Interval_79514	NC_027311.1	1122856	1123164	+	0	NA	Intergenic	Intergenic	23511	106564013	106564013	XM_014129977	NA	NA	NA	NA	NA	protein_coding
Interval_77488	NC_027310.1	69765920	69766606	+	0	NA	intron (106563228, intron 1 of 10)	-intron (106563228, intron 1 of 11)	25539	106563228	106563228	XM_014128612	NA	NA	NA	NA	NA	protein_coding
Interval_48721	NC_027306.1	45503120	45503614	+	0	NA	Intergenic	Intergenic	8295	106609506	106609506	XM_014208398	NA	NA	NA	NA	NA	protein_coding
Interval_33690	NC_027304.1	27344629	27344730	+	0	NA	intron (106604568, intron 8 of 10)	-intron (106604568, intron 8 of 10)	-30966	106604570	106604570	XM_014199339	NA	NA	NA	NA	NA	protein_coding
Interval_27522	NC_027303.1	29721624	29722027	+	0	NA	Intergenic	Intergenic	-85320	106602811	106602811	XM_014195702	NA	NA	NA	NA	NA	protein_coding
Interval_181932	NW_012349000.1	6194	6402	+	0	NA	NA	NA	NA	NA	NA	NA	NA	NA	NA	NA	NA	NA
Interval_154756	NC_027322.1	47525019	47525145	+	0	NA	TTS (106584826)	-TTS (106584826)	-21154	106584827	106584827	XM_014170423	NA	NA	NA	NA	NA	protein_coding
Interval_83284	NC_027311.1	51672712	51672825	+	0	NA	Intergenic	Intergenic	5864	trnaa-ugc_193	trnaa-ugc_193	trnaa-ugc_193	NA	NA	NA	NA	NA	tRNA
Interval_147688	NC_027321.1	18807580	18807723	+	0	NA	Intergenic	Intergenic	84196	106583032	106583032	XM_014166782	NA	NA	NA	NA	NA	protein_coding
Interval_159418	NC_027324.1	14568799	14569022	+	0	NA	promoter-TSS (106586235)	-promoter-TSS (106586235)	85	106586235	106586235	XM_014173287	NA	NA	NA	NA	NA	protein_coding
Interval_37805	NC_027304.1	75803218	75803384	+	0	NA	Intergenic	Intergenic	-3245	106606043	106606043	XM_014202116	NA	NA	NA	NA	NA	protein_coding
Interval_2626	NC_027300.1	32607900	32608166	+	0	NA	promoter-TSS (106601178)	-promoter-TSS (106601178)	-690	106601178	106601178	XM_014193164	NA	NA	NA	NA	NA	protein_coding
Interval_104297	NC_027314.1	9991709	9991845	+	0	NA	Intergenic	Intergenic	62276	106570974	106570974	XM_014143587	NA	NA	NA	NA	NA	protein_coding
Interval_1533	NC_027300.1	21326742	21327215	+	0	NA	promoter-TSS (106580335)	-promoter-TSS (106580335)	70	106580335	106580335	XM_014161289	NA	NA	NA	NA	NA	protein_coding
Interval_172085	NC_027327.1	34980578	34980920	+	0	NA	intron (106589938, intron 5 of 5)	-intron (106589938, intron 5 of 6)	-7136	106589937	106589937	XR_001324973	NA	NA	NA	NA	NA	lncRNA
Interval_181083	NW_012348414.1	19108	19223	+	0	NA	NA	NA	NA	NA	NA	NA	NA	NA	NA	NA	NA	NA
Interval_141534	NC_027319.1	74140409	74140553	+	0	NA	Intergenic	Intergenic	-5559	106581401	106581401	XM_014163444	NA	NA	NA	NA	NA	protein_coding
Interval_138326	NC_027319.1	41392557	41392653	+	0	NA	promoter-TSS (106580641)	-promoter-TSS (106580641)	33	106580641	106580641	XR_001322927	NA	NA	NA	NA	NA	lncRNA
Interval_133435	NC_027318.1	61780203	61780336	+	0	NA	intron (106579402, intron 3 of 7)	-intron (106579402, intron 3 of 6)	34136	106579402	106579402	XM_014159268	NA	NA	NA	NA	NA	protein_coding
Interval_143788	NC_027320.1	22955683	22956933	+	0	NA	promoter-TSS (106581955)	-promoter-TSS (106581955)	-587	106581955	106581955	XM_014164530	NA	NA	NA	NA	NA	protein_coding
Interval_78976	NC_027310.1	86633845	86634020	+	0	NA	Intergenic	Intergenic	-6730	106563836	106563836	XM_014129734	NA	NA	NA	NA	NA	protein_coding
Interval_176643	NW_012343561.1	38415	39105	+	0	NA	NA	NA	NA	NA	NA	NA	NA	NA	NA	NA	NA	NA
Interval_55601	NC_027308.1	58675954	58676750	+	0	NA	promoter-TSS (106611625)	-promoter-TSS (106611625)	-73	106611625	106611625	XM_014212026	NA	NA	NA	NA	NA	protein_coding
Interval_200412	NW_012545243.1	173	384	+	0	NA	NA	NA	NA	NA	NA	NA	NA	NA	NA	NA	NA	NA
Interval_139882	NC_027319.1	56445355	56445846	+	0	NA	intron (106581044, intron 3 of 4)	-intron (106581044, intron 3 of 4)	18409	106581044	106581044	XM_014162720	NA	NA	NA	NA	NA	protein_coding
Interval_67781	NC_027309.1	66227834	66227932	+	0	NA	intron (106561083, intron 1 of 5)	-intron (106561083, intron 1 of 5)	6858	106561083	106561083	XM_014124705	NA	NA	NA	NA	NA	protein_coding
Interval_27580	NC_027303.1	30411537	30411958	+	0	NA	promoter-TSS (106602884)	-promoter-TSS (106602884)	98	106602884	106602884	XM_014195840	NA	NA	NA	NA	NA	protein_coding
Interval_163459	NC_027325.1	17447300	17447427	+	0	NA	promoter-TSS (106587226)	-promoter-TSS (106587226)	84	106587226	106587226	XM_014175410	NA	NA	NA	NA	NA	protein_coding
Interval_122304	NC_027316.1	43209449	43209902	+	0	NA	Intergenic	Intergenic	-9302	106576226	106576226	XM_014153267	NA	NA	NA	NA	NA	protein_coding
Interval_152118	NC_027322.1	15801902	15802046	+	0	NA	exon (106584179, exon 66 of 76)	-exon (106584179, exon 66 of 76)	-66310	106584099	106584099	XM_014168932	NA	NA	NA	NA	NA	protein_coding
Interval_30970	NC_027303.1	72771405	72771722	+	0	NA	Intergenic	Intergenic	-42983	106603868	106603868	XM_014198072	NA	NA	NA	NA	NA	protein_coding
Interval_92940	NC_027312.1	73215934	73216199	+	0	NA	intron (106567975, intron 2 of 22)	-intron (106567975, intron 2 of 22)	-18407	106567976	106567976	XR_001320213	NA	NA	NA	NA	NA	lncRNA
Interval_155849	NC_027323.1	12045132	12046139	+	0	NA	intron (100195666, intron 1 of 17)	-intron (100195666, intron 1 of 17)	236	100195666	100195666	XM_014170882	NA	NA	NA	NA	NA	protein_coding
Interval_19035	NC_027302.1	9109890	9110257	+	0	NA	intron (106598598, intron 4 of 4)	-intron (106598598, intron 4 of 4)	2302	106598598	106598598	XM_014189629	NA	NA	NA	NA	NA	protein_coding
Interval_136375	NC_027319.1	18974571	18975233	+	0	NA	promoter-TSS (106579956)	-promoter-TSS (106579956)	41	106579956	106579956	XM_014160406	NA	NA	NA	NA	NA	protein_coding
Interval_142395	NC_027320.1	605199	605391	+	0	NA	exon (106581621, exon 2 of 5)	-exon (106581621, exon 2 of 5)	6696	106581621	106581621	XM_014163766	NA	NA	NA	NA	NA	protein_coding
Interval_99450	NC_027313.1	43550617	43550871	+	0	NA	intron (106569673, intron 5 of 16)	-intron (106569673, intron 5 of 16)	3478	106569673	106569673	XM_014141237	NA	NA	NA	NA	NA	protein_coding
Interval_196503	NW_012415746.1	1437	1570	+	0	NA	NA	NA	NA	NA	NA	NA	NA	NA	NA	NA	NA	NA
Interval_143884	NC_027320.1	24323414	24323704	+	0	NA	intron (106582028, intron 1 of 1)	-intron (106582028, intron 1 of 1)	2382	106582028	106582028	XR_001323228	NA	NA	NA	NA	NA	lncRNA
Interval_84084	NC_027311.1	59500977	59501080	+	0	NA	intron (106565665, intron 1 of 11)	-intron (106565665, intron 1 of 11)	-1098	106565663	106565663	XM_014133006	NA	NA	NA	NA	NA	protein_coding
Interval_19514	NC_027302.1	13833160	13833295	+	0	NA	intron (106599039, intron 3 of 6)	-intron (106599039, intron 3 of 6)	19812	106599039	106599039	XM_014190091	NA	NA	NA	NA	NA	protein_coding
Interval_130398	NC_027318.1	17340094	17340197	+	0	NA	intron (106578541, intron 2 of 22)	-intron (106578541, intron 2 of 23)	75653	106578541	106578541	XM_014157481	NA	NA	NA	NA	NA	protein_coding
Interval_125105	NC_027317.1	18119793	18119981	+	0	NA	intron (106577002, intron 2 of 16)	-intron (106577002, intron 3 of 17)	-12709	106577005	106577005	XR_001322049	NA	NA	NA	NA	NA	lncRNA
Interval_1980	NC_027300.1	25867251	25867380	+	0	NA	TTS (106595174)	-TTS (106595174)	3888	106595174	106595174	XR_001326345	NA	NA	NA	NA	NA	lncRNA
Interval_107578	NC_027314.1	53746249	53747216	+	0	NA	promoter-TSS (106571804)	-promoter-TSS (106571804)	-194	106571804	106571804	XM_014145265	NA	NA	NA	NA	NA	protein_coding
Interval_36183	NC_027304.1	58178177	58178434	+	0	NA	promoter-TSS (100136479)	-promoter-TSS (100136479)	234	106605365	106605365	XM_014200895	NA	NA	NA	NA	NA	protein_coding
Interval_149313	NC_027321.1	39064536	39064795	+	0	NA	promoter-TSS (100380688)	-promoter-TSS (100380688)	-477	100380688	100380688	XM_014167816	NA	NA	NA	NA	NA	protein_coding
Interval_120603	NC_027316.1	22580785	22581508	+	0	NA	Intergenic	Intergenic	-10245	106575676	106575676	XM_014152309	NA	NA	NA	NA	NA	protein_coding
Interval_25671	NC_027303.1	1068291	1068731	+	0	NA	intron (106602132, intron 2 of 8)	-intron (106602132, intron 2 of 8)	1021	106602132	106602132	XM_014194601	NA	NA	NA	NA	NA	protein_coding
Interval_37271	NC_027304.1	69766920	69767365	+	0	NA	promoter-TSS (106605794)	-promoter-TSS (106605794)	28	106605794	106605794	XM_014201736	NA	NA	NA	NA	NA	protein_coding
Interval_147919	NC_027321.1	22140933	22141037	+	0	NA	intron (106582993, intron 2 of 11)	-intron (106582993, intron 2 of 11)	750	106582993	106582993	XM_014166680	NA	NA	NA	NA	NA	protein_coding
Interval_154334	NC_027322.1	41796230	41796549	+	0	NA	exon (106584647, exon 2 of 5)	-exon (106584647, exon 2 of 5)	1271	106584647	106584647	XM_014170140	NA	NA	NA	NA	NA	protein_coding
Interval_15892	NC_027301.1	36996670	36996910	+	0	NA	intron (106584402, intron 1 of 10)	-intron (106584402, intron 1 of 13)	567	106584402	106584402	XM_014169731	NA	NA	NA	NA	NA	protein_coding
Interval_157305	NC_027323.1	30483509	30483608	+	0	NA	intron (106585701, intron 1 of 7)	-intron (106585701, intron 1 of 7)	749	106585701	106585701	XM_014172210	NA	NA	NA	NA	NA	protein_coding
Interval_28766	NC_027303.1	44494347	44494966	+	0	NA	promoter-TSS (106603332)	-promoter-TSS (106603332)	-78	106603332	106603332	XM_014196873	NA	NA	NA	NA	NA	protein_coding
Interval_41986	NC_027305.1	48767283	48768443	+	0	NA	promoter-TSS (106607641)	-promoter-TSS (106607641)	-477	106607641	106607641	XM_014204786	NA	NA	NA	NA	NA	protein_coding
Interval_98409	NC_027313.1	32130621	32131095	+	0	NA	intron (106569321, intron 2 of 32)	-intron (106569321, intron 1 of 32)	8753	106569321	106569321	XM_014140554	NA	NA	NA	NA	NA	protein_coding
Interval_181196	NW_012348499.1	15895	16140	+	0	NA	NA	NA	NA	NA	NA	NA	NA	NA	NA	NA	NA	NA
Interval_131810	NC_027318.1	42248887	42249083	+	0	NA	TTS (106578891)	-TTS (106578891)	754	106578892	106578892	XM_014158130	NA	NA	NA	NA	NA	protein_coding
Interval_164859	NC_027325.1	31808598	31809073	+	0	NA	intron (106587616, intron 12 of 44)	-intron (106587616, intron 12 of 44)	69466	106587616	106587616	XM_014176177	NA	NA	NA	NA	NA	protein_coding
Interval_50963	NC_027307.1	16424548	16424998	+	0	NA	Intergenic	Intergenic	29151	106610259	106610259	XR_001329874	NA	NA	NA	NA	NA	lncRNA
Interval_34537	NC_027304.1	36728718	36728988	+	0	NA	exon (106604851, exon 2 of 3)	-exon (106604851, exon 2 of 3)	430	106604851	106604851	XR_001328737	NA	NA	NA	NA	NA	lncRNA
Interval_200894	NW_012555520.1	576	966	+	0	NA	NA	NA	NA	NA	NA	NA	NA	NA	NA	NA	NA	NA
Interval_147630	NC_027321.1	17731109	17731241	+	0	NA	intron (100196693, intron 4 of 19)	-intron (100196693, intron 4 of 19)	-17276	100196693	100196693	XM_014166581	NA	NA	NA	NA	NA	protein_coding
Interval_81763	NC_027311.1	32684522	32684718	+	0	NA	intron (106565039, intron 2 of 4)	-intron (106565039, intron 2 of 4)	27724	106565039	106565039	XM_014131626	NA	NA	NA	NA	NA	protein_coding
Interval_75871	NC_027310.1	50541813	50542961	+	0	NA	intron (106562934, intron 1 of 1)	-intron (106562934, intron 1 of 1)	521	106562934	106562934	XM_014128052	NA	NA	NA	NA	NA	protein_coding
Interval_40669	NC_027305.1	33615236	33616040	+	0	NA	promoter-TSS (106607163)	-promoter-TSS (106607163)	61	106607163	106607163	XM_014203803	NA	NA	NA	NA	NA	protein_coding
Interval_29213	NC_027303.1	49019130	49019636	+	0	NA	Intergenic	Intergenic	41821	106603614	106603614	XR_001328452	NA	NA	NA	NA	NA	lncRNA
Interval_77987	NC_027310.1	75283800	75283929	+	0	NA	exon (106563501, exon 1 of 9)	-exon (106563501, exon 1 of 9)	253	106563501	106563501	XM_014129152	NA	NA	NA	NA	NA	protein_coding
Interval_153557	NC_027322.1	33122070	33122309	+	0	NA	TTS (106584265)	-TTS (106584265)	5232	106584265	106584265	XM_014169313	NA	NA	NA	NA	NA	protein_coding
Interval_49940	NC_027307.1	726227	726883	+	0	NA	exon (106609894, exon 1 of 9)	-exon (106609894, exon 1 of 9)	168	106609894	106609894	XM_014208939	NA	NA	NA	NA	NA	protein_coding
Interval_96101	NC_027313.1	3650304	3650460	+	0	NA	intron (106568638, intron 5 of 9)	-intron (106568638, intron 5 of 8)	32494	106568638	106568638	XM_014139117	NA	NA	NA	NA	NA	protein_coding
Interval_198876	NW_012485060.1	92	725	+	0	NA	NA	NA	NA	NA	NA	NA	NA	NA	NA	NA	NA	NA
Interval_146105	NC_027320.1	56165947	56166136	+	0	NA	promoter-TSS (106582548)	-promoter-TSS (106582548)	-99	106582548	106582548	XM_014165735	NA	NA	NA	NA	NA	protein_coding
Interval_126713	NC_027317.1	40272206	40272322	+	0	NA	intron (106577458, intron 3 of 3)	-intron (106577458, intron 3 of 3)	22852	106577458	106577458	XM_014155454	NA	NA	NA	NA	NA	protein_coding
Interval_147060	NC_027321.1	12015464	12015594	+	0	NA	intron (106582813, intron 5 of 11)	-intron (106582813, intron 5 of 11)	-48252	106582809	106582809	XM_014166260	NA	NA	NA	NA	NA	protein_coding
Interval_146747	NC_027321.1	8992123	8992470	+	0	NA	promoter-TSS (106582618)	-promoter-TSS (106582618)	2	106582618	106582618	XR_001323348	NA	NA	NA	NA	NA	lncRNA
Interval_201543	NW_012568248.1	58	196	+	0	NA	NA	NA	NA	NA	NA	NA	NA	NA	NA	NA	NA	NA
Interval_167207	NC_027326.1	14746440	14746671	+	0	NA	Intergenic	Intergenic	32182	100195402	100195402	NM_001140431	NA	NA	NA	NA	NA	protein_coding
Interval_113397	NC_027315.1	20680050	20680367	+	0	NA	Intergenic	Intergenic	-7174	106573352	106573352	XM_014148328	NA	NA	NA	NA	NA	protein_coding
Interval_75665	NC_027310.1	46936616	46936977	+	0	NA	exon (106562871, exon 2 of 3)	-exon (106562871, exon 2 of 3)	1003	106562871	106562871	XR_001319115	NA	NA	NA	NA	NA	lncRNA
Interval_67104	NC_027309.1	55688864	55689692	+	0	NA	intron (106560707, intron 1 of 18)	-intron (106560707, intron 1 of 18)	178	106560707	106560707	XM_014123865	NA	NA	NA	NA	NA	protein_coding
Interval_102416	NC_027313.1	77719750	77719883	+	0	NA	Intergenic	Intergenic	-12326	106570458	106570458	XM_014142821	NA	NA	NA	NA	NA	protein_coding
Interval_90160	NC_027312.1	38881997	38882377	+	0	NA	Intergenic	Intergenic	19669	106567329	106567329	XR_001320038	NA	NA	NA	NA	NA	lncRNA
Interval_132502	NC_027318.1	50604065	50604306	+	0	NA	TTS (106579320)	-TTS (106579320)	-8774	106579322	106579322	XM_014159140	NA	NA	NA	NA	NA	protein_coding
Interval_32293	NC_027304.1	7818487	7819726	+	0	NA	exon (106604211, exon 1 of 20)	-exon (106604211, exon 1 of 20)	1060	106604211	106604211	XM_014198655	NA	NA	NA	NA	NA	protein_coding
Interval_61180	NC_027308.1	121199069	121199458	+	0	NA	intron (106613081, intron 6 of 11)	-intron (106613081, intron 5 of 12)	-2602	106613081	106613081	XM_014214986	NA	NA	NA	NA	NA	protein_coding
Interval_168191	NC_027326.1	25259085	25259490	+	0	NA	intron (106588821, intron 6 of 22)	-intron (106588821, intron 6 of 23)	-34335	106588824	106588824	XM_014178284	NA	NA	NA	NA	NA	protein_coding
Interval_94465	NC_027312.1	89633580	89633925	+	0	NA	intron (106568157, intron 2 of 17)	-intron (106568157, intron 2 of 17)	23500	106568157	106568157	XM_014138235	NA	NA	NA	NA	NA	protein_coding
Interval_101376	NC_027313.1	66380863	66381097	+	0	NA	intron (106570248, intron 1 of 1)	-intron (106570248, intron 1 of 1)	5411	106570248	106570248	XM_014142361	NA	NA	NA	NA	NA	protein_coding
Interval_26097	NC_027303.1	8555961	8556086	+	0	NA	intron (106602350, intron 1 of 13)	-intron (106602350, intron 1 of 13)	9535	106602350	106602350	XM_014194937	NA	NA	NA	NA	NA	protein_coding
Interval_109086	NC_027314.1	70341226	70341364	+	0	NA	Intergenic	Intergenic	-7552	106572133	106572133	XM_014146000	NA	NA	NA	NA	NA	protein_coding
Interval_114886	NC_027315.1	38170366	38170530	+	0	NA	intron (106573592, intron 14 of 18)	-intron (106573592, intron 14 of 18)	4968	106573592	106573592	XM_014148756	NA	NA	NA	NA	NA	protein_coding
Interval_88335	NC_027312.1	18283109	18283487	+	0	NA	intron (106566616, intron 2 of 29)	-intron (106566616, intron 2 of 30)	4596	trnaa-ugc_202	trnaa-ugc_202	trnaa-ugc_202	NA	NA	NA	NA	NA	tRNA
Interval_130998	NC_027318.1	29434405	29434489	+	0	NA	Intergenic	Intergenic	-7538	106578704	106578704	XM_014157822	NA	NA	NA	NA	NA	protein_coding
Interval_132127	NC_027318.1	46373006	46373287	+	0	NA	intron (106578973, intron 1 of 10)	-intron (106578973, intron 1 of 9)	14348	106578973	106578973	XM_014158326	NA	NA	NA	NA	NA	protein_coding
Interval_96029	NC_027313.1	1831547	1831785	+	0	NA	intron (106568628, intron 2 of 15)	-intron (106568628, intron 2 of 15)	-114014	106568790	106568790	XR_001320394	NA	NA	NA	NA	NA	lncRNA
Interval_91449	NC_027312.1	53848951	53849093	+	0	NA	Intergenic	Intergenic	-112307	106567508	106567508	XM_014136821	NA	NA	NA	NA	NA	protein_coding
Interval_13998	NC_027301.1	14447926	14448080	+	0	NA	Intergenic	Intergenic	10083	106578618	106578618	XR_001322489	NA	NA	NA	NA	NA	lncRNA
Interval_94422	NC_027312.1	89118550	89118739	+	0	NA	intron (106568162, intron 1 of 2)	-intron (106568162, intron 1 of 2)	-18951	106568161	106568161	XM_014138243	NA	NA	NA	NA	NA	protein_coding
Interval_57384	NC_027308.1	77628812	77630059	+	0	NA	exon (106612102, exon 1 of 13)	-exon (106612102, exon 1 of 13)	475	106612102	106612102	XM_014212960	NA	NA	NA	NA	NA	protein_coding
Interval_14584	NC_027301.1	21679525	21679914	+	0	NA	intron (106580371, intron 2 of 25)	-intron (106580371, intron 1 of 24)	-13830	106580371	106580371	XM_014161376	NA	NA	NA	NA	NA	protein_coding
Interval_75251	NC_027310.1	40807676	40807809	+	0	NA	Intergenic	Intergenic	-7707	106562721	106562721	XM_014127724	NA	NA	NA	NA	NA	protein_coding
Interval_178394	NW_012345878.1	25304	25390	+	0	NA	NA	NA	NA	NA	NA	NA	NA	NA	NA	NA	NA	NA
Interval_180144	NW_012347847.1	13856	14051	+	0	NA	NA	NA	NA	NA	NA	NA	NA	NA	NA	NA	NA	NA
Interval_183161	NW_012350017.1	939	1109	+	0	NA	intron (106593388, intron 1 of 1)	-intron (106593388, intron 1 of 1)	8218	106593388	106593388	XR_001325881	NA	NA	NA	NA	NA	lncRNA
Interval_26354	NC_027303.1	12967995	12968572	+	0	NA	exon (106602433, exon 1 of 3)	-exon (106602433, exon 1 of 3)	-7665	106602422	106602422	XM_014195046	NA	NA	NA	NA	NA	protein_coding
Interval_197937	NW_012455011.1	150	349	+	0	NA	NA	NA	NA	NA	NA	NA	NA	NA	NA	NA	NA	NA
Interval_178098	NW_012345076.1	34223	34672	+	0	NA	NA	NA	NA	NA	NA	NA	NA	NA	NA	NA	NA	NA
Interval_103325	NC_027313.1	88197937	88198111	+	0	NA	Intergenic	Intergenic	17098	106570706	106570706	XM_014143181	NA	NA	NA	NA	NA	protein_coding
Interval_73877	NC_027310.1	22557284	22557402	+	0	NA	Intergenic	Intergenic	-22896	106562294	106562294	XM_014127076	NA	NA	NA	NA	NA	protein_coding
Interval_189336	NW_012357222.1	5530	5641	+	0	NA	Intergenic	Intergenic	-1412	106595828	106595828	XR_001326479	NA	NA	NA	NA	NA	lncRNA
Interval_60652	NC_027308.1	115198367	115199431	+	0	NA	promoter-TSS (106613031)	-promoter-TSS (106613031)	-67730	106613031	106613031	XM_014214907	NA	NA	NA	NA	NA	protein_coding
Interval_58942	NC_027308.1	99466157	99466317	+	0	NA	intron (106612491, intron 7 of 7)	-intron (106612491, intron 7 of 7)	6636	106612491	106612491	XM_014213677	NA	NA	NA	NA	NA	protein_coding
Interval_111533	NC_027314.1	97330255	97330513	+	0	NA	promoter-TSS (106572860)	-promoter-TSS (106572860)	41	106572860	106572860	XM_014147403	NA	NA	NA	NA	NA	protein_coding
Interval_110277	NC_027314.1	82828969	82829663	+	0	NA	Intergenic	Intergenic	15347	106572480	106572480	XM_014146703	NA	NA	NA	NA	NA	protein_coding
Interval_86355	NC_027311.1	83037021	83037164	+	0	NA	intron (106566129, intron 2 of 17)	-intron (106566129, intron 2 of 17)	45378	106566129	106566129	XM_014133980	NA	NA	NA	NA	NA	protein_coding
Interval_135910	NC_027319.1	13957036	13957657	+	0	NA	exon (106580092, exon 1 of 18)	-exon (106580092, exon 1 of 18)	428	106580092	106580092	XM_014160732	NA	NA	NA	NA	NA	protein_coding
Interval_75057	NC_027310.1	38097701	38097842	+	0	NA	Intergenic	Intergenic	-20118	106562648	106562648	XM_014127611	NA	NA	NA	NA	NA	protein_coding
Interval_156488	NC_027323.1	18400815	18401127	+	0	NA	intron (106585622, intron 1 of 10)	-intron (106585622, intron 1 of 10)	3701	106585622	106585622	XM_014172039	NA	NA	NA	NA	NA	protein_coding
Interval_20854	NC_027302.1	30534276	30534493	+	0	NA	exon (100195747, exon 19 of 24)	-exon (100195747, exon 19 of 24)	-12855	106599798	106599798	XM_014191127	NA	NA	NA	NA	NA	protein_coding
Interval_84582	NC_027311.1	64280003	64280088	+	0	NA	exon (106565887, exon 29 of 36)	-exon (106565887, exon 29 of 36)	-6374	106565886	106565886	XM_014133523	NA	NA	NA	NA	NA	protein_coding
Interval_148940	NC_027321.1	34078953	34079844	+	0	NA	exon (106583258, exon 1 of 9)	-exon (106583258, exon 1 of 9)	139	106583258	106583258	XM_014167208	NA	NA	NA	NA	NA	protein_coding
Interval_162313	NC_027325.1	467951	468279	+	0	NA	intron (106587002, intron 2 of 11)	-intron (106587002, intron 2 of 11)	7575	106587002	106587002	XM_014174787	NA	NA	NA	NA	NA	protein_coding
Interval_158341	NC_027323.1	43820773	43821250	+	0	NA	Intergenic	Intergenic	-7574	106585928	106585928	XM_014172670	NA	NA	NA	NA	NA	protein_coding
Interval_44457	NC_027305.1	79025089	79025171	+	0	NA	Intergenic	Intergenic	-192457	106608235	106608235	XM_014206072	NA	NA	NA	NA	NA	protein_coding
Interval_190921	NW_012361019.1	5980	6134	+	0	NA	NA	NA	NA	NA	NA	NA	NA	NA	NA	NA	NA	NA
Interval_28154	NC_027303.1	37191698	37192077	+	0	NA	Intergenic	Intergenic	-11717	106603126	106603126	XM_014196398	NA	NA	NA	NA	NA	protein_coding
Interval_197386	NW_012439119.1	785	1331	+	0	NA	NA	NA	NA	NA	NA	NA	NA	NA	NA	NA	NA	NA
Interval_64989	NC_027309.1	29560550	29560680	+	0	NA	TTS (106560218)	-TTS (106560218)	25564	106560232	106560232	XM_014122876	NA	NA	NA	NA	NA	protein_coding
Interval_99939	NC_027313.1	51230342	51230440	+	0	NA	exon (106570129, exon 13 of 14)	-exon (106570129, exon 13 of 14)	-35723	106570128	106570128	XM_014142162	NA	NA	NA	NA	NA	protein_coding
Interval_48097	NC_027306.1	39366155	39366386	+	0	NA	Intergenic	Intergenic	-2904	106609285	106609285	XM_014207920	NA	NA	NA	NA	NA	protein_coding
Interval_176012	NW_012343286.1	66749	66895	+	0	NA	Intergenic	Intergenic	-10174	100196753	100196753	NM_001141775	NA	NA	NA	NA	NA	protein_coding
Interval_948	NC_027300.1	13867057	13867279	+	0	NA	Intergenic	Intergenic	2065	trnaa-ugc_6	trnaa-ugc_6	trnaa-ugc_6	NA	NA	NA	NA	NA	tRNA
Interval_179877	NW_012347709.1	20398	21447	+	0	NA	intron (106592132, intron 6 of 9)	-intron (106592132, intron 6 of 9)	11671	106592132	106592132	XM_014183443	NA	NA	NA	NA	NA	protein_coding
Interval_148728	NC_027321.1	31770144	31770392	+	0	NA	Intergenic	Intergenic	13105	106583163	106583163	XM_014167028	NA	NA	NA	NA	NA	protein_coding
Interval_121178	NC_027316.1	30333065	30333244	+	0	NA	Intergenic	Intergenic	-24139	106575948	106575948	XM_014152707	NA	NA	NA	NA	NA	protein_coding
Interval_34130	NC_027304.1	32426952	32427033	+	0	NA	intron (106604712, intron 4 of 5)	-intron (106604712, intron 4 of 5)	4095	106604712	106604712	XM_014199652	NA	NA	NA	NA	NA	protein_coding
Interval_6500	NC_027300.1	88323263	88323369	+	0	NA	exon (106611298, exon 13 of 14)	-exon (106611298, exon 13 of 14)	47759	106611298	106611298	XM_014211367	NA	NA	NA	NA	NA	protein_coding
Interval_67824	NC_027309.1	66487771	66487859	+	0	NA	intron (106561057, intron 4 of 26)	-intron (106561057, intron 4 of 27)	67869	106561077	106561077	XR_001318714	NA	NA	NA	NA	NA	lncRNA
Interval_183648	NW_012350417.1	8112	8355	+	0	NA	exon (106593555, exon 7 of 10)	-exon (106593555, exon 7 of 10)	5022	106593555	106593555	XM_014184899	NA	NA	NA	NA	NA	protein_coding
Interval_61198	NC_027308.1	121302913	121303325	+	0	NA	intron (106613081, intron 4 of 8)	-intron (106613081, intron 9 of 12)	84814	106613080	106613080	XM_014214980	NA	NA	NA	NA	NA	protein_coding
Interval_137269	NC_027319.1	28288635	28289341	+	0	NA	exon (106580293, exon 1 of 14)	-exon (106580293, exon 1 of 14)	24469	106580293	106580293	XM_014161143	NA	NA	NA	NA	NA	protein_coding
Interval_149000	NC_027321.1	34677205	34677729	+	0	NA	Intergenic	Intergenic	-1829	106583326	106583326	XM_014167384	NA	NA	NA	NA	NA	protein_coding
Interval_96694	NC_027313.1	11576917	11577457	+	0	NA	promoter-TSS (106568979)	-promoter-TSS (106568979)	-1559	106568979	106568979	XM_014139906	NA	NA	NA	NA	NA	protein_coding
Interval_124950	NC_027317.1	16017377	16017670	+	0	NA	Intergenic	Intergenic	-28673	106576978	106576978	XM_014154591	NA	NA	NA	NA	NA	protein_coding
Interval_97171	NC_027313.1	16492926	16493129	+	0	NA	Intergenic	Intergenic	-1240	106568869	106568869	XM_014139619	NA	NA	NA	NA	NA	protein_coding
Interval_16005	NC_027301.1	38772030	38772183	+	0	NA	promoter-TSS (106585170)	-promoter-TSS (106585170)	-37	106585170	106585170	XR_001323914	NA	NA	NA	NA	NA	lncRNA
Interval_50611	NC_027307.1	11668251	11668546	+	0	NA	Intergenic	Intergenic	-28282	106610170	106610170	XM_014209360	NA	NA	NA	NA	NA	protein_coding
Interval_45942	NC_027306.1	13101810	13102219	+	0	NA	promoter-TSS (106608632)	-promoter-TSS (106608632)	71	106608632	106608632	XM_014206699	NA	NA	NA	NA	NA	protein_coding
Interval_120525	NC_027316.1	21516303	21516454	+	0	NA	Intergenic	Intergenic	-31222	106575653	106575653	XM_014152270	NA	NA	NA	NA	NA	protein_coding
Interval_9773	NC_027300.1	127924084	127924217	+	0	NA	intron (106567059, intron 15 of 22)	-intron (106567059, intron 16 of 22)	-15116	106567136	106567136	XR_001320000	NA	NA	NA	NA	NA	lncRNA
Interval_148920	NC_027321.1	33964381	33965137	+	0	NA	promoter-TSS (106583262)	-promoter-TSS (106583262)	385	100380558	100380558	NM_001173843	NA	NA	NA	NA	NA	protein_coding
Interval_184303	NW_012350968.1	12380	12626	+	0	NA	NA	NA	NA	NA	NA	NA	NA	NA	NA	NA	NA	NA
Interval_198935	NW_012487621.1	253	774	+	0	NA	NA	NA	NA	NA	NA	NA	NA	NA	NA	NA	NA	NA
Interval_46628	NC_027306.1	20945975	20946136	+	0	NA	exon (106608858, exon 7 of 50)	-exon (106608858, exon 7 of 50)	7594	106608858	106608858	XM_014207040	NA	NA	NA	NA	NA	protein_coding
Interval_186814	NW_012353659.1	2459	2606	+	0	NA	NA	NA	NA	NA	NA	NA	NA	NA	NA	NA	NA	NA
Interval_52563	NC_027308.1	16233199	16233383	+	0	NA	promoter-TSS (106610797)	-promoter-TSS (106610797)	-737	106610797	106610797	XM_014210385	NA	NA	NA	NA	NA	protein_coding
Interval_144389	NC_027320.1	29794217	29795062	+	0	NA	Intergenic	Intergenic	-2892	106582038	106582038	XM_014164729	NA	NA	NA	NA	NA	protein_coding
Interval_195495	NW_012397870.1	94	808	+	0	NA	NA	NA	NA	NA	NA	NA	NA	NA	NA	NA	NA	NA
Interval_29950	NC_027303.1	58515285	58515481	+	0	NA	intron (106603677, intron 1 of 2)	-intron (106603677, intron 1 of 2)	21232	trnaa-ugc_68	trnaa-ugc_68	trnaa-ugc_68	NA	NA	NA	NA	NA	tRNA
Interval_18385	NC_027301.1	71523950	71524643	+	0	NA	intron (106595461, intron 7 of 7)	-intron (106595461, intron 6 of 7)	14479	106595461	106595461	XM_014186841	NA	NA	NA	NA	NA	protein_coding
Interval_96619	NC_027313.1	11045970	11046392	+	0	NA	intron (106568787, intron 10 of 28)	-intron (106568787, intron 10 of 28)	-9473	trnav-aac_74	trnav-aac_74	trnav-aac_74	NA	NA	NA	NA	NA	tRNA
Interval_17605	NC_027301.1	58207921	58208082	+	0	NA	Intergenic	Intergenic	139062	106590723	106590723	XM_014181880	NA	NA	NA	NA	NA	protein_coding
Interval_94316	NC_027312.1	88035726	88036123	+	0	NA	intron (106568184, intron 3 of 14)	-intron (106568184, intron 4 of 15)	67068	106568184	106568184	XM_014138299	NA	NA	NA	NA	NA	protein_coding
Interval_141126	NC_027319.1	69043800	69044043	+	0	NA	Intergenic	Intergenic	-5198	106581321	106581321	XM_014163304	NA	NA	NA	NA	NA	protein_coding
Interval_107938	NC_027314.1	59240459	59240565	+	0	NA	intron (106571893, intron 10 of 11)	-intron (106571893, intron 10 of 10)	64227	106571893	106571893	XM_014145431	NA	NA	NA	NA	NA	protein_coding
Interval_150219	NC_027321.1	49744112	49744257	+	0	NA	intron (106583659, intron 10 of 10)	-intron (106583659, intron 11 of 11)	32787	106583659	106583659	XM_014168108	NA	NA	NA	NA	NA	protein_coding
Interval_178081	NW_012345051.1	37428	37841	+	0	NA	NA	NA	NA	NA	NA	NA	NA	NA	NA	NA	NA	NA
Interval_7405	NC_027300.1	100092099	100092229	+	0	NA	intron (106613610, intron 21 of 24)	-intron (106613610, intron 21 of 28)	7644	106613617	106613617	XM_014216066	NA	NA	NA	NA	NA	protein_coding
Interval_149522	NC_027321.1	41251868	41252375	+	0	NA	promoter-TSS (100194648)	-promoter-TSS (100194648)	9	100194648	100194648	NM_001139733	NA	NA	NA	NA	NA	protein_coding
Interval_75044	NC_027310.1	38035835	38036074	+	0	NA	intron (106562648, intron 5 of 11)	-intron (106562648, intron 7 of 13)	-34868	106562650	106562650	XM_014127613	NA	NA	NA	NA	NA	protein_coding
Interval_129466	NC_027318.1	2624989	2625097	+	0	NA	exon (106578307, exon 6 of 8)	-exon (106578307, exon 6 of 8)	9371	106578307	106578307	XM_014156989	NA	NA	NA	NA	NA	protein_coding
Interval_193209	NW_012373502.1	1036	1482	+	0	NA	NA	NA	NA	NA	NA	NA	NA	NA	NA	NA	NA	NA
Interval_123888	NC_027317.1	2062958	2063473	+	0	NA	Intergenic	Intergenic	174698	106576891	106576891	XM_014154428	NA	NA	NA	NA	NA	protein_coding
Interval_126250	NC_027317.1	32536825	32537053	+	0	NA	Intergenic	Intergenic	-9582	106577295	106577295	XR_001322099	NA	NA	NA	NA	NA	lncRNA
Interval_102396	NC_027313.1	77300849	77301036	+	0	NA	intron (106570454, intron 11 of 27)	-intron (106570454, intron 11 of 28)	53271	106570455	106570455	XR_001320673	NA	NA	NA	NA	NA	lncRNA
Interval_176165	NW_012343370.1	32809	33286	+	0	NA	intron (106591040, intron 5 of 5)	-intron (106591040, intron 5 of 5)	-16721	106591041	106591041	XM_014182230	NA	NA	NA	NA	NA	protein_coding
Interval_72399	NC_027310.1	3992593	3992880	+	0	NA	intron (106561887, intron 13 of 16)	-intron (106561887, intron 13 of 16)	-17596	106561889	106561889	XR_001318930	NA	NA	NA	NA	NA	lncRNA
Interval_102967	NC_027313.1	84013169	84013331	+	0	NA	intron (106570589, intron 8 of 13)	-intron (106570589, intron 8 of 13)	16139	106570589	106570589	XM_014143042	NA	NA	NA	NA	NA	protein_coding
Interval_162114	NC_027324.1	48180827	48181021	+	0	NA	Intergenic	Intergenic	-7522	106586899	106586899	XM_014174634	NA	NA	NA	NA	NA	protein_coding
Interval_110599	NC_027314.1	85929051	85929154	+	0	NA	intron (106572562, intron 2 of 6)	-intron (106572562, intron 2 of 6)	1342	106572562	106572562	XM_014146855	NA	NA	NA	NA	NA	protein_coding
Interval_89278	NC_027312.1	29319200	29319333	+	0	NA	Intergenic	Intergenic	-27185	106566943	106566943	XM_014135615	NA	NA	NA	NA	NA	protein_coding
Interval_100212	NC_027313.1	54925667	54925939	+	0	NA	intron (106570054, intron 1 of 21)	-intron (106570054, intron 1 of 21)	4346	106570054	106570054	XM_014141995	NA	NA	NA	NA	NA	protein_coding
Interval_176838	NW_012343673.1	46082	46208	+	0	NA	NA	NA	NA	NA	NA	NA	NA	NA	NA	NA	NA	NA
Interval_187698	NW_012354689.1	7515	7640	+	0	NA	NA	NA	NA	NA	NA	NA	NA	NA	NA	NA	NA	NA
Interval_120929	NC_027316.1	26659915	26660195	+	0	NA	Intergenic	Intergenic	14242	106575824	106575824	XM_014152515	NA	NA	NA	NA	NA	protein_coding
Interval_18972	NC_027302.1	8208209	8208807	+	0	NA	intron (106598166, intron 10 of 15)	-intron (106598166, intron 10 of 15)	15296	106598166	106598166	XM_014189232	NA	NA	NA	NA	NA	protein_coding
Interval_52541	NC_027308.1	16132236	16132449	+	0	NA	intron (106610795, intron 4 of 6)	-intron (106610795, intron 4 of 6)	4376	106610795	106610795	XM_014210384	NA	NA	NA	NA	NA	protein_coding
Interval_29210	NC_027303.1	48953683	48953841	+	0	NA	exon (106603541, exon 11 of 11)	-exon (106603541, exon 11 of 11)	16470	106603541	106603541	XM_014197374	NA	NA	NA	NA	NA	protein_coding
Interval_182739	NW_012349672.1	5566	5962	+	0	NA	exon (106593210, exon 1 of 7)	-exon (106593210, exon 1 of 7)	836	106593210	106593210	XM_014184548	NA	NA	NA	NA	NA	protein_coding
Interval_83229	NC_027311.1	51199463	51199605	+	0	NA	Intergenic	Intergenic	146565	106565506	106565506	XM_014132724	NA	NA	NA	NA	NA	protein_coding
Interval_79627	NC_027311.1	3377552	3378013	+	0	NA	exon (106564115, exon 1 of 11)	-exon (106564115, exon 1 of 11)	243	106564115	106564115	XM_014130111	NA	NA	NA	NA	NA	protein_coding
Interval_25863	NC_027303.1	4524272	4524400	+	0	NA	Intergenic	Intergenic	5208	106602193	106602193	XM_014194689	NA	NA	NA	NA	NA	protein_coding
Interval_127037	NC_027317.1	46174434	46174954	+	0	NA	promoter-TSS (106577530)	-promoter-TSS (106577530)	160	106577530	106577530	XM_014155637	NA	NA	NA	NA	NA	protein_coding
Interval_155192	NC_027323.1	4709443	4709527	+	0	NA	exon (106585216, exon 1 of 12)	-exon (106585216, exon 1 of 12)	-10294	106584967	106584967	XM_014170650	NA	NA	NA	NA	NA	protein_coding
Interval_79435	NC_027310.1	93651327	93651774	+	0	NA	intron (106563964, intron 3 of 12)	-intron (106563964, intron 3 of 12)	8713	106563964	106563964	XM_014129921	NA	NA	NA	NA	NA	protein_coding
Interval_157845	NC_027323.1	37681184	37681397	+	0	NA	intron (106585819, intron 2 of 12)	-intron (106585819, intron 1 of 11)	-21197	106585812	106585812	XM_014172464	NA	NA	NA	NA	NA	protein_coding
Interval_115676	NC_027315.1	46865662	46865998	+	0	NA	Intergenic	Intergenic	8494	106574048	106574048	XM_014149573	NA	NA	NA	NA	NA	protein_coding
Interval_53538	NC_027308.1	27690297	27690695	+	0	NA	Intergenic	Intergenic	29134	106611121	106611121	XM_014210996	NA	NA	NA	NA	NA	protein_coding
Interval_65523	NC_027309.1	36749275	36749412	+	0	NA	Intergenic	Intergenic	-1767	106560394	106560394	XR_001318593	NA	NA	NA	NA	NA	lncRNA
Interval_3079	NC_027300.1	38771812	38771906	+	0	NA	Intergenic	Intergenic	8793	106602761	106602761	XR_001328288	NA	NA	NA	NA	NA	lncRNA
Interval_182696	NW_012349626.1	9793	9940	+	0	NA	NA	NA	NA	NA	NA	NA	NA	NA	NA	NA	NA	NA
Interval_160339	NC_027324.1	25028947	25029519	+	0	NA	intron (106586446, intron 1 of 28)	-intron (106586446, intron 1 of 28)	77373	106586446	106586446	XM_014173740	NA	NA	NA	NA	NA	protein_coding
Interval_19766	NC_027302.1	16803834	16804719	+	0	NA	intron (106599585, intron 1 of 6)	-intron (106599585, intron 1 of 5)	547	106599585	106599585	XM_014190879	NA	NA	NA	NA	NA	protein_coding
Interval_151566	NC_027322.1	7229570	7229701	+	0	NA	intron (106584012, intron 7 of 15)	-intron (106584012, intron 7 of 15)	95878	106584013	106584013	XR_001323673	NA	NA	NA	NA	NA	lncRNA
Interval_174775	NC_027328.1	32126422	32126587	+	0	NA	Intergenic	Intergenic	-39735	106590611	106590611	XM_014181737	NA	NA	NA	NA	NA	protein_coding
Interval_153543	NC_027322.1	32786008	32786260	+	0	NA	intron (106584443, intron 2 of 11)	-intron (106584443, intron 2 of 12)	-27514	106584446	106584446	XR_001323742	NA	NA	NA	NA	NA	lncRNA
Interval_40966	NC_027305.1	36688751	36689153	+	0	NA	exon (106607325, exon 2 of 7)	-exon (106607325, exon 2 of 7)	12056	106607325	106607325	XM_014204179	NA	NA	NA	NA	NA	protein_coding
Interval_160625	NC_027324.1	28653607	28654071	+	0	NA	Intergenic	Intergenic	-1108	106586514	106586514	XM_014173901	NA	NA	NA	NA	NA	protein_coding
Interval_169001	NC_027326.1	36013915	36014328	+	0	NA	Intergenic	Intergenic	-16955	106589026	106589026	XR_001324750	NA	NA	NA	NA	NA	lncRNA
Interval_91026	NC_027312.1	48612251	48612590	+	0	NA	Intergenic	Intergenic	-33731	106567410	106567410	XM_014136610	NA	NA	NA	NA	NA	protein_coding
Interval_196381	NW_012413610.1	1102	1524	+	0	NA	NA	NA	NA	NA	NA	NA	NA	NA	NA	NA	NA	NA
Interval_191597	NW_012363703.1	1441	1683	+	0	NA	NA	NA	NA	NA	NA	NA	NA	NA	NA	NA	NA	NA
Interval_180913	NW_012348311.1	18862	19115	+	0	NA	NA	NA	NA	NA	NA	NA	NA	NA	NA	NA	NA	NA
Interval_73212	NC_027310.1	16064744	16064908	+	0	NA	intron (106562149, intron 2 of 8)	-intron (106562149, intron 2 of 9)	-9108	106562148	106562148	XM_014126802	NA	NA	NA	NA	NA	protein_coding
Interval_42121	NC_027305.1	50975925	50976007	+	0	NA	intron (106607661, intron 24 of 26)	-intron (106607661, intron 26 of 28)	-17704	106607663	106607663	XM_014204855	NA	NA	NA	NA	NA	protein_coding
Interval_78018	NC_027310.1	75578214	75579006	+	0	NA	exon (106563488, exon 2 of 20)	-exon (106563488, exon 2 of 20)	1020	106563488	106563488	XM_014129133	NA	NA	NA	NA	NA	protein_coding
Interval_147499	NC_027321.1	16371975	16372070	+	0	NA	Intergenic	Intergenic	-30391	100136421	100136421	XM_014166531	NA	NA	NA	NA	NA	protein_coding
Interval_145629	NC_027320.1	49505516	49505703	+	0	NA	Intergenic	Intergenic	-6392	106582447	106582447	XM_014165563	NA	NA	NA	NA	NA	protein_coding
[truncated: 199,749 more rows]
